# Supplementary material for: Interactome determination of a Long Noncoding RNA implicated in Embryonic Stem Cell Self-Renewal
Source: Sci Rep. 2018 Dec 4;8:17568. doi: 10.1038/s41598-018-34864-z (PMC6279841; doi:10.1038/s41598-018-34864-z)
Supplement: Supplementary file 2 — Supplementary Table 3 [file 41598_2018_34864_MOESM2_ESM.xlsx]

## Sheet: Spectrum
Biological sample name	Protein name	Protein accession numbers	Database sources	Protein molecular weight (Da)	Protein identification probability	Exclusive unique peptide count	Exclusive unique spectrum count	Total spectrum count	Percentage of total spectra	Percentage sequence coverage	Peptide sequence	Previous amino acid	Next amino acid	Peptide identification probability	Mascot Ion score	Mascot Identity score	Mascot Delta Ion Score	Number of enzymatic termini	Observed m/z	Actual peptide mass (AMU)	Calculated +1H Peptide Mass (AMU)	Spectrum charge	Actual minus calculated peptide mass (AMU)	Actual minus calculated peptide mass (PPM)	Retention Time (sec)	Precursor Intensity	Total Ion Current	Peptide start index	Peptide stop index	Exclusive	Other Proteins
Control1-1	Proteasome subunit alpha type-6 OS=Mus musculus GN=Psma6 PE=1 SV=1	sp|Q9QUM9|PSA6_MOUSE	Uniprot_Mouse2_010715.fasta	27372.5	1	2	2	2	0.000127	0.0894	AINQGGLTSVAVR	K	G	0.997	73.3	27.4	64.7	2	643.364	1284.71	1285.72	2	-0.0007408	-0.5762	2620.71	2416860	358242	31	43	TRUE
Control1-1	Proteasome subunit alpha type-6 OS=Mus musculus GN=Psma6 PE=1 SV=1	sp|Q9QUM9|PSA6_MOUSE	Uniprot_Mouse2_010715.fasta	27372.5	1	2	2	2	0.000127	0.0894	LYQVEYAFK	R	A	0.959	20.7	28.1	14.5	2	580.803	1159.59	1160.6	2	0.0002785	0.24	3385.5	163299	103714	22	30	TRUE
Control1-1	Actin, cytoplasmic 1 (Fragment) OS=Mus musculus GN=Actb PE=3 SV=1	tr|E9Q606|E9Q606_MOUSE	Uniprot_Mouse2_010715.fasta	16656.1	0.37	0	0	5	0.000316	0.267	AVFPSIVGRPR	R	H	0.997	36.8	25.3	34.1	2	400.242	1197.7	1198.71	3	0.004724	3.941	2943.83	43454300	425977	32	42	TRUE
Control1-1	Actin, cytoplasmic 1 (Fragment) OS=Mus musculus GN=Actb PE=3 SV=1	tr|E9Q606|E9Q606_MOUSE	Uniprot_Mouse2_010715.fasta	16656.1	0.37	0	0	5	0.000316	0.267	AVFPSIVGRPR	R	H	0.997	36.3	25.4	31.3	2	400.24	1197.7	1198.71	3	0.0006954	0.5801	2912.17	0	3447790	32	42	TRUE
Control1-1	Actin, cytoplasmic 1 (Fragment) OS=Mus musculus GN=Actb PE=3 SV=1	tr|E9Q606|E9Q606_MOUSE	Uniprot_Mouse2_010715.fasta	16656.1	0.37	0	0	5	0.000316	0.267	IWHHTFYNELR	K	V	0.997	44.6	27.3	40.3	2	505.922	1514.74	1515.75	3	0.00101	0.6665	2772.82	1478480	113895	88	98	TRUE
Control1-1	Actin, cytoplasmic 1 (Fragment) OS=Mus musculus GN=Actb PE=3 SV=1	tr|E9Q606|E9Q606_MOUSE	Uniprot_Mouse2_010715.fasta	16656.1	0.37	0	0	5	0.000316	0.267	VAPEEHPVLLTEAPLNPK	R	A	0.997	33.3	25.4	15.5	2	652.026	1953.06	1954.06	3	-0.0008301	-0.4248	3178.88	198865000	3487440	99	116	TRUE
Control1-1	Actin, cytoplasmic 1 (Fragment) OS=Mus musculus GN=Actb PE=3 SV=1	tr|E9Q606|E9Q606_MOUSE	Uniprot_Mouse2_010715.fasta	16656.1	0.37	0	0	5	0.000316	0.267	VAPEEHPVLLTEAPLNPK	R	A	0.997	46.9	25.2	16.5	2	652.026	1953.06	1954.06	3	-0.001746	-0.8933	3209.94	1556520	1593350	99	116	TRUE
Control1-1	Tubulin alpha-4A chain OS=Mus musculus GN=Tuba4a PE=1 SV=1	sp|P68368|TBA4A_MOUSE,tr|A0A0A0MQA5|A0A0A0MQA5_MOUSE	Uniprot_Mouse2_010715.fasta	49924.6	1	2	2	11	0.000696	0.301	AVFVDLEPTVIDEIR	R	N	0.974	18.7	27.4	15.1	2	572.645	1714.91	1715.92	3	-0.0004082	-0.2379	4595.12	0	21642.5	65	79	TRUE
Control1-1	Tubulin alpha-4A chain OS=Mus musculus GN=Tuba4a PE=1 SV=1	sp|P68368|TBA4A_MOUSE,tr|A0A0A0MQA5|A0A0A0MQA5_MOUSE	Uniprot_Mouse2_010715.fasta	49924.6	1	2	2	11	0.000696	0.301	AVFVDLEPTVIDEIR	R	N	0.997	42.4	27.6	32.2	2	858.462	1714.91	1715.92	2	-0.004362	-2.542	4596.2	350829	261917	65	79	TRUE
Control1-1	Tubulin alpha-4A chain OS=Mus musculus GN=Tuba4a PE=1 SV=1	sp|P68368|TBA4A_MOUSE,tr|A0A0A0MQA5|A0A0A0MQA5_MOUSE	Uniprot_Mouse2_010715.fasta	49924.6	1	2	2	11	0.000696	0.301	DVNAAIAAIK	K	T	0.997	71.6	25.5	61.7	2	493.288	984.561	985.568	2	0.0002948	0.2991	3056.55	3637640	322042	327	336	TRUE
Control1-1	Tubulin alpha-4A chain OS=Mus musculus GN=Tuba4a PE=1 SV=1	sp|P68368|TBA4A_MOUSE,tr|A0A0A0MQA5|A0A0A0MQA5_MOUSE	Uniprot_Mouse2_010715.fasta	49924.6	1	2	2	11	0.000696	0.301	EIIDPVLDR	K	I	0.997	36.2	26.3	31.6	2	535.299	1068.58	1069.59	2	0.001089	1.019	3161.29	6271240	809376	113	121	TRUE
Control1-1	Tubulin alpha-4A chain OS=Mus musculus GN=Tuba4a PE=1 SV=1	sp|P68368|TBA4A_MOUSE,tr|A0A0A0MQA5|A0A0A0MQA5_MOUSE	Uniprot_Mouse2_010715.fasta	49924.6	1	2	2	11	0.000696	0.301	FDGALNVDLTEFQTNLVPYPR	R	I	0.974	18.9	27.5	18.9	2	803.739	2408.2	2409.21	3	-0.005892	-2.446	4915.25	1357190	81872.5	244	264	TRUE
Control1-1	Tubulin alpha-4A chain OS=Mus musculus GN=Tuba4a PE=1 SV=1	sp|P68368|TBA4A_MOUSE,tr|A0A0A0MQA5|A0A0A0MQA5_MOUSE	Uniprot_Mouse2_010715.fasta	49924.6	1	2	2	11	0.000696	0.301	IHFPLATYAPVISAEK	R	A	0.997	29.1	26.3	29.1	2	586.325	1755.95	1756.96	3	-0.001581	-0.8998	4022.09	1871370	653398	265	280	TRUE
Control1-1	Tubulin alpha-4A chain OS=Mus musculus GN=Tuba4a PE=1 SV=1	sp|P68368|TBA4A_MOUSE,tr|A0A0A0MQA5|A0A0A0MQA5_MOUSE	Uniprot_Mouse2_010715.fasta	49924.6	1	2	2	11	0.000696	0.301	IHFPLATYAPVISAEK	R	A	0.997	36.8	26.8	36.8	2	586.325	1755.95	1756.96	3	-0.001947	-1.108	3977.74	3029970	750674	265	280	TRUE
Control1-1	Tubulin alpha-4A chain OS=Mus musculus GN=Tuba4a PE=1 SV=1	sp|P68368|TBA4A_MOUSE,tr|A0A0A0MQA5|A0A0A0MQA5_MOUSE	Uniprot_Mouse2_010715.fasta	49924.6	1	2	2	11	0.000696	0.301	LDHKFDLMYAK	R	R	0.891	17.4	26.7	14.8	2	345.93	1379.69	1380.7	4	-0.0005935	-0.4298	2813.96	911276	54128.2	391	401	TRUE
Control1-1	Tubulin alpha-4A chain OS=Mus musculus GN=Tuba4a PE=1 SV=1	sp|P68368|TBA4A_MOUSE,tr|A0A0A0MQA5|A0A0A0MQA5_MOUSE	Uniprot_Mouse2_010715.fasta	49924.6	1	2	2	11	0.000696	0.301	NLDIERPTYTNLNR	R	L	0.826	14.8	28.7	14.8	2	573.632	1717.87	1718.88	3	-0.002107	-1.226	2828.21	19596500	148330	216	229	TRUE
Control1-1	Tubulin alpha-4A chain OS=Mus musculus GN=Tuba4a PE=1 SV=1	sp|P68368|TBA4A_MOUSE,tr|A0A0A0MQA5|A0A0A0MQA5_MOUSE	Uniprot_Mouse2_010715.fasta	49924.6	1	2	2	11	0.000696	0.301	qLFHPEQLITGKEDAANNYAR	R	G	0.949	17	27.5	12.8	2	800.065	2397.17	2398.18	3	0.000924	0.3853	3831.92	685115	54944	85	105	TRUE
Control1-1	Tubulin alpha-4A chain OS=Mus musculus GN=Tuba4a PE=1 SV=1	sp|P68368|TBA4A_MOUSE,tr|A0A0A0MQA5|A0A0A0MQA5_MOUSE	Uniprot_Mouse2_010715.fasta	49924.6	1	2	2	11	0.000696	0.301	VGINYQPPTVVPGGDLAK	K	V	0.851	12.6	26.1	11.3	2	608.999	1823.98	1824.99	3	-0.00268	-1.468	3476.94	4564770	293229	353	370	TRUE
Control1-1	40S ribosomal protein S16 OS=Mus musculus GN=Rps16 PE=2 SV=4	sp|P14131|RS16_MOUSE	Uniprot_Mouse2_010715.fasta	16445.9	1	3	3	3	0.00019	0.199	EIKDILIQYDR	K	T	0.997	27.6	27.2	27.6	2	469.261	1404.76	1405.77	3	-0.0005318	-0.3783	3406.23	4471900	203028	107	117	TRUE
Control1-1	40S ribosomal protein S16 OS=Mus musculus GN=Rps16 PE=2 SV=4	sp|P14131|RS16_MOUSE	Uniprot_Mouse2_010715.fasta	16445.9	1	3	3	3	0.00019	0.199	LLEPVLLLGK	K	E	0.997	38.7	25	31	2	547.863	1093.71	1094.72	2	2.952e-05	0.02696	4391.68	327218	145334	51	60	TRUE
Control1-1	40S ribosomal protein S16 OS=Mus musculus GN=Rps16 PE=2 SV=4	sp|P14131|RS16_MOUSE	Uniprot_Mouse2_010715.fasta	16445.9	1	3	3	3	0.00019	0.199	TLLVADPR	R	R	0.99	30.3	25	20.2	2	442.763	883.512	884.52	2	-0.001361	-1.538	2445.55	3525430	145734	118	125	TRUE
Control1-1	Serpin B5 OS=Mus musculus GN=Serpinb5 PE=2 SV=1	sp|P70124|SPB5_MOUSE	Uniprot_Mouse2_010715.fasta	42113	1	2	2	2	0.000127	0.056	IIELPFQNK	K	H	0.864	19.9	27.8	19.3	2	551.318	1100.62	1101.63	2	-0.002347	-2.13	3664.47	2872590	195549	216	224	TRUE
Control1-1	Serpin B5 OS=Mus musculus GN=Serpinb5 PE=2 SV=1	sp|P70124|SPB5_MOUSE	Uniprot_Mouse2_010715.fasta	42113	1	2	2	2	0.000127	0.056	ILVVNAAYFVGK	K	W	0.997	79	25	79	2	647.381	1292.75	1293.76	2	-0.002714	-2.098	4047.96	1340500	212246	159	170	TRUE
Control1-1	Keratin, type I cytoskeletal 13 OS=Mus musculus GN=Krt13 PE=1 SV=2	sp|P08730|K1C13_MOUSE	Uniprot_Mouse2_010715.fasta	47755.8	0.465	0	0	16	0.00101	0.11	ITMQNLNDR	K	L	0.986	23.9	27.7	23.9	2	552.777	1103.54	1104.55	2	0.0001766	0.1599	2258.74	1416510	56464.2	98	106	TRUE
Control1-1	Keratin, type I cytoskeletal 13 OS=Mus musculus GN=Krt13 PE=1 SV=2	sp|P08730|K1C13_MOUSE	Uniprot_Mouse2_010715.fasta	47755.8	0.465	0	0	16	0.00101	0.11	LAADDFR	R	L	0.9	42.1	27.6	30.8	2	404.203	806.392	807.4	2	-0.0004285	-0.5307	2162.52	893601000	1232590	177	183	TRUE
Control1-1	Keratin, type I cytoskeletal 13 OS=Mus musculus GN=Krt13 PE=1 SV=2	sp|P08730|K1C13_MOUSE	Uniprot_Mouse2_010715.fasta	47755.8	0.465	0	0	16	0.00101	0.11	LAADDFR	R	L	0.9	49.9	27.6	40.1	2	404.203	806.392	807.4	2	-0.0001843	-0.2283	2193.01	0	3430630	177	183	TRUE
Control1-1	Keratin, type I cytoskeletal 13 OS=Mus musculus GN=Krt13 PE=1 SV=2	sp|P08730|K1C13_MOUSE	Uniprot_Mouse2_010715.fasta	47755.8	0.465	0	0	16	0.00101	0.11	LAADDFRLK	R	Y	0.991	22.1	27.8	19.9	2	350.197	1047.57	1048.58	3	-0.001502	-1.433	2759.67	1026480	42759.2	177	185	TRUE
Control1-1	Keratin, type I cytoskeletal 13 OS=Mus musculus GN=Krt13 PE=1 SV=2	sp|P08730|K1C13_MOUSE	Uniprot_Mouse2_010715.fasta	47755.8	0.465	0	0	16	0.00101	0.11	LASYLDK	R	V	0.9	17.8	25	15.1	2	405.223	808.432	809.44	2	-0.0007622	-0.9416	2032.33	12332600	166353	107	113	TRUE
Control1-1	Keratin, type I cytoskeletal 13 OS=Mus musculus GN=Krt13 PE=1 SV=2	sp|P08730|K1C13_MOUSE	Uniprot_Mouse2_010715.fasta	47755.8	0.465	0	0	16	0.00101	0.11	LEQEIATYR	R	S	0.997	43.2	27.8	31.8	2	561.793	1121.57	1122.58	2	-0.001118	-0.9955	2277.47	18405900	126687	390	398	TRUE
Control1-1	Keratin, type I cytoskeletal 13 OS=Mus musculus GN=Krt13 PE=1 SV=2	sp|P08730|K1C13_MOUSE	Uniprot_Mouse2_010715.fasta	47755.8	0.465	0	0	16	0.00101	0.11	qSVEADINGLR	R	R	0.997	56.4	27.6	48.1	2	592.799	1183.58	1184.59	2	-0.0004401	-0.3715	3542.64	30411700	1682320	194	204	TRUE
Control1-1	Keratin, type I cytoskeletal 13 OS=Mus musculus GN=Krt13 PE=1 SV=2	sp|P08730|K1C13_MOUSE	Uniprot_Mouse2_010715.fasta	47755.8	0.465	0	0	16	0.00101	0.11	QSVEADINGLR	R	R	0.997	75.9	27.1	57.9	2	601.313	1200.61	1201.62	2	0.0007215	0.6004	2921	71146400	553131	194	204	TRUE
Control1-1	Keratin, type I cytoskeletal 13 OS=Mus musculus GN=Krt13 PE=1 SV=2	sp|P08730|K1C13_MOUSE	Uniprot_Mouse2_010715.fasta	47755.8	0.465	0	0	16	0.00101	0.11	QSVEADINGLRR	R	V	0.85	14.1	27.6	14.1	2	453.244	1356.71	1357.72	3	-0.0006605	-0.4865	2585.63	494225	146750	194	205	TRUE
Control1-1	Keratin, type I cytoskeletal 13 OS=Mus musculus GN=Krt13 PE=1 SV=2	sp|P08730|K1C13_MOUSE	Uniprot_Mouse2_010715.fasta	47755.8	0.465	0	0	16	0.00101	0.11	qSVEADINGLRR	R	V	0.919	21.6	27.5	12.4	2	670.849	1339.68	1340.69	2	-0.001716	-1.28	3202.14	0	777647	194	205	TRUE
Control1-1	Keratin, type I cytoskeletal 13 OS=Mus musculus GN=Krt13 PE=1 SV=2	sp|P08730|K1C13_MOUSE	Uniprot_Mouse2_010715.fasta	47755.8	0.465	0	0	16	0.00101	0.11	QSVEADINGLRR	R	V	0.924	16	27.6	16	2	453.244	1356.71	1357.72	3	-0.0004774	-0.3516	2687.11	287433	155152	194	205	TRUE
Control1-1	Keratin, type I cytoskeletal 13 OS=Mus musculus GN=Krt13 PE=1 SV=2	sp|P08730|K1C13_MOUSE	Uniprot_Mouse2_010715.fasta	47755.8	0.465	0	0	16	0.00101	0.11	QSVEADINGLRR	R	V	0.951	20.5	28.5	8.9	2	679.364	1356.71	1357.72	2	0.001916	1.412	2646.09	6139520	829054	194	205	TRUE
Control1-1	Keratin, type I cytoskeletal 13 OS=Mus musculus GN=Krt13 PE=1 SV=2	sp|P08730|K1C13_MOUSE	Uniprot_Mouse2_010715.fasta	47755.8	0.465	0	0	16	0.00101	0.11	QSVEADINGLRR	R	V	0.969	18.4	27.6	18.4	2	453.244	1356.71	1357.72	3	-0.0003858	-0.2842	2190.21	646372	152537	194	205	TRUE
Control1-1	Keratin, type I cytoskeletal 13 OS=Mus musculus GN=Krt13 PE=1 SV=2	sp|P08730|K1C13_MOUSE	Uniprot_Mouse2_010715.fasta	47755.8	0.465	0	0	16	0.00101	0.11	qSVEADINGLRR	R	V	0.988	28.5	27.3	18.4	2	670.848	1339.68	1340.69	2	-0.002175	-1.622	3233.11	311474000	1174700	194	205	TRUE
Control1-1	Keratin, type I cytoskeletal 13 OS=Mus musculus GN=Krt13 PE=1 SV=2	sp|P08730|K1C13_MOUSE	Uniprot_Mouse2_010715.fasta	47755.8	0.465	0	0	16	0.00101	0.11	QSVEADINGLRR	R	V	0.997	43.3	27.3	38.8	2	453.244	1356.71	1357.72	3	-1.962e-05	-0.01445	2655.95	1085000000	175565000	194	205	TRUE
Control1-1	Keratin, type I cytoskeletal 13 OS=Mus musculus GN=Krt13 PE=1 SV=2	sp|P08730|K1C13_MOUSE	Uniprot_Mouse2_010715.fasta	47755.8	0.465	0	0	16	0.00101	0.11	TRLEQEIATYR	K	S	0.997	55.9	27.9	51.8	2	460.58	1378.72	1379.73	3	-0.0009747	-0.7064	2757.2	75311600	950254	388	398	TRUE
Control1-1	Profilin-1 OS=Mus musculus GN=Pfn1 PE=1 SV=2	sp|P62962|PROF1_MOUSE	Uniprot_Mouse2_010715.fasta	14957.3	0.951	1	1	1	6.33e-05	0.0571	TLVLLMGK	K	E	0.99	36	25	36	2	437.776	873.537	874.543	2	0.000869	0.9936	3569.13	2045930	86915.9	109	116	TRUE
Control1-1	14-3-3 protein zeta/delta OS=Mus musculus GN=Ywhaz PE=1 SV=1	sp|P63101|1433Z_MOUSE	Uniprot_Mouse2_010715.fasta	27771.9	1	3	4	6	0.00038	0.208	DSTLIMQLLR	K	D	0.997	51.2	27	38.4	2	595.334	1188.65	1189.66	2	-0.0002097	-0.1763	4789.26	5155570	495370	213	222	TRUE
Control1-1	14-3-3 protein zeta/delta OS=Mus musculus GN=Ywhaz PE=1 SV=1	sp|P63101|1433Z_MOUSE	Uniprot_Mouse2_010715.fasta	27771.9	1	3	4	6	0.00038	0.208	GIVDQSQQAYQEAFEISK	K	K	0.985	22.6	26.4	22.6	2	1021	2039.98	2040.99	2	0.001981	0.9708	3913.31	970915	77559.1	140	157	TRUE
Control1-1	14-3-3 protein zeta/delta OS=Mus musculus GN=Ywhaz PE=1 SV=1	sp|P63101|1433Z_MOUSE	Uniprot_Mouse2_010715.fasta	27771.9	1	3	4	6	0.00038	0.208	GIVDQSQQAYQEAFEISKK	K	E	0.997	49.4	28.2	49.4	2	723.698	2168.07	2169.08	3	-0.002456	-1.132	3696.53	8213020	738159	140	158	TRUE
Control1-1	14-3-3 protein zeta/delta OS=Mus musculus GN=Ywhaz PE=1 SV=1	sp|P63101|1433Z_MOUSE	Uniprot_Mouse2_010715.fasta	27771.9	1	3	4	6	0.00038	0.208	NLLSVAYK	R	N	0.99	35	25	22.2	2	454.266	906.517	907.525	2	-0.0001012	-0.1116	3059.46	76083100	247093	42	49	TRUE
Control1-1	14-3-3 protein zeta/delta OS=Mus musculus GN=Ywhaz PE=1 SV=1	sp|P63101|1433Z_MOUSE	Uniprot_Mouse2_010715.fasta	27771.9	1	3	4	6	0.00038	0.208	SVTEQGAELSNEER	K	N	0.994	29.3	25.3	29.3	2	774.859	1547.7	1548.71	2	-0.002661	-1.718	1976	6789060	95746	28	41	TRUE
Control1-1	14-3-3 protein zeta/delta OS=Mus musculus GN=Ywhaz PE=1 SV=1	sp|P63101|1433Z_MOUSE	Uniprot_Mouse2_010715.fasta	27771.9	1	3	4	6	0.00038	0.208	SVTEQGAELSNEER	K	N	0.997	32.4	25.8	31.4	2	516.911	1547.71	1548.71	3	0.005199	3.357	1985.32	484519	96029.7	28	41	TRUE
Control1-1	14-3-3 protein epsilon OS=Mus musculus GN=Ywhae PE=1 SV=1	sp|P62259|1433E_MOUSE	Uniprot_Mouse2_010715.fasta	29175	0.999	1	1	3	0.00019	0.114	DSTLIMQLLR	K	D	0.997	51.2	27	38.4	2	595.334	1188.65	1189.66	2	-0.0002097	-0.1763	4789.26	5155570	495370	216	225	TRUE
Control1-1	14-3-3 protein epsilon OS=Mus musculus GN=Ywhae PE=1 SV=1	sp|P62259|1433E_MOUSE	Uniprot_Mouse2_010715.fasta	29175	0.999	1	1	3	0.00019	0.114	NLLSVAYK	R	N	0.99	35	25	22.2	2	454.266	906.517	907.525	2	-0.0001012	-0.1116	3059.46	76083100	247093	43	50	TRUE
Control1-1	14-3-3 protein epsilon OS=Mus musculus GN=Ywhae PE=1 SV=1	sp|P62259|1433E_MOUSE	Uniprot_Mouse2_010715.fasta	29175	0.999	1	1	3	0.00019	0.114	YLAEFATGNDR	R	K	0.994	24.4	25	12.6	2	628.799	1255.58	1256.59	2	0.0007102	0.5652	2788.94	339756	46353.1	131	141	TRUE
Control1-1	Probable ATP-dependent RNA helicase DDX5 OS=Mus musculus GN=Ddx5 PE=1 SV=2	sp|Q61656|DDX5_MOUSE,tr|Q8BTS0|Q8BTS0_MOUSE	Uniprot_Mouse2_010715.fasta	69291.9	0.991	1	1	3	0.00019	0.0537	APILIATDVASR	K	G	0.994	29.5	25.5	29.5	2	613.858	1225.7	1226.71	2	-0.00117	-0.9537	3144.19	2411440	149702	392	403	TRUE
Control1-1	Probable ATP-dependent RNA helicase DDX5 OS=Mus musculus GN=Ddx5 PE=1 SV=2	sp|Q61656|DDX5_MOUSE,tr|Q8BTS0|Q8BTS0_MOUSE	Uniprot_Mouse2_010715.fasta	69291.9	0.991	1	1	3	0.00019	0.0537	MLDMGFEPQIR	R	K	0.997	41.5	26.7	41.5	2	668.823	1335.63	1336.64	2	-8.24e-05	-0.06164	3821.58	0	301689	253	263	TRUE
Control1-1	Probable ATP-dependent RNA helicase DDX5 OS=Mus musculus GN=Ddx5 PE=1 SV=2	sp|Q61656|DDX5_MOUSE,tr|Q8BTS0|Q8BTS0_MOUSE	Uniprot_Mouse2_010715.fasta	69291.9	0.991	1	1	3	0.00019	0.0537	QVSDLISVLR	K	E	0.946	19	27.4	16.8	2	565.333	1128.65	1129.66	2	0.0003606	0.3192	3931.55	381690	76653.5	452	461	TRUE
Control1-1	60 kDa heat shock protein, mitochondrial OS=Mus musculus GN=Hspd1 PE=1 SV=1	sp|P63038|CH60_MOUSE	Uniprot_Mouse2_010715.fasta	60956.8	0.994	1	1	1	6.33e-05	0.0157	VGLQVVAVK	K	A	0.993	23.8	25	17.1	2	456.798	911.581	912.588	2	0.0004364	0.4782	2743.77	1059400	74458.1	293	301	TRUE
Control1-1	Keratin, type II cytoskeletal 75 OS=Mus musculus GN=Krt75 PE=1 SV=1	sp|Q8BGZ7|K2C75_MOUSE	Uniprot_Mouse2_010715.fasta	59741.6	0.999	1	1	34	0.00215	0.156	AEAESWYQTK	R	Y	0.997	50.5	25	49.6	2	606.78	1211.54	1212.55	2	-0.001219	-1.005	2389.25	49810800	1136260	337	346	TRUE
Control1-1	Keratin, type II cytoskeletal 75 OS=Mus musculus GN=Krt75 PE=1 SV=1	sp|Q8BGZ7|K2C75_MOUSE	Uniprot_Mouse2_010715.fasta	59741.6	0.999	1	1	34	0.00215	0.156	EYQELMNVK	R	L	0.997	42.7	25.8	41.3	2	577.282	1152.55	1153.56	2	0.0001098	0.09518	2742.56	15566000	438030	434	442	TRUE
Control1-1	Keratin, type II cytoskeletal 75 OS=Mus musculus GN=Krt75 PE=1 SV=1	sp|Q8BGZ7|K2C75_MOUSE	Uniprot_Mouse2_010715.fasta	59741.6	0.999	1	1	34	0.00215	0.156	FASFIDK	K	V	0.9	40.6	26.9	13.8	2	414.218	826.422	827.43	2	-0.000233	-0.2816	2867.92	0	115579	161	167	TRUE
Control1-1	Keratin, type II cytoskeletal 75 OS=Mus musculus GN=Krt75 PE=1 SV=1	sp|Q8BGZ7|K2C75_MOUSE	Uniprot_Mouse2_010715.fasta	59741.6	0.999	1	1	34	0.00215	0.156	FASFIDK	K	V	0.9	52.4	26.9	16	2	414.218	826.422	827.43	2	-0.000294	-0.3553	2837.39	183417000	483921	161	167	TRUE
Control1-1	Keratin, type II cytoskeletal 75 OS=Mus musculus GN=Krt75 PE=1 SV=1	sp|Q8BGZ7|K2C75_MOUSE	Uniprot_Mouse2_010715.fasta	59741.6	0.999	1	1	34	0.00215	0.156	FASFIDKVR	K	F	0.997	39	25.6	34.3	2	361.538	1081.59	1082.6	3	-0.0002823	-0.2608	2952.6	0	318931	161	169	TRUE
Control1-1	Keratin, type II cytoskeletal 75 OS=Mus musculus GN=Krt75 PE=1 SV=1	sp|Q8BGZ7|K2C75_MOUSE	Uniprot_Mouse2_010715.fasta	59741.6	0.999	1	1	34	0.00215	0.156	FASFIDKVR	K	F	0.997	57.5	25.9	51.6	2	541.803	1081.59	1082.6	2	-0.0005435	-0.5021	2926.1	28799000	334397	161	169	TRUE
Control1-1	Keratin, type II cytoskeletal 75 OS=Mus musculus GN=Krt75 PE=1 SV=1	sp|Q8BGZ7|K2C75_MOUSE	Uniprot_Mouse2_010715.fasta	59741.6	0.999	1	1	34	0.00215	0.156	FLEQQNKVLETK	R	W	0.829	13.4	27.2	6.43	2	492.94	1475.8	1476.81	3	-0.001399	-0.9473	2320.93	923522	49206.4	170	181	TRUE
Control1-1	Keratin, type II cytoskeletal 75 OS=Mus musculus GN=Krt75 PE=1 SV=1	sp|Q8BGZ7|K2C75_MOUSE	Uniprot_Mouse2_010715.fasta	59741.6	0.999	1	1	34	0.00215	0.156	LALDVEIATYR	K	K	0.936	17.8	26.7	9.07	2	632.351	1262.69	1263.69	2	-0.0004287	-0.3392	4023.85	508521	111515	443	453	TRUE
Control1-1	Keratin, type II cytoskeletal 75 OS=Mus musculus GN=Krt75 PE=1 SV=1	sp|Q8BGZ7|K2C75_MOUSE	Uniprot_Mouse2_010715.fasta	59741.6	0.999	1	1	34	0.00215	0.156	LALDVEIATYR	K	K	0.997	31.4	26.7	27.5	2	632.351	1262.69	1263.69	2	0.001036	0.8199	3888.52	473009	159152	443	453	TRUE
Control1-1	Keratin, type II cytoskeletal 75 OS=Mus musculus GN=Krt75 PE=1 SV=1	sp|Q8BGZ7|K2C75_MOUSE	Uniprot_Mouse2_010715.fasta	59741.6	0.999	1	1	34	0.00215	0.156	LALDVEIATYR	K	K	0.997	41	26.7	32.5	2	632.348	1262.68	1263.69	2	-0.006288	-4.976	3857.9	797571	220976	443	453	TRUE
Control1-1	Keratin, type II cytoskeletal 75 OS=Mus musculus GN=Krt75 PE=1 SV=1	sp|Q8BGZ7|K2C75_MOUSE	Uniprot_Mouse2_010715.fasta	59741.6	0.999	1	1	34	0.00215	0.156	LALDVEIATYR	K	K	0.997	52.2	26.7	34.4	2	632.351	1262.69	1263.69	2	0.0003037	0.2404	3796.96	21349000	368328	443	453	TRUE
Control1-1	Keratin, type II cytoskeletal 75 OS=Mus musculus GN=Krt75 PE=1 SV=1	sp|Q8BGZ7|K2C75_MOUSE	Uniprot_Mouse2_010715.fasta	59741.6	0.999	1	1	34	0.00215	0.156	LALDVEIATYR	K	K	0.997	58.1	26.7	36.2	2	632.351	1262.69	1263.69	2	0.0001817	0.1438	3827.47	0	412708	443	453	TRUE
Control1-1	Keratin, type II cytoskeletal 75 OS=Mus musculus GN=Krt75 PE=1 SV=1	sp|Q8BGZ7|K2C75_MOUSE	Uniprot_Mouse2_010715.fasta	59741.6	0.999	1	1	34	0.00215	0.156	LALDVEIATYRK	K	L	0.993	19.7	25	19.7	2	464.601	1390.78	1391.79	3	0.0002305	0.1656	3348.09	521889	276162	443	454	TRUE
Control1-1	Keratin, type II cytoskeletal 75 OS=Mus musculus GN=Krt75 PE=1 SV=1	sp|Q8BGZ7|K2C75_MOUSE	Uniprot_Mouse2_010715.fasta	59741.6	0.999	1	1	34	0.00215	0.156	LALDVEIATYRK	K	L	0.997	44.3	25	42.3	2	696.397	1390.78	1391.79	2	-0.003144	-2.259	3323.99	2731200	384565	443	454	TRUE
Control1-1	Keratin, type II cytoskeletal 75 OS=Mus musculus GN=Krt75 PE=1 SV=1	sp|Q8BGZ7|K2C75_MOUSE	Uniprot_Mouse2_010715.fasta	59741.6	0.999	1	1	34	0.00215	0.156	LALDVEIATYRK	K	L	0.997	43.1	25	40.6	2	464.601	1390.78	1391.79	3	-4.418e-05	-0.03174	3314.29	14327100	449992	443	454	TRUE
Control1-1	Keratin, type II cytoskeletal 75 OS=Mus musculus GN=Krt75 PE=1 SV=1	sp|Q8BGZ7|K2C75_MOUSE	Uniprot_Mouse2_010715.fasta	59741.6	0.999	1	1	34	0.00215	0.156	NMQEVVEDFK	R	V	0.997	36.4	25.4	29	2	619.788	1237.56	1238.57	2	-0.002985	-2.41	3887.06	13251300	391607	228	237	TRUE
Control1-1	Keratin, type II cytoskeletal 75 OS=Mus musculus GN=Krt75 PE=1 SV=1	sp|Q8BGZ7|K2C75_MOUSE	Uniprot_Mouse2_010715.fasta	59741.6	0.999	1	1	34	0.00215	0.156	SLDLDSIIAEVK	R	A	0.979	22	27.2	19.7	2	651.861	1301.71	1302.72	2	-0.0009419	-0.723	3850.8	0	77238.6	314	325	TRUE
Control1-1	Keratin, type II cytoskeletal 75 OS=Mus musculus GN=Krt75 PE=1 SV=1	sp|Q8BGZ7|K2C75_MOUSE	Uniprot_Mouse2_010715.fasta	59741.6	0.999	1	1	34	0.00215	0.156	SLDLDSIIAEVK	R	A	0.997	25.9	27.4	21	2	434.91	1301.71	1302.72	3	0.0002033	0.156	4671.96	19505300	230538	314	325	TRUE
Control1-1	Keratin, type II cytoskeletal 75 OS=Mus musculus GN=Krt75 PE=1 SV=1	sp|Q8BGZ7|K2C75_MOUSE	Uniprot_Mouse2_010715.fasta	59741.6	0.999	1	1	34	0.00215	0.156	SLDLDSIIAEVK	R	A	0.997	37.6	27.5	32.3	2	651.861	1301.71	1302.72	2	-0.0004547	-0.349	4665.05	0	105518	314	325	TRUE
Control1-1	Keratin, type II cytoskeletal 75 OS=Mus musculus GN=Krt75 PE=1 SV=1	sp|Q8BGZ7|K2C75_MOUSE	Uniprot_Mouse2_010715.fasta	59741.6	0.999	1	1	34	0.00215	0.156	SLDLDSIIAEVK	R	A	0.997	43.7	27.2	40.7	2	651.861	1301.71	1302.72	2	-0.0006988	-0.5364	4908.18	2878190	111667	314	325	TRUE
Control1-1	Keratin, type II cytoskeletal 75 OS=Mus musculus GN=Krt75 PE=1 SV=1	sp|Q8BGZ7|K2C75_MOUSE	Uniprot_Mouse2_010715.fasta	59741.6	0.999	1	1	34	0.00215	0.156	SLDLDSIIAEVK	R	A	0.997	55.4	27.8	53.2	2	651.861	1301.71	1302.72	2	-0.001553	-1.192	3816.6	11403100	211095	314	325	TRUE
Control1-1	Keratin, type II cytoskeletal 75 OS=Mus musculus GN=Krt75 PE=1 SV=1	sp|Q8BGZ7|K2C75_MOUSE	Uniprot_Mouse2_010715.fasta	59741.6	0.999	1	1	34	0.00215	0.156	SLDLDSIIAEVK	R	A	0.997	61.3	27.8	55.9	2	651.86	1301.71	1302.72	2	-0.001675	-1.286	4938.4	348643	197676	314	325	TRUE
Control1-1	Keratin, type II cytoskeletal 75 OS=Mus musculus GN=Krt75 PE=1 SV=1	sp|Q8BGZ7|K2C75_MOUSE	Uniprot_Mouse2_010715.fasta	59741.6	0.999	1	1	34	0.00215	0.156	SLDLDSIIAEVK	R	A	0.997	66.5	27.2	55.7	2	651.861	1301.71	1302.72	2	-0.0009429	-0.7238	4816.79	0	309563	314	325	TRUE
Control1-1	Keratin, type II cytoskeletal 75 OS=Mus musculus GN=Krt75 PE=1 SV=1	sp|Q8BGZ7|K2C75_MOUSE	Uniprot_Mouse2_010715.fasta	59741.6	0.999	1	1	34	0.00215	0.156	SLDLDSIIAEVK	R	A	0.997	70.4	27.5	58.6	2	651.861	1301.71	1302.72	2	-8.845e-05	-0.0679	4877.68	440011	204314	314	325	TRUE
Control1-1	Keratin, type II cytoskeletal 75 OS=Mus musculus GN=Krt75 PE=1 SV=1	sp|Q8BGZ7|K2C75_MOUSE	Uniprot_Mouse2_010715.fasta	59741.6	0.999	1	1	34	0.00215	0.156	SLDLDSIIAEVK	R	A	0.997	74.2	27.2	65.8	2	651.861	1301.71	1302.72	2	-0.0006988	-0.5364	4756.03	8005430	1771130	314	325	TRUE
Control1-1	Keratin, type II cytoskeletal 75 OS=Mus musculus GN=Krt75 PE=1 SV=1	sp|Q8BGZ7|K2C75_MOUSE	Uniprot_Mouse2_010715.fasta	59741.6	0.999	1	1	34	0.00215	0.156	SLDLDSIIAEVK	R	A	0.997	74.9	27.2	66.1	2	651.861	1301.71	1302.72	2	-0.0006988	-0.5364	4786.19	1380420	406053	314	325	TRUE
Control1-1	Keratin, type II cytoskeletal 75 OS=Mus musculus GN=Krt75 PE=1 SV=1	sp|Q8BGZ7|K2C75_MOUSE	Uniprot_Mouse2_010715.fasta	59741.6	0.999	1	1	34	0.00215	0.156	SLDLDSIIAEVK	R	A	0.997	88.2	27.5	74.5	2	651.861	1301.71	1302.72	2	-0.0004547	-0.349	4695.63	230181000	27939100	314	325	TRUE
Control1-1	Keratin, type II cytoskeletal 75 OS=Mus musculus GN=Krt75 PE=1 SV=1	sp|Q8BGZ7|K2C75_MOUSE	Uniprot_Mouse2_010715.fasta	59741.6	0.999	1	1	34	0.00215	0.156	SLDLDSIIAEVK	R	A	0.997	88.2	27.5	74.4	2	651.861	1301.71	1302.72	2	-0.0004547	-0.349	4725.83	28237500	2633840	314	325	TRUE
Control1-1	Keratin, type II cytoskeletal 75 OS=Mus musculus GN=Krt75 PE=1 SV=1	sp|Q8BGZ7|K2C75_MOUSE	Uniprot_Mouse2_010715.fasta	59741.6	0.999	1	1	34	0.00215	0.156	SLDLDSIIAEVK	R	A	0.997	88.5	27.5	72.8	2	651.861	1301.71	1302.72	2	-0.0004547	-0.349	4847.54	2941540	510045	314	325	TRUE
Control1-1	Keratin, type II cytoskeletal 75 OS=Mus musculus GN=Krt75 PE=1 SV=1	sp|Q8BGZ7|K2C75_MOUSE	Uniprot_Mouse2_010715.fasta	59741.6	0.999	1	1	34	0.00215	0.156	SRAEAESWYQTK	R	Y	0.983	28.2	25.7	28.2	2	728.349	1454.68	1455.69	2	0.005086	3.494	2134.13	13580200	384821	335	346	TRUE
Control1-1	Keratin, type II cytoskeletal 75 OS=Mus musculus GN=Krt75 PE=1 SV=1	sp|Q8BGZ7|K2C75_MOUSE	Uniprot_Mouse2_010715.fasta	59741.6	0.999	1	1	34	0.00215	0.156	SRAEAESWYQTK	R	Y	0.997	42.3	25.4	28.6	2	485.9	1454.68	1455.69	3	-8.515e-05	-0.05849	2159.69	0	377482	335	346	TRUE
Control1-1	Keratin, type II cytoskeletal 75 OS=Mus musculus GN=Krt75 PE=1 SV=1	sp|Q8BGZ7|K2C75_MOUSE	Uniprot_Mouse2_010715.fasta	59741.6	0.999	1	1	34	0.00215	0.156	SRAEAESWYQTK	R	Y	0.997	50.6	25.3	45	2	485.9	1454.68	1455.69	3	-0.001092	-0.7503	2128.95	122801000	134994	335	346	TRUE
Control1-1	Keratin, type II cytoskeletal 75 OS=Mus musculus GN=Krt75 PE=1 SV=1	sp|Q8BGZ7|K2C75_MOUSE	Uniprot_Mouse2_010715.fasta	59741.6	0.999	1	1	34	0.00215	0.156	SRAEAESWYQTKYEELQVTAGR	R	H	0.997	66.8	26.4	65.4	2	651.318	2601.24	2602.25	4	-0.003836	-1.474	3360.91	6884240	797767	335	356	TRUE
Control1-1	Keratin, type II cytoskeletal 75 OS=Mus musculus GN=Krt75 PE=1 SV=1	sp|Q8BGZ7|K2C75_MOUSE	Uniprot_Mouse2_010715.fasta	59741.6	0.999	1	1	34	0.00215	0.156	YEELQVTAGR	K	H	0.997	62.4	28.2	57.6	2	583.296	1164.58	1165.58	2	0.0004067	0.3489	2391.52	0	1772420	347	356	TRUE
Control1-1	Protein-glutamine gamma-glutamyltransferase K OS=Mus musculus GN=Tgm1 PE=1 SV=2	sp|Q9JLF6|TGM1_MOUSE	Uniprot_Mouse2_010715.fasta	89824.2	1	3	3	3	0.00019	0.038	AIGTLIVTK	K	A	0.997	53.3	25	34.3	2	458.297	914.579	915.588	2	-0.001073	-1.172	2772.39	5003630	339340	521	529	TRUE
Control1-1	Protein-glutamine gamma-glutamyltransferase K OS=Mus musculus GN=Tgm1 PE=1 SV=2	sp|Q9JLF6|TGM1_MOUSE	Uniprot_Mouse2_010715.fasta	89824.2	1	3	3	3	0.00019	0.038	IYYGTEAQIGER	R	T	0.993	32.7	26.8	26.6	2	700.349	1398.68	1399.69	2	0.006352	4.538	2586.85	1833460	72791.6	274	285	TRUE
Control1-1	Protein-glutamine gamma-glutamyltransferase K OS=Mus musculus GN=Tgm1 PE=1 SV=2	sp|Q9JLF6|TGM1_MOUSE	Uniprot_Mouse2_010715.fasta	89824.2	1	3	3	3	0.00019	0.038	QEYVLNESGR	R	I	0.96	23.4	26.7	16.1	2	597.79	1193.56	1194.57	2	-0.002755	-2.306	2153.97	0	53872.2	264	273	TRUE
Control1-1	Keratin, type II cytoskeletal 1 OS=Mus musculus GN=Krt1 PE=1 SV=4	sp|P04104|K2C1_MOUSE	Uniprot_Mouse2_010715.fasta	65607.1	1	2	3	12	0.00076	0.0518	FASFIDK	K	V	0.9	40.6	26.9	13.8	2	414.218	826.422	827.43	2	-0.000233	-0.2816	2867.92	0	115579	199	205	TRUE
Control1-1	Keratin, type II cytoskeletal 1 OS=Mus musculus GN=Krt1 PE=1 SV=4	sp|P04104|K2C1_MOUSE	Uniprot_Mouse2_010715.fasta	65607.1	1	2	3	12	0.00076	0.0518	FASFIDK	K	V	0.9	52.4	26.9	16	2	414.218	826.422	827.43	2	-0.000294	-0.3553	2837.39	183417000	483921	199	205	TRUE
Control1-1	Keratin, type II cytoskeletal 1 OS=Mus musculus GN=Krt1 PE=1 SV=4	sp|P04104|K2C1_MOUSE	Uniprot_Mouse2_010715.fasta	65607.1	1	2	3	12	0.00076	0.0518	FASFIDKVR	K	F	0.997	39	25.6	34.3	2	361.538	1081.59	1082.6	3	-0.0002823	-0.2608	2952.6	0	318931	199	207	TRUE
Control1-1	Keratin, type II cytoskeletal 1 OS=Mus musculus GN=Krt1 PE=1 SV=4	sp|P04104|K2C1_MOUSE	Uniprot_Mouse2_010715.fasta	65607.1	1	2	3	12	0.00076	0.0518	FASFIDKVR	K	F	0.997	57.5	25.9	51.6	2	541.803	1081.59	1082.6	2	-0.0005435	-0.5021	2926.1	28799000	334397	199	207	TRUE
Control1-1	Keratin, type II cytoskeletal 1 OS=Mus musculus GN=Krt1 PE=1 SV=4	sp|P04104|K2C1_MOUSE	Uniprot_Mouse2_010715.fasta	65607.1	1	2	3	12	0.00076	0.0518	FLEQQNQVLQTK	R	W	0.986	21.3	28.2	13.8	2	492.6	1474.78	1475.79	3	0.0002022	0.137	2607.34	35560500	74505.8	208	219	TRUE
Control1-1	Keratin, type II cytoskeletal 1 OS=Mus musculus GN=Krt1 PE=1 SV=4	sp|P04104|K2C1_MOUSE	Uniprot_Mouse2_010715.fasta	65607.1	1	2	3	12	0.00076	0.0518	FLEQQNQVLQTK	R	W	0.997	58.1	28.3	48.5	2	738.396	1474.78	1475.79	2	-0.001463	-0.9912	3283.71	6097360	485319	208	219	TRUE
Control1-1	Keratin, type II cytoskeletal 1 OS=Mus musculus GN=Krt1 PE=1 SV=4	sp|P04104|K2C1_MOUSE	Uniprot_Mouse2_010715.fasta	65607.1	1	2	3	12	0.00076	0.0518	FLEQQNQVLQTK	R	W	0.997	58.4	28.4	47.8	2	738.397	1474.78	1475.79	2	0.0004903	0.3322	2634.32	0	158175	208	219	TRUE
Control1-1	Keratin, type II cytoskeletal 1 OS=Mus musculus GN=Krt1 PE=1 SV=4	sp|P04104|K2C1_MOUSE	Uniprot_Mouse2_010715.fasta	65607.1	1	2	3	12	0.00076	0.0518	FLEQQNQVLQTK	R	W	0.997	75.1	28.3	63.6	2	738.396	1474.78	1475.79	2	-0.001707	-1.157	2604.1	0	184930	208	219	TRUE
Control1-1	Keratin, type II cytoskeletal 1 OS=Mus musculus GN=Krt1 PE=1 SV=4	sp|P04104|K2C1_MOUSE	Uniprot_Mouse2_010715.fasta	65607.1	1	2	3	12	0.00076	0.0518	TNAENEFVTIK	R	K	0.997	86.2	27.5	82.1	2	633.322	1264.63	1265.64	2	-0.0003576	-0.2825	2861.63	349241000	2785660	286	296	TRUE
Control1-1	Keratin, type II cytoskeletal 1 OS=Mus musculus GN=Krt1 PE=1 SV=4	sp|P04104|K2C1_MOUSE	Uniprot_Mouse2_010715.fasta	65607.1	1	2	3	12	0.00076	0.0518	TNAENEFVTIKK	R	D	0.997	49.7	27.6	38.1	2	697.369	1392.72	1393.73	2	-0.001241	-0.8907	2329.1	71291100	129576	286	297	TRUE
Control1-1	Keratin, type II cytoskeletal 1 OS=Mus musculus GN=Krt1 PE=1 SV=4	sp|P04104|K2C1_MOUSE	Uniprot_Mouse2_010715.fasta	65607.1	1	2	3	12	0.00076	0.0518	TNAENEFVTIKK	R	D	0.997	50.5	27.4	50.5	2	465.249	1392.72	1393.73	3	-9.516e-05	-0.06828	2326.32	0	514554	286	297	TRUE
Control1-1	Keratin, type II cytoskeletal 1 OS=Mus musculus GN=Krt1 PE=1 SV=4	sp|P04104|K2C1_MOUSE	Uniprot_Mouse2_010715.fasta	65607.1	1	2	3	12	0.00076	0.0518	TNAENEFVTIKK	R	D	0.997	58.5	27.1	58.5	2	465.249	1392.73	1393.73	3	0.0008204	0.5886	2356.57	1084940000	911205	286	297	TRUE
Control1-1	Elongation factor 1-delta OS=Mus musculus GN=Eef1d PE=1 SV=3	sp|P57776|EF1D_MOUSE,tr|E9QN08|E9QN08_MOUSE,tr|Q80T06|Q80T06_MOUSE	Uniprot_Mouse2_010715.fasta	31293.4	0.829	0	0	1	6.33e-05	0.0463	SIQLDGLVWGASK	R	L	0.98	27.2	28	25.8	2	687.373	1372.73	1373.74	2	-0.003973	-2.892	4149.96	588632	76848	220	232	TRUE
Control1-1	T-complex protein 1 subunit gamma OS=Mus musculus GN=Cct3 PE=1 SV=1	sp|P80318|TCPG_MOUSE,tr|E9Q133|E9Q133_MOUSE	Uniprot_Mouse2_010715.fasta	60631.1	1	3	3	4	0.000253	0.055	AVAQALEVIPR	R	T	0.997	68.8	25	68.8	2	583.849	1165.68	1166.69	2	0.001109	0.9507	3312.44	1011100	313528	439	449	TRUE
Control1-1	T-complex protein 1 subunit gamma OS=Mus musculus GN=Cct3 PE=1 SV=1	sp|P80318|TCPG_MOUSE,tr|E9Q133|E9Q133_MOUSE	Uniprot_Mouse2_010715.fasta	60631.1	1	3	3	4	0.000253	0.055	EILSEVER	K	N	0.95	20.7	28.8	9.46	2	487.761	973.508	974.515	2	-0.0005279	-0.5417	2810.08	372619	119877	382	389	TRUE
Control1-1	T-complex protein 1 subunit gamma OS=Mus musculus GN=Cct3 PE=1 SV=1	sp|P80318|TCPG_MOUSE,tr|E9Q133|E9Q133_MOUSE	Uniprot_Mouse2_010715.fasta	60631.1	1	3	3	4	0.000253	0.055	EILSEVER	K	N	0.99	33.3	29.8	11.8	2	487.762	973.51	974.515	2	0.002158	2.214	2487.73	751289	121760	382	389	TRUE
Control1-1	T-complex protein 1 subunit gamma OS=Mus musculus GN=Cct3 PE=1 SV=1	sp|P80318|TCPG_MOUSE,tr|E9Q133|E9Q133_MOUSE	Uniprot_Mouse2_010715.fasta	60631.1	1	3	3	4	0.000253	0.055	IVLLDSSLEYK	R	K	0.99	23.9	26.3	13.6	2	640.361	1278.71	1279.71	2	-2.087e-05	-0.01631	3716.37	914243	144289	238	248	TRUE
Control1-1	Proliferation-associated protein 2G4 OS=Mus musculus GN=Pa2g4 PE=1 SV=3	sp|P50580|PA2G4_MOUSE	Uniprot_Mouse2_010715.fasta	43698.7	0.995	1	1	1	6.33e-05	0.0203	AFFSEVER	R	R	0.99	28.6	25.6	27.5	2	492.744	983.474	984.478	2	0.002376	2.413	3025.37	358912	142533	264	271	TRUE
Control1-1	Protein Ahnak OS=Mus musculus GN=Ahnak PE=1 SV=1	tr|E9Q616|E9Q616_MOUSE	Uniprot_Mouse2_010715.fasta	604257	1	3	3	3	0.00019	0.00884	VDIDVPDVNIEGPDAK	K	L	0.902	20.8	27.4	0	2	848.424	1694.83	1695.84	2	-0.002956	-1.743	3634.05	0	198266	1287	1302	TRUE
Control1-1	Protein Ahnak OS=Mus musculus GN=Ahnak PE=1 SV=1	tr|E9Q616|E9Q616_MOUSE	Uniprot_Mouse2_010715.fasta	604257	1	3	3	3	0.00019	0.00884	VDIDVPDVNIEGPEGK	K	L	0.902	20.8	27.4	0	2	848.424	1694.83	1695.84	2	-0.002956	-1.743	3634.05	0	198266	1665	1680	TRUE
Control1-1	Protein Ahnak OS=Mus musculus GN=Ahnak PE=1 SV=1	tr|E9Q616|E9Q616_MOUSE	Uniprot_Mouse2_010715.fasta	604257	1	3	3	3	0.00019	0.00884	VDINAPDVDVQGPDWHLK	K	M	0.979	18.6	26.8	18.6	2	673.335	2016.98	2018	3	-0.006352	-3.147	3624.45	1298310	106232	2478	2495	TRUE
Control1-1	Serine/threonine-protein kinase TAO3 OS=Mus musculus GN=Taok3 PE=1 SV=2	sp|Q8BYC6|TAOK3_MOUSE	Uniprot_Mouse2_010715.fasta	105338	0.998	2	2	2	0.000127	0.02	IEEELAALQK	K	E	0.974	21.9	27.7	0	2	572.316	1142.62	1143.63	2	-0.0005763	-0.504	3043.02	28170100	2276310	846	855	TRUE
Control1-1	Serine/threonine-protein kinase TAO3 OS=Mus musculus GN=Taok3 PE=1 SV=2	sp|Q8BYC6|TAOK3_MOUSE	Uniprot_Mouse2_010715.fasta	105338	0.998	2	2	2	0.000127	0.02	PAAVELLR	R	H	0.932	15.8	25	0	2	434.766	867.518	868.525	2	0.0002312	0.2662	3087.26	2392680	388655	266	273	TRUE
Control1-1	Transketolase OS=Mus musculus GN=Tkt PE=1 SV=1	sp|P40142|TKT_MOUSE	Uniprot_Mouse2_010715.fasta	67631.9	0.94	1	1	1	6.33e-05	0.0112	LILDSAR	K	A	0.9	26.1	28.5	4.12	2	394.237	786.46	787.467	2	-0.0004405	-0.5594	2213.36	0	328207	544	550	TRUE
Control1-1	Gasdermin-A OS=Mus musculus GN=Gsdma PE=2 SV=1	sp|Q9EST1|GSDMA_MOUSE	Uniprot_Mouse2_010715.fasta	49594.2	1	3	3	4	0.000253	0.0516	ILPVQLK	K	L	0.9	16.2	25	7.74	2	405.776	809.538	810.545	2	0.0001455	0.1796	2816.9	1704430	181938	359	365	TRUE
Control1-1	Gasdermin-A OS=Mus musculus GN=Gsdma PE=2 SV=1	sp|Q9EST1|GSDMA_MOUSE	Uniprot_Mouse2_010715.fasta	49594.2	1	3	3	4	0.000253	0.0516	STLFWGAR	K	Y	0.99	30.4	26	24.7	2	469.248	936.482	937.489	2	0.0004425	0.472	3451.7	2231710	176317	45	52	TRUE
Control1-1	Gasdermin-A OS=Mus musculus GN=Gsdma PE=2 SV=1	sp|Q9EST1|GSDMA_MOUSE	Uniprot_Mouse2_010715.fasta	49594.2	1	3	3	4	0.000253	0.0516	TmFENVTR	M	A	0.964	25.2	25	25.2	1	528.244	1054.47	1013.47	2	42.01	-99.87	2819.99	965242	71596.7	2	9	TRUE
Control1-1	Gasdermin-A OS=Mus musculus GN=Gsdma PE=2 SV=1	sp|Q9EST1|GSDMA_MOUSE	Uniprot_Mouse2_010715.fasta	49594.2	1	3	3	4	0.000253	0.0516	TmFENVTR	M	A	0.985	28.6	25	28.6	1	528.245	1054.48	1013.47	2	42.01	-97.91	2782.73	408689	62908.3	2	9	TRUE
Control1-1	14-3-3 protein sigma OS=Mus musculus GN=Sfn PE=1 SV=2	sp|O70456|1433S_MOUSE	Uniprot_Mouse2_010715.fasta	27706.9	1	5	5	8	0.000506	0.222	DSTLIMQLLR	K	D	0.997	51.2	27	38.4	2	595.334	1188.65	1189.66	2	-0.0002097	-0.1763	4789.26	5155570	495370	215	224	TRUE
Control1-1	14-3-3 protein sigma OS=Mus musculus GN=Sfn PE=1 SV=2	sp|O70456|1433S_MOUSE	Uniprot_Mouse2_010715.fasta	27706.9	1	5	5	8	0.000506	0.222	EMPPTNPIR	K	L	0.972	25.3	27.3	20.7	2	527.771	1053.53	1054.54	2	-0.001285	-1.218	2249.23	0	65802.2	161	169	TRUE
Control1-1	14-3-3 protein sigma OS=Mus musculus GN=Sfn PE=1 SV=2	sp|O70456|1433S_MOUSE	Uniprot_Mouse2_010715.fasta	27706.9	1	5	5	8	0.000506	0.222	EMPPTNPIR	K	L	0.996	27	26.5	22.1	2	527.771	1053.53	1054.54	2	0.0001799	0.1706	2138.6	0	113947	161	169	TRUE
Control1-1	14-3-3 protein sigma OS=Mus musculus GN=Sfn PE=1 SV=2	sp|O70456|1433S_MOUSE	Uniprot_Mouse2_010715.fasta	27706.9	1	5	5	8	0.000506	0.222	LAEQAERYEDMAAFMK	K	S	0.997	25.8	25	25.8	2	634.962	1901.87	1902.87	3	0.0001078	0.05664	3561.2	19448900	193041	12	27	TRUE
Control1-1	14-3-3 protein sigma OS=Mus musculus GN=Sfn PE=1 SV=2	sp|O70456|1433S_MOUSE	Uniprot_Mouse2_010715.fasta	27706.9	1	5	5	8	0.000506	0.222	NLLSVAYK	R	N	0.99	35	25	22.2	2	454.266	906.517	907.525	2	-0.0001012	-0.1116	3059.46	76083100	247093	42	49	TRUE
Control1-1	14-3-3 protein sigma OS=Mus musculus GN=Sfn PE=1 SV=2	sp|O70456|1433S_MOUSE	Uniprot_Mouse2_010715.fasta	27706.9	1	5	5	8	0.000506	0.222	SAYQEAMDISK	R	K	0.997	62	25	50.8	2	621.787	1241.56	1242.57	2	-0.000326	-0.2623	2717.81	6777290	233476	149	159	TRUE
Control1-1	14-3-3 protein sigma OS=Mus musculus GN=Sfn PE=1 SV=2	sp|O70456|1433S_MOUSE	Uniprot_Mouse2_010715.fasta	27706.9	1	5	5	8	0.000506	0.222	SAYQEAMDISKK	R	E	0.997	49.8	26.7	45.4	2	457.559	1369.65	1370.66	3	-0.0006434	-0.4694	2476.01	0	987926	149	160	TRUE
Control1-1	14-3-3 protein sigma OS=Mus musculus GN=Sfn PE=1 SV=2	sp|O70456|1433S_MOUSE	Uniprot_Mouse2_010715.fasta	27706.9	1	5	5	8	0.000506	0.222	YEDMAAFMK	R	S	0.997	55.8	25	47	2	553.239	1104.46	1105.47	2	0.0005502	0.4977	3375.62	7521850	152867	19	27	TRUE
Control1-1	Keratin, type II cytoskeletal 1b OS=Mus musculus GN=Krt77 PE=1 SV=1	sp|Q6IFZ6|K2C1B_MOUSE	Uniprot_Mouse2_010715.fasta	61359.9	1	3	3	13	0.000823	0.136	FASFIDK	K	V	0.9	40.6	26.9	13.8	2	414.218	826.422	827.43	2	-0.000233	-0.2816	2867.92	0	115579	178	184	TRUE
Control1-1	Keratin, type II cytoskeletal 1b OS=Mus musculus GN=Krt77 PE=1 SV=1	sp|Q6IFZ6|K2C1B_MOUSE	Uniprot_Mouse2_010715.fasta	61359.9	1	3	3	13	0.000823	0.136	FASFIDK	K	V	0.9	52.4	26.9	16	2	414.218	826.422	827.43	2	-0.000294	-0.3553	2837.39	183417000	483921	178	184	TRUE
Control1-1	Keratin, type II cytoskeletal 1b OS=Mus musculus GN=Krt77 PE=1 SV=1	sp|Q6IFZ6|K2C1B_MOUSE	Uniprot_Mouse2_010715.fasta	61359.9	1	3	3	13	0.000823	0.136	FASFIDKVR	K	F	0.997	39	25.6	34.3	2	361.538	1081.59	1082.6	3	-0.0002823	-0.2608	2952.6	0	318931	178	186	TRUE
Control1-1	Keratin, type II cytoskeletal 1b OS=Mus musculus GN=Krt77 PE=1 SV=1	sp|Q6IFZ6|K2C1B_MOUSE	Uniprot_Mouse2_010715.fasta	61359.9	1	3	3	13	0.000823	0.136	FASFIDKVR	K	F	0.997	57.5	25.9	51.6	2	541.803	1081.59	1082.6	2	-0.0005435	-0.5021	2926.1	28799000	334397	178	186	TRUE
Control1-1	Keratin, type II cytoskeletal 1b OS=Mus musculus GN=Krt77 PE=1 SV=1	sp|Q6IFZ6|K2C1B_MOUSE	Uniprot_Mouse2_010715.fasta	61359.9	1	3	3	13	0.000823	0.136	FLEQQNQVLQTK	R	W	0.986	21.3	28.2	13.8	2	492.6	1474.78	1475.79	3	0.0002022	0.137	2607.34	35560500	74505.8	187	198	TRUE
Control1-1	Keratin, type II cytoskeletal 1b OS=Mus musculus GN=Krt77 PE=1 SV=1	sp|Q6IFZ6|K2C1B_MOUSE	Uniprot_Mouse2_010715.fasta	61359.9	1	3	3	13	0.000823	0.136	FLEQQNQVLQTK	R	W	0.997	58.1	28.3	48.5	2	738.396	1474.78	1475.79	2	-0.001463	-0.9912	3283.71	6097360	485319	187	198	TRUE
Control1-1	Keratin, type II cytoskeletal 1b OS=Mus musculus GN=Krt77 PE=1 SV=1	sp|Q6IFZ6|K2C1B_MOUSE	Uniprot_Mouse2_010715.fasta	61359.9	1	3	3	13	0.000823	0.136	FLEQQNQVLQTK	R	W	0.997	58.4	28.4	47.8	2	738.397	1474.78	1475.79	2	0.0004903	0.3322	2634.32	0	158175	187	198	TRUE
Control1-1	Keratin, type II cytoskeletal 1b OS=Mus musculus GN=Krt77 PE=1 SV=1	sp|Q6IFZ6|K2C1B_MOUSE	Uniprot_Mouse2_010715.fasta	61359.9	1	3	3	13	0.000823	0.136	FLEQQNQVLQTK	R	W	0.997	75.1	28.3	63.6	2	738.396	1474.78	1475.79	2	-0.001707	-1.157	2604.1	0	184930	187	198	TRUE
Control1-1	Keratin, type II cytoskeletal 1b OS=Mus musculus GN=Krt77 PE=1 SV=1	sp|Q6IFZ6|K2C1B_MOUSE	Uniprot_Mouse2_010715.fasta	61359.9	1	3	3	13	0.000823	0.136	LSLDVEIATYR	K	Q	0.992	29.9	27.1	29.9	2	640.347	1278.68	1279.69	2	-0.00192	-1.501	3828.46	322187	129350	460	470	TRUE
Control1-1	Keratin, type II cytoskeletal 1b OS=Mus musculus GN=Krt77 PE=1 SV=1	sp|Q6IFZ6|K2C1B_MOUSE	Uniprot_Mouse2_010715.fasta	61359.9	1	3	3	13	0.000823	0.136	NKYEDEINKR	K	T	0.997	40.7	27.1	32.3	2	327.919	1307.65	1308.65	4	-0.0001505	-0.115	1560.17	9992760	422308	255	264	TRUE
Control1-1	Keratin, type II cytoskeletal 1b OS=Mus musculus GN=Krt77 PE=1 SV=1	sp|Q6IFZ6|K2C1B_MOUSE	Uniprot_Mouse2_010715.fasta	61359.9	1	3	3	13	0.000823	0.136	SKDEAEALYQTK	K	Y	0.997	28.3	27.1	28.3	2	461.565	1381.67	1382.68	3	-0.0004075	-0.2947	1929.86	10029000	793812	352	363	TRUE
Control1-1	Keratin, type II cytoskeletal 1b OS=Mus musculus GN=Krt77 PE=1 SV=1	sp|Q6IFZ6|K2C1B_MOUSE	Uniprot_Mouse2_010715.fasta	61359.9	1	3	3	13	0.000823	0.136	SLDLDSIIDAVR	R	A	0.997	58.5	28.4	40.5	2	658.857	1315.7	1316.71	2	0.0001342	0.1019	4850.73	358956	228974	331	342	TRUE
Control1-1	Keratin, type II cytoskeletal 1b OS=Mus musculus GN=Krt77 PE=1 SV=1	sp|Q6IFZ6|K2C1B_MOUSE	Uniprot_Mouse2_010715.fasta	61359.9	1	3	3	13	0.000823	0.136	WELLQQVNTSTR	K	T	0.997	53.9	28.7	50	2	737.887	1473.76	1474.76	2	0.001093	0.741	3705.89	1874350	139238	199	210	TRUE
Control1-1	Heterogeneous nuclear ribonucleoprotein A1 OS=Mus musculus GN=Hnrnpa1 PE=1 SV=2	sp|P49312|ROA1_MOUSE,tr|Q5EBP8|Q5EBP8_MOUSE	Uniprot_Mouse2_010715.fasta	34196.4	1	2	2	2	0.000127	0.0812	IEVIEIMTDR	K	G	0.997	51.7	28.3	45.1	2	609.823	1217.63	1218.64	2	-0.001082	-0.8882	3887.89	5424860	487069	131	140	TRUE
Control1-1	Heterogeneous nuclear ribonucleoprotein A1 OS=Mus musculus GN=Hnrnpa1 PE=1 SV=2	sp|P49312|ROA1_MOUSE,tr|Q5EBP8|Q5EBP8_MOUSE	Uniprot_Mouse2_010715.fasta	34196.4	1	2	2	2	0.000127	0.0812	SSGPYGGGGQYFAKPR	R	N	0.911	14	26.1	12.1	2	543.599	1627.77	1628.78	3	0.0005147	0.316	2352.76	942571	190007	285	300	TRUE
Control1-1	Tubulin beta-2A chain OS=Mus musculus GN=Tubb2a PE=1 SV=1	sp|Q7TMM9|TBB2A_MOUSE	Uniprot_Mouse2_010715.fasta	49907.1	0.905	0	0	6	0.00038	0.16	AILVDLEPGTMDSVR	R	S	0.997	37.8	28.6	37.8	2	808.425	1614.84	1615.84	2	0.006331	3.918	3905.93	874521	242706	63	77	TRUE
Control1-1	Tubulin beta-2A chain OS=Mus musculus GN=Tubb2a PE=1 SV=1	sp|Q7TMM9|TBB2A_MOUSE	Uniprot_Mouse2_010715.fasta	49907.1	0.905	0	0	6	0.00038	0.16	EVDEQMLNVQNK	K	N	0.997	47	26.3	45	2	723.848	1445.68	1446.69	2	-0.001166	-0.806	2565.89	5653340	130113	325	336	TRUE
Control1-1	Tubulin beta-2A chain OS=Mus musculus GN=Tubb2a PE=1 SV=1	sp|Q7TMM9|TBB2A_MOUSE	Uniprot_Mouse2_010715.fasta	49907.1	0.905	0	0	6	0.00038	0.16	FPGQLNADLR	R	K	0.964	21.5	28.5	18.8	2	565.801	1129.59	1130.6	2	-0.0003056	-0.2703	2988.3	387179	99085.8	242	251	TRUE
Control1-1	Tubulin beta-2A chain OS=Mus musculus GN=Tubb2a PE=1 SV=1	sp|Q7TMM9|TBB2A_MOUSE	Uniprot_Mouse2_010715.fasta	49907.1	0.905	0	0	6	0.00038	0.16	ISEQFTAMFR	R	R	0.997	65.9	26	55.8	2	615.303	1228.59	1229.6	2	-0.000398	-0.3237	3834.17	0	280912	381	390	TRUE
Control1-1	Tubulin beta-2A chain OS=Mus musculus GN=Tubb2a PE=1 SV=1	sp|Q7TMM9|TBB2A_MOUSE	Uniprot_Mouse2_010715.fasta	49907.1	0.905	0	0	6	0.00038	0.16	LAVNmVPFPR	K	L	0.997	36.6	28.6	24.9	2	580.318	1158.62	1159.63	2	-0.0005513	-0.4754	3300.32	740281	195745	253	262	TRUE
Control1-1	Tubulin beta-2A chain OS=Mus musculus GN=Tubb2a PE=1 SV=1	sp|Q7TMM9|TBB2A_MOUSE	Uniprot_Mouse2_010715.fasta	49907.1	0.905	0	0	6	0.00038	0.16	LHFFmPGFAPLTSR	R	G	0.997	28.7	28.1	15.8	2	546.281	1635.82	1636.83	3	-0.002097	-1.281	3986.52	1177990	145655	263	276	TRUE
Control1-1	Prohibitin-2 OS=Mus musculus GN=Phb2 PE=1 SV=1	sp|O35129|PHB2_MOUSE	Uniprot_Mouse2_010715.fasta	33297.6	1	0	0	2	0.000127	0.0602	FNASQLITQR	K	A	0.997	58.7	27.8	38.3	2	589.319	1176.62	1177.63	2	-0.001295	-1.1	3164.06	1830720	154949	148	157	TRUE
Control1-1	Prohibitin-2 OS=Mus musculus GN=Phb2 PE=1 SV=1	sp|O35129|PHB2_MOUSE	Uniprot_Mouse2_010715.fasta	33297.6	1	0	0	2	0.000127	0.0602	LGLDYEER	R	V	0.944	21.9	26.4	21.9	2	497.745	993.475	994.484	2	-0.001371	-1.379	2590.88	1251600	115793	124	131	TRUE
Control1-1	Protein 4732456N10Rik OS=Mus musculus GN=4732456N10Rik PE=3 SV=1	tr|E9Q1Z0|E9Q1Z0_MOUSE	Uniprot_Mouse2_010715.fasta	58225.6	0.976	1	1	19	0.0012	0.117	AEAESWYQTK	R	Y	0.997	50.5	25	49.6	2	606.78	1211.54	1212.55	2	-0.001219	-1.005	2389.25	49810800	1136260	328	337	TRUE
Control1-1	Protein 4732456N10Rik OS=Mus musculus GN=4732456N10Rik PE=3 SV=1	tr|E9Q1Z0|E9Q1Z0_MOUSE	Uniprot_Mouse2_010715.fasta	58225.6	0.976	1	1	19	0.0012	0.117	EYQELMNVK	R	L	0.997	42.7	25.8	41.3	2	577.282	1152.55	1153.56	2	0.0001098	0.09518	2742.56	15566000	438030	425	433	TRUE
Control1-1	Protein 4732456N10Rik OS=Mus musculus GN=4732456N10Rik PE=3 SV=1	tr|E9Q1Z0|E9Q1Z0_MOUSE	Uniprot_Mouse2_010715.fasta	58225.6	0.976	1	1	19	0.0012	0.117	FASFIDK	K	V	0.9	40.6	26.9	13.8	2	414.218	826.422	827.43	2	-0.000233	-0.2816	2867.92	0	115579	154	160	TRUE
Control1-1	Protein 4732456N10Rik OS=Mus musculus GN=4732456N10Rik PE=3 SV=1	tr|E9Q1Z0|E9Q1Z0_MOUSE	Uniprot_Mouse2_010715.fasta	58225.6	0.976	1	1	19	0.0012	0.117	FASFIDK	K	V	0.9	52.4	26.9	16	2	414.218	826.422	827.43	2	-0.000294	-0.3553	2837.39	183417000	483921	154	160	TRUE
Control1-1	Protein 4732456N10Rik OS=Mus musculus GN=4732456N10Rik PE=3 SV=1	tr|E9Q1Z0|E9Q1Z0_MOUSE	Uniprot_Mouse2_010715.fasta	58225.6	0.976	1	1	19	0.0012	0.117	FASFIDKVR	K	F	0.997	39	25.6	34.3	2	361.538	1081.59	1082.6	3	-0.0002823	-0.2608	2952.6	0	318931	154	162	TRUE
Control1-1	Protein 4732456N10Rik OS=Mus musculus GN=4732456N10Rik PE=3 SV=1	tr|E9Q1Z0|E9Q1Z0_MOUSE	Uniprot_Mouse2_010715.fasta	58225.6	0.976	1	1	19	0.0012	0.117	FASFIDKVR	K	F	0.997	57.5	25.9	51.6	2	541.803	1081.59	1082.6	2	-0.0005435	-0.5021	2926.1	28799000	334397	154	162	TRUE
Control1-1	Protein 4732456N10Rik OS=Mus musculus GN=4732456N10Rik PE=3 SV=1	tr|E9Q1Z0|E9Q1Z0_MOUSE	Uniprot_Mouse2_010715.fasta	58225.6	0.976	1	1	19	0.0012	0.117	FLEQQNKVLETK	R	W	0.829	13.4	27.2	6.43	2	492.94	1475.8	1476.81	3	-0.001399	-0.9473	2320.93	923522	49206.4	163	174	TRUE
Control1-1	Protein 4732456N10Rik OS=Mus musculus GN=4732456N10Rik PE=3 SV=1	tr|E9Q1Z0|E9Q1Z0_MOUSE	Uniprot_Mouse2_010715.fasta	58225.6	0.976	1	1	19	0.0012	0.117	LALDIEIATYR	K	K	0.986	28.4	27.7	28.4	2	639.358	1276.7	1277.71	2	-0.00148	-1.159	4286.01	0	95552.4	434	444	TRUE
Control1-1	Protein 4732456N10Rik OS=Mus musculus GN=4732456N10Rik PE=3 SV=1	tr|E9Q1Z0|E9Q1Z0_MOUSE	Uniprot_Mouse2_010715.fasta	58225.6	0.976	1	1	19	0.0012	0.117	LALDIEIATYR	K	K	0.988	23.9	26.9	23.9	2	639.359	1276.7	1277.71	2	-1.54e-05	-0.01206	4252.23	0	142965	434	444	TRUE
Control1-1	Protein 4732456N10Rik OS=Mus musculus GN=4732456N10Rik PE=3 SV=1	tr|E9Q1Z0|E9Q1Z0_MOUSE	Uniprot_Mouse2_010715.fasta	58225.6	0.976	1	1	19	0.0012	0.117	LALDIEIATYR	K	K	0.997	28.8	26.9	26.7	2	639.359	1276.7	1277.71	2	0.001083	0.8478	5898.87	270155	27746.5	434	444	TRUE
Control1-1	Protein 4732456N10Rik OS=Mus musculus GN=4732456N10Rik PE=3 SV=1	tr|E9Q1Z0|E9Q1Z0_MOUSE	Uniprot_Mouse2_010715.fasta	58225.6	0.976	1	1	19	0.0012	0.117	LALDIEIATYR	K	K	0.997	33.3	26.9	30.5	2	639.359	1276.7	1277.71	2	0.0001067	0.08348	4211.91	0	230073	434	444	TRUE
Control1-1	Protein 4732456N10Rik OS=Mus musculus GN=4732456N10Rik PE=3 SV=1	tr|E9Q1Z0|E9Q1Z0_MOUSE	Uniprot_Mouse2_010715.fasta	58225.6	0.976	1	1	19	0.0012	0.117	LALDIEIATYR	K	K	0.997	34.7	26.9	34.7	2	639.358	1276.7	1277.71	2	-0.001114	-0.8719	4316.5	108541	89876	434	444	TRUE
Control1-1	Protein 4732456N10Rik OS=Mus musculus GN=4732456N10Rik PE=3 SV=1	tr|E9Q1Z0|E9Q1Z0_MOUSE	Uniprot_Mouse2_010715.fasta	58225.6	0.976	1	1	19	0.0012	0.117	LALDIEIATYR	K	K	0.997	56.7	26.9	51.4	2	639.359	1276.7	1277.71	2	0.0003508	0.2746	4092.98	0	287251	434	444	TRUE
Control1-1	Protein 4732456N10Rik OS=Mus musculus GN=4732456N10Rik PE=3 SV=1	tr|E9Q1Z0|E9Q1Z0_MOUSE	Uniprot_Mouse2_010715.fasta	58225.6	0.976	1	1	19	0.0012	0.117	LALDIEIATYR	K	K	0.997	65.3	26.9	65.3	2	639.359	1276.7	1277.71	2	-0.0002595	-0.2031	4154.25	0	312743	434	444	TRUE
Control1-1	Protein 4732456N10Rik OS=Mus musculus GN=4732456N10Rik PE=3 SV=1	tr|E9Q1Z0|E9Q1Z0_MOUSE	Uniprot_Mouse2_010715.fasta	58225.6	0.976	1	1	19	0.0012	0.117	LALDIEIATYR	K	K	0.997	74.5	26.9	71.9	2	639.359	1276.7	1277.71	2	0.0004729	0.3701	4123.78	1075250	744895	434	444	TRUE
Control1-1	Protein 4732456N10Rik OS=Mus musculus GN=4732456N10Rik PE=3 SV=1	tr|E9Q1Z0|E9Q1Z0_MOUSE	Uniprot_Mouse2_010715.fasta	58225.6	0.976	1	1	19	0.0012	0.117	SMQDVVEDFK	K	N	0.808	15.8	25	9.5	2	599.275	1196.53	1197.55	2	-0.003828	-3.197	3035.37	3330550	106337	219	228	TRUE
Control1-1	Protein 4732456N10Rik OS=Mus musculus GN=4732456N10Rik PE=3 SV=1	tr|E9Q1Z0|E9Q1Z0_MOUSE	Uniprot_Mouse2_010715.fasta	58225.6	0.976	1	1	19	0.0012	0.117	SRAEAESWYQTK	R	Y	0.983	28.2	25.7	28.2	2	728.349	1454.68	1455.69	2	0.005086	3.494	2134.13	13580200	384821	326	337	TRUE
Control1-1	Protein 4732456N10Rik OS=Mus musculus GN=4732456N10Rik PE=3 SV=1	tr|E9Q1Z0|E9Q1Z0_MOUSE	Uniprot_Mouse2_010715.fasta	58225.6	0.976	1	1	19	0.0012	0.117	SRAEAESWYQTK	R	Y	0.997	42.3	25.4	28.6	2	485.9	1454.68	1455.69	3	-8.515e-05	-0.05849	2159.69	0	377482	326	337	TRUE
Control1-1	Protein 4732456N10Rik OS=Mus musculus GN=4732456N10Rik PE=3 SV=1	tr|E9Q1Z0|E9Q1Z0_MOUSE	Uniprot_Mouse2_010715.fasta	58225.6	0.976	1	1	19	0.0012	0.117	SRAEAESWYQTK	R	Y	0.997	50.6	25.3	45	2	485.9	1454.68	1455.69	3	-0.001092	-0.7503	2128.95	122801000	134994	326	337	TRUE
Control1-1	Annexin A2 OS=Mus musculus GN=Anxa2 PE=1 SV=2	sp|P07356|ANXA2_MOUSE	Uniprot_Mouse2_010715.fasta	38678.1	1	14	15	15	0.000949	0.392	ALLYLcGGDD	K	-	0.84	12.9	25	12.9	2	548.752	1095.49	1096.5	2	-0.0007272	-0.6632	3783.51	657471	61806.9	330	339	TRUE
Control1-1	Annexin A2 OS=Mus musculus GN=Anxa2 PE=1 SV=2	sp|P07356|ANXA2_MOUSE	Uniprot_Mouse2_010715.fasta	38678.1	1	14	15	15	0.000949	0.392	GVDEVTIVNILTNR	K	S	0.997	29.9	27.2	29.5	2	514.955	1541.84	1542.85	3	0.001935	1.254	4643.25	3145080	267350	50	63	TRUE
Control1-1	Annexin A2 OS=Mus musculus GN=Anxa2 PE=1 SV=2	sp|P07356|ANXA2_MOUSE	Uniprot_Mouse2_010715.fasta	38678.1	1	14	15	15	0.000949	0.392	KLMVALAK	R	G	0.962	17.9	25	9.46	2	437.283	872.551	873.559	2	-0.0005047	-0.5777	2213.57	644143	54942.5	169	176	TRUE
Control1-1	Annexin A2 OS=Mus musculus GN=Anxa2 PE=1 SV=2	sp|P07356|ANXA2_MOUSE	Uniprot_Mouse2_010715.fasta	38678.1	1	14	15	15	0.000949	0.392	LMVALAK	K	G	0.9	42	29.6	34.4	2	373.236	744.457	745.464	2	-0.0002312	-0.3102	2597.4	14180000	1116720	170	176	TRUE
Control1-1	Annexin A2 OS=Mus musculus GN=Anxa2 PE=1 SV=2	sp|P07356|ANXA2_MOUSE	Uniprot_Mouse2_010715.fasta	38678.1	1	14	15	15	0.000949	0.392	QDIAFAYQR	R	R	0.997	44	25.9	43.2	2	556.279	1110.54	1111.55	2	-0.001707	-1.536	2769.48	8615710	120561	69	77	TRUE
Control1-1	Annexin A2 OS=Mus musculus GN=Anxa2 PE=1 SV=2	sp|P07356|ANXA2_MOUSE	Uniprot_Mouse2_010715.fasta	38678.1	1	14	15	15	0.000949	0.392	RAEDGSVIDYELIDQDAR	R	E	0.997	68.3	26.2	65.1	2	688.999	2063.97	2064.98	3	-0.002128	-1.03	3421.97	6260710	1109110	179	196	TRUE
Control1-1	Annexin A2 OS=Mus musculus GN=Anxa2 PE=1 SV=2	sp|P07356|ANXA2_MOUSE	Uniprot_Mouse2_010715.fasta	38678.1	1	14	15	15	0.000949	0.392	SEVDMLK	R	I	0.9	26.1	25.9	26.1	2	411.207	820.399	821.407	2	-0.0009043	-1.101	2194.26	2159310	198074	296	302	TRUE
Control1-1	Annexin A2 OS=Mus musculus GN=Anxa2 PE=1 SV=2	sp|P07356|ANXA2_MOUSE	Uniprot_Mouse2_010715.fasta	38678.1	1	14	15	15	0.000949	0.392	SLYYYIQQDTK	K	G	0.997	59.2	26.7	52	2	711.353	1420.69	1421.69	2	0.0032	2.251	3398.06	8598460	428873	314	324	TRUE
Control1-1	Annexin A2 OS=Mus musculus GN=Anxa2 PE=1 SV=2	sp|P07356|ANXA2_MOUSE	Uniprot_Mouse2_010715.fasta	38678.1	1	14	15	15	0.000949	0.392	STVHEILcK	M	L	0.978	28.2	26.2	28.2	1	564.789	1127.56	1086.56	2	42.01	-92.45	2794.88	3704180	120618	2	10	TRUE
Control1-1	Annexin A2 OS=Mus musculus GN=Anxa2 PE=1 SV=2	sp|P07356|ANXA2_MOUSE	Uniprot_Mouse2_010715.fasta	38678.1	1	14	15	15	0.000949	0.392	TDLEKDIISDTSGDFRK	K	L	0.997	26.6	27.4	23.5	2	647.324	1938.95	1939.96	3	-0.002311	-1.191	3347.6	10613100	90741.3	153	169	TRUE
Control1-1	Annexin A2 OS=Mus musculus GN=Anxa2 PE=1 SV=2	sp|P07356|ANXA2_MOUSE	Uniprot_Mouse2_010715.fasta	38678.1	1	14	15	15	0.000949	0.392	TDLEKDIISDTSGDFRK	K	L	0.997	35.3	27.3	35.3	2	485.745	1938.95	1939.96	4	-0.001531	-0.789	3349.21	6107320	179730	153	169	TRUE
Control1-1	Annexin A2 OS=Mus musculus GN=Anxa2 PE=1 SV=2	sp|P07356|ANXA2_MOUSE	Uniprot_Mouse2_010715.fasta	38678.1	1	14	15	15	0.000949	0.392	TKGVDEVTIVNILTNR	K	S	0.997	67.3	25.9	61	2	591.335	1770.98	1771.99	3	-0.0002009	-0.1134	4181.17	3683920	328864	48	63	TRUE
Control1-1	Annexin A2 OS=Mus musculus GN=Anxa2 PE=1 SV=2	sp|P07356|ANXA2_MOUSE	Uniprot_Mouse2_010715.fasta	38678.1	1	14	15	15	0.000949	0.392	TNQELQEINR	R	V	0.997	31.5	27.6	30.7	2	622.816	1243.62	1244.62	2	0.001391	1.118	2017.29	0	33920.4	136	145	TRUE
Control1-1	Annexin A2 OS=Mus musculus GN=Anxa2 PE=1 SV=2	sp|P07356|ANXA2_MOUSE	Uniprot_Mouse2_010715.fasta	38678.1	1	14	15	15	0.000949	0.392	TPAQYDASELK	K	A	0.997	42	27.1	42	2	611.801	1221.59	1222.6	2	-0.0002498	-0.2043	2132.01	9180320	347619	105	115	TRUE
Control1-1	Annexin A2 OS=Mus musculus GN=Anxa2 PE=1 SV=2	sp|P07356|ANXA2_MOUSE	Uniprot_Mouse2_010715.fasta	38678.1	1	14	15	15	0.000949	0.392	WISImTER	K	S	0.97	26.6	26.4	13.3	2	526.268	1050.52	1051.52	2	0.003597	3.42	2949.77	3162980	81926.4	213	220	TRUE
Control1-1	14-3-3 protein beta/alpha OS=Mus musculus GN=Ywhab PE=1 SV=3	sp|Q9CQV8|1433B_MOUSE	Uniprot_Mouse2_010715.fasta	28087.2	0.286	0	0	2	0.000127	0.0732	DSTLIMQLLR	K	D	0.997	51.2	27	38.4	2	595.334	1188.65	1189.66	2	-0.0002097	-0.1763	4789.26	5155570	495370	215	224	TRUE
Control1-1	14-3-3 protein beta/alpha OS=Mus musculus GN=Ywhab PE=1 SV=3	sp|Q9CQV8|1433B_MOUSE	Uniprot_Mouse2_010715.fasta	28087.2	0.286	0	0	2	0.000127	0.0732	NLLSVAYK	R	N	0.99	35	25	22.2	2	454.266	906.517	907.525	2	-0.0001012	-0.1116	3059.46	76083100	247093	44	51	TRUE
Control1-1	40S ribosomal protein S21 OS=Mus musculus GN=Rps21 PE=2 SV=1	sp|Q9CQR2|RS21_MOUSE	Uniprot_Mouse2_010715.fasta	9141.6	0.986	1	1	1	6.33e-05	0.12	MGESDDSILR	R	L	0.997	35.2	25	31.7	2	561.759	1121.5	1122.51	2	0.0009217	0.8211	2449.45	1201910	77000.4	62	71	TRUE
Control1-1	Isoform 2 of Heterogeneous nuclear ribonucleoprotein D0 OS=Mus musculus GN=Hnrnpd	sp|Q60668-2|HNRPD_MOUSE,sp|Q60668-3|HNRPD_MOUSE,sp|Q60668-4|HNRPD_MOUSE,sp|Q60668|HNRPD_MOUSE,tr|G3X9W0|G3X9W0_MOUSE,tr|G5E8G0|G5E8G0_MOUSE	Uniprot_Mouse2_010715.fasta	36377.6	0.887	1	1	1	6.33e-05	0.0417	IFVGGLSPDTPEEK	K	I	0.976	22.3	27.9	22.3	2	744.883	1487.75	1488.76	2	0.0003686	0.2476	3124.03	1608650	124241	165	178	TRUE
Control1-1	Catalase OS=Mus musculus GN=Cat PE=1 SV=4	sp|P24270|CATA_MOUSE	Uniprot_Mouse2_010715.fasta	59795.9	0.966	1	1	1	6.33e-05	0.0247	FNSANEDNVTQVR	R	T	0.993	23.8	25	23.8	2	747.352	1492.69	1493.7	2	-0.001143	-0.7653	2153.39	942518	109762	432	444	TRUE
Control1-1	Nucleolin OS=Mus musculus GN=Ncl PE=1 SV=2	sp|P09405|NUCL_MOUSE	Uniprot_Mouse2_010715.fasta	76724.4	0.998	2	2	2	0.000127	0.024	FAISELFAK	K	N	0.844	13.4	25.5	13.4	2	513.287	1024.56	1025.57	2	0.0007844	0.7648	4404.78	194632	36082.8	327	335	TRUE
Control1-1	Nucleolin OS=Mus musculus GN=Ncl PE=1 SV=2	sp|P09405|NUCL_MOUSE	Uniprot_Mouse2_010715.fasta	76724.4	0.998	2	2	2	0.000127	0.024	GIAYIEFK	K	S	0.99	30.2	26.4	30.2	2	470.761	939.508	940.514	2	0.001299	1.382	3429.74	1083630	112716	432	439	TRUE
Control1-1	Transcription intermediary factor 1-beta OS=Mus musculus GN=Trim28 PE=1 SV=3	sp|Q62318|TIF1B_MOUSE	Uniprot_Mouse2_010715.fasta	88846.4	1	2	2	2	0.000127	0.0336	DHQYQFLEDAVR	K	N	0.974	17.2	25.9	17.2	2	507.576	1519.7	1520.71	3	-0.0008147	-0.5357	3386.91	257863	153145	240	251	TRUE
Control1-1	Transcription intermediary factor 1-beta OS=Mus musculus GN=Trim28 PE=1 SV=3	sp|Q62318|TIF1B_MOUSE	Uniprot_Mouse2_010715.fasta	88846.4	1	2	2	2	0.000127	0.0336	LTEDKADVQSIIGLQR	K	F	0.992	21.9	27.2	16.3	2	595.995	1784.96	1785.97	3	-0.001329	-0.7444	3260.07	3305590	245479	775	790	TRUE
Control1-1	Protein DJ-1 OS=Mus musculus GN=Park7 PE=1 SV=1	sp|Q99LX0|PARK7_MOUSE	Uniprot_Mouse2_010715.fasta	20021.3	0.999	2	2	2	0.000127	0.0794	ALVILAK	R	G	0.9	28	25	28	2	364.258	726.501	727.508	2	0.0001751	0.2407	2749.72	928852	189765	6	12	TRUE
Control1-1	Protein DJ-1 OS=Mus musculus GN=Park7 PE=1 SV=1	sp|Q99LX0|PARK7_MOUSE	Uniprot_Mouse2_010715.fasta	20021.3	0.999	2	2	2	0.000127	0.0794	DGLILTSR	K	G	0.969	21.4	27.8	10.9	2	437.754	873.493	874.499	2	0.0004185	0.4785	2667.07	1114470	178232	149	156	TRUE
Control1-1	40S ribosomal protein S3 OS=Mus musculus GN=Rps3 PE=1 SV=1	sp|P62908|RS3_MOUSE	Uniprot_Mouse2_010715.fasta	26674.5	1	6	6	6	0.00038	0.255	AELNEFLTR	K	E	0.997	52.1	28.1	38.2	2	546.788	1091.56	1092.57	2	-0.0002832	-0.2592	3336.75	9016950	297339	19	27	TRUE
Control1-1	40S ribosomal protein S3 OS=Mus musculus GN=Rps3 PE=1 SV=1	sp|P62908|RS3_MOUSE	Uniprot_Mouse2_010715.fasta	26674.5	1	6	6	6	0.00038	0.255	ELAEDGYSGVEVR	R	V	0.979	24.5	25.4	24.5	2	712.337	1422.66	1423.67	2	-0.002762	-1.94	2571.37	440973	115796	28	40	TRUE
Control1-1	40S ribosomal protein S3 OS=Mus musculus GN=Rps3 PE=1 SV=1	sp|P62908|RS3_MOUSE	Uniprot_Mouse2_010715.fasta	26674.5	1	6	6	6	0.00038	0.255	FVADGIFK	K	A	0.989	23.4	26.1	23.4	2	448.747	895.48	896.488	2	-8.855e-05	-0.09877	3351.23	2055500	386772	11	18	TRUE
Control1-1	40S ribosomal protein S3 OS=Mus musculus GN=Rps3 PE=1 SV=1	sp|P62908|RS3_MOUSE	Uniprot_Mouse2_010715.fasta	26674.5	1	6	6	6	0.00038	0.255	FVDGLMIHSGDPVNYYVDTAVR	K	H	0.9	14.5	26.9	14.5	2	823.401	2467.18	2468.19	3	-0.003379	-1.369	4159.66	952191	153907	152	173	TRUE
Control1-1	40S ribosomal protein S3 OS=Mus musculus GN=Rps3 PE=1 SV=1	sp|P62908|RS3_MOUSE	Uniprot_Mouse2_010715.fasta	26674.5	1	6	6	6	0.00038	0.255	KFVADGIFK	R	A	0.997	34.6	25.9	22.1	2	512.795	1023.58	1024.58	2	-5.681e-05	-0.05545	2961.66	683394	71509.6	10	18	TRUE
Control1-1	40S ribosomal protein S3 OS=Mus musculus GN=Rps3 PE=1 SV=1	sp|P62908|RS3_MOUSE	Uniprot_Mouse2_010715.fasta	26674.5	1	6	6	6	0.00038	0.255	TEIIILATR	R	T	0.997	44.2	25	30.8	2	515.319	1028.62	1029.63	2	-0.0002715	-0.2636	3381.42	7724440	937564	46	54	TRUE
Control1-1	Collagen alpha-1(VII) chain OS=Mus musculus GN=Col7a1 PE=1 SV=3	sp|Q63870|CO7A1_MOUSE	Uniprot_Mouse2_010715.fasta	295232	0.986	1	2	42	0.00266	0.00611	LYAADIVFLLDGSSSIGR	R	S	0.914	16.9	26.9	16.9	2	949.007	1896	1897.01	2	-0.000839	-0.4423	5847.06	180212	6494.76	35	52	TRUE
Control1-1	Collagen alpha-1(VII) chain OS=Mus musculus GN=Col7a1 PE=1 SV=3	sp|Q63870|CO7A1_MOUSE	Uniprot_Mouse2_010715.fasta	295232	0.986	1	2	42	0.00266	0.00611	LYAADIVFLLDGSSSIGR	R	S	0.945	16.2	27	7.41	2	633.006	1896	1897.01	3	-0.002623	-1.382	5953.05	604805	109823	35	52	TRUE
Control1-1	Collagen alpha-1(VII) chain OS=Mus musculus GN=Col7a1 PE=1 SV=3	sp|Q63870|CO7A1_MOUSE	Uniprot_Mouse2_010715.fasta	295232	0.986	1	2	42	0.00266	0.00611	LYAADIVFLLDGSSSIGR	R	S	0.997	27.8	26.9	26.4	2	633.007	1896	1897.01	3	-0.001158	-0.6103	5761.95	0	155876	35	52	TRUE
Control1-1	Collagen alpha-1(VII) chain OS=Mus musculus GN=Col7a1 PE=1 SV=3	sp|Q63870|CO7A1_MOUSE	Uniprot_Mouse2_010715.fasta	295232	0.986	1	2	42	0.00266	0.00611	LYAADIVFLLDGSSSIGR	R	S	0.997	40	26.9	37.5	2	949.006	1896	1897.01	2	-0.001938	-1.021	5951.42	606655	32862.9	35	52	TRUE
Control1-1	Collagen alpha-1(VII) chain OS=Mus musculus GN=Col7a1 PE=1 SV=3	sp|Q63870|CO7A1_MOUSE	Uniprot_Mouse2_010715.fasta	295232	0.986	1	2	42	0.00266	0.00611	LYAADIVFLLDGSSSIGR	R	S	0.997	36.1	27.1	26.7	2	633.009	1896.01	1897.01	3	0.006716	3.54	5731.58	0	140685	35	52	TRUE
Control1-1	Collagen alpha-1(VII) chain OS=Mus musculus GN=Col7a1 PE=1 SV=3	sp|Q63870|CO7A1_MOUSE	Uniprot_Mouse2_010715.fasta	295232	0.986	1	2	42	0.00266	0.00611	LYAADIVFLLDGSSSIGR	R	S	0.997	45.8	26.9	45.8	2	949.003	1895.99	1897.01	2	-0.008285	-4.368	5816.24	1091370	88346.6	35	52	TRUE
Control1-1	Collagen alpha-1(VII) chain OS=Mus musculus GN=Col7a1 PE=1 SV=3	sp|Q63870|CO7A1_MOUSE	Uniprot_Mouse2_010715.fasta	295232	0.986	1	2	42	0.00266	0.00611	LYAADIVFLLDGSSSIGR	R	S	0.997	46	27.4	42.9	2	949.009	1896	1897.01	2	0.003433	1.81	5034.67	1974150	102605	35	52	TRUE
Control1-1	Collagen alpha-1(VII) chain OS=Mus musculus GN=Col7a1 PE=1 SV=3	sp|Q63870|CO7A1_MOUSE	Uniprot_Mouse2_010715.fasta	295232	0.986	1	2	42	0.00266	0.00611	LYAADIVFLLDGSSSIGR	R	S	0.997	52.4	27.1	48.1	2	949.003	1895.99	1897.01	2	-0.007187	-3.788	5663.72	0	147135	35	52	TRUE
Control1-1	Collagen alpha-1(VII) chain OS=Mus musculus GN=Col7a1 PE=1 SV=3	sp|Q63870|CO7A1_MOUSE	Uniprot_Mouse2_010715.fasta	295232	0.986	1	2	42	0.00266	0.00611	LYAADIVFLLDGSSSIGR	R	S	0.997	40.5	26.9	33.5	2	633.007	1896	1897.01	3	-0.0007914	-0.4172	5792.24	0	100968	35	52	TRUE
Control1-1	Collagen alpha-1(VII) chain OS=Mus musculus GN=Col7a1 PE=1 SV=3	sp|Q63870|CO7A1_MOUSE	Uniprot_Mouse2_010715.fasta	295232	0.986	1	2	42	0.00266	0.00611	LYAADIVFLLDGSSSIGR	R	S	0.997	55.6	27	47	2	949.006	1896	1897.01	2	-0.00267	-1.408	5724.48	2101650	238796	35	52	TRUE
Control1-1	Collagen alpha-1(VII) chain OS=Mus musculus GN=Col7a1 PE=1 SV=3	sp|Q63870|CO7A1_MOUSE	Uniprot_Mouse2_010715.fasta	295232	0.986	1	2	42	0.00266	0.00611	LYAADIVFLLDGSSSIGR	R	S	0.997	57.3	27.2	48.2	2	949.005	1896	1897.01	2	-0.003036	-1.601	5754.82	0	222649	35	52	TRUE
Control1-1	Collagen alpha-1(VII) chain OS=Mus musculus GN=Col7a1 PE=1 SV=3	sp|Q63870|CO7A1_MOUSE	Uniprot_Mouse2_010715.fasta	295232	0.986	1	2	42	0.00266	0.00611	LYAADIVFLLDGSSSIGR	R	S	0.997	57.8	26.8	56.2	2	949.005	1895.99	1897.01	2	-0.004745	-2.501	5270.1	3282530	126341	35	52	TRUE
Control1-1	Collagen alpha-1(VII) chain OS=Mus musculus GN=Col7a1 PE=1 SV=3	sp|Q63870|CO7A1_MOUSE	Uniprot_Mouse2_010715.fasta	295232	0.986	1	2	42	0.00266	0.00611	LYAADIVFLLDGSSSIGR	R	S	0.997	42.6	27.2	35.1	2	633.007	1896	1897.01	3	-5.903e-05	-0.03112	5300.74	88629.6	134917	35	52	TRUE
Control1-1	Collagen alpha-1(VII) chain OS=Mus musculus GN=Col7a1 PE=1 SV=3	sp|Q63870|CO7A1_MOUSE	Uniprot_Mouse2_010715.fasta	295232	0.986	1	2	42	0.00266	0.00611	LYAADIVFLLDGSSSIGR	R	S	0.997	44.1	26.9	37	2	633.007	1896	1897.01	3	-0.001341	-0.7068	5670.89	0	94941.8	35	52	TRUE
Control1-1	Collagen alpha-1(VII) chain OS=Mus musculus GN=Col7a1 PE=1 SV=3	sp|Q63870|CO7A1_MOUSE	Uniprot_Mouse2_010715.fasta	295232	0.986	1	2	42	0.00266	0.00611	LYAADIVFLLDGSSSIGR	R	S	0.997	52.8	26.9	43.2	2	633.007	1896	1897.01	3	-0.001341	-0.7068	5552.14	0	95082.9	35	52	TRUE
Control1-1	Collagen alpha-1(VII) chain OS=Mus musculus GN=Col7a1 PE=1 SV=3	sp|Q63870|CO7A1_MOUSE	Uniprot_Mouse2_010715.fasta	295232	0.986	1	2	42	0.00266	0.00611	LYAADIVFLLDGSSSIGR	R	S	0.997	69.3	27.2	61.6	2	949.007	1896	1897.01	2	0.0007479	0.3942	5482.28	0	326576	35	52	TRUE
Control1-1	Collagen alpha-1(VII) chain OS=Mus musculus GN=Col7a1 PE=1 SV=3	sp|Q63870|CO7A1_MOUSE	Uniprot_Mouse2_010715.fasta	295232	0.986	1	2	42	0.00266	0.00611	LYAADIVFLLDGSSSIGR	R	S	0.997	74.9	26.9	73.6	2	949.004	1895.99	1897.01	2	-0.00621	-3.274	5300.59	0	288323	35	52	TRUE
Control1-1	Collagen alpha-1(VII) chain OS=Mus musculus GN=Col7a1 PE=1 SV=3	sp|Q63870|CO7A1_MOUSE	Uniprot_Mouse2_010715.fasta	295232	0.986	1	2	42	0.00266	0.00611	LYAADIVFLLDGSSSIGR	R	S	0.997	58.4	26.8	46.9	2	633.005	1895.99	1897.01	3	-0.005003	-2.637	5701.03	0	100093	35	52	TRUE
Control1-1	Collagen alpha-1(VII) chain OS=Mus musculus GN=Col7a1 PE=1 SV=3	sp|Q63870|CO7A1_MOUSE	Uniprot_Mouse2_010715.fasta	295232	0.986	1	2	42	0.00266	0.00611	LYAADIVFLLDGSSSIGR	R	S	0.997	59.4	27.2	46.9	2	633.007	1896	1897.01	3	-0.0004252	-0.2242	5483.55	0	197071	35	52	TRUE
Control1-1	Collagen alpha-1(VII) chain OS=Mus musculus GN=Col7a1 PE=1 SV=3	sp|Q63870|CO7A1_MOUSE	Uniprot_Mouse2_010715.fasta	295232	0.986	1	2	42	0.00266	0.00611	LYAADIVFLLDGSSSIGR	R	S	0.997	59.5	27.2	45.3	2	633.007	1896	1897.01	3	-0.0004252	-0.2242	5612.65	0	134013	35	52	TRUE
Control1-1	Collagen alpha-1(VII) chain OS=Mus musculus GN=Col7a1 PE=1 SV=3	sp|Q63870|CO7A1_MOUSE	Uniprot_Mouse2_010715.fasta	295232	0.986	1	2	42	0.00266	0.00611	LYAADIVFLLDGSSSIGR	R	S	0.997	61.3	27.2	54.4	2	633.007	1896	1897.01	3	-0.0003347	-0.1764	5822.44	582289	156233	35	52	TRUE
Control1-1	Collagen alpha-1(VII) chain OS=Mus musculus GN=Col7a1 PE=1 SV=3	sp|Q63870|CO7A1_MOUSE	Uniprot_Mouse2_010715.fasta	295232	0.986	1	2	42	0.00266	0.00611	LYAADIVFLLDGSSSIGR	R	S	0.997	61.6	26.9	50.4	2	633.007	1896	1897.01	3	-0.001707	-0.8998	5642.83	0	127445	35	52	TRUE
Control1-1	Collagen alpha-1(VII) chain OS=Mus musculus GN=Col7a1 PE=1 SV=3	sp|Q63870|CO7A1_MOUSE	Uniprot_Mouse2_010715.fasta	295232	0.986	1	2	42	0.00266	0.00611	LYAADIVFLLDGSSSIGR	R	S	0.997	66.7	26.9	55.5	2	633.005	1895.99	1897.01	3	-0.005369	-2.83	5513.75	0	165809	35	52	TRUE
Control1-1	Collagen alpha-1(VII) chain OS=Mus musculus GN=Col7a1 PE=1 SV=3	sp|Q63870|CO7A1_MOUSE	Uniprot_Mouse2_010715.fasta	295232	0.986	1	2	42	0.00266	0.00611	LYAADIVFLLDGSSSIGR	R	S	0.997	77.4	27.2	68.9	2	633.007	1896	1897.01	3	-0.0004252	-0.2242	5453.21	0	254670	35	52	TRUE
Control1-1	Collagen alpha-1(VII) chain OS=Mus musculus GN=Col7a1 PE=1 SV=3	sp|Q63870|CO7A1_MOUSE	Uniprot_Mouse2_010715.fasta	295232	0.986	1	2	42	0.00266	0.00611	LYAADIVFLLDGSSSIGR	R	S	0.997	79.4	27.2	69.8	2	633.007	1896	1897.01	3	-0.0004252	-0.2242	5582.42	0	164785	35	52	TRUE
Control1-1	Collagen alpha-1(VII) chain OS=Mus musculus GN=Col7a1 PE=1 SV=3	sp|Q63870|CO7A1_MOUSE	Uniprot_Mouse2_010715.fasta	295232	0.986	1	2	42	0.00266	0.00611	LYAADIVFLLDGSSSIGR	R	S	0.997	79.9	27	72.3	2	949.005	1896	1897.01	2	-0.004135	-2.18	5633.61	0	257220	35	52	TRUE
Control1-1	Collagen alpha-1(VII) chain OS=Mus musculus GN=Col7a1 PE=1 SV=3	sp|Q63870|CO7A1_MOUSE	Uniprot_Mouse2_010715.fasta	295232	0.986	1	2	42	0.00266	0.00611	LYAADIVFLLDGSSSIGR	R	S	0.997	81.7	26.9	69.9	2	949.006	1896	1897.01	2	-0.001571	-0.8284	5572.75	0	368234	35	52	TRUE
Control1-1	Collagen alpha-1(VII) chain OS=Mus musculus GN=Col7a1 PE=1 SV=3	sp|Q63870|CO7A1_MOUSE	Uniprot_Mouse2_010715.fasta	295232	0.986	1	2	42	0.00266	0.00611	LYAADIVFLLDGSSSIGR	R	S	0.997	82	26.9	77.5	2	949.006	1896	1897.01	2	-0.002304	-1.214	5785.83	0	280961	35	52	TRUE
Control1-1	Collagen alpha-1(VII) chain OS=Mus musculus GN=Col7a1 PE=1 SV=3	sp|Q63870|CO7A1_MOUSE	Uniprot_Mouse2_010715.fasta	295232	0.986	1	2	42	0.00266	0.00611	LYAADIVFLLDGSSSIGR	R	S	0.997	84.7	27.2	71.4	2	633.007	1896	1897.01	3	0.0001241	0.06541	5544.22	0	135949	35	52	TRUE
Control1-1	Collagen alpha-1(VII) chain OS=Mus musculus GN=Col7a1 PE=1 SV=3	sp|Q63870|CO7A1_MOUSE	Uniprot_Mouse2_010715.fasta	295232	0.986	1	2	42	0.00266	0.00611	LYAADIVFLLDGSSSIGR	R	S	0.997	87	26.9	78.2	2	949.008	1896	1897.01	2	0.001358	0.716	5542.59	0	296926	35	52	TRUE
Control1-1	Collagen alpha-1(VII) chain OS=Mus musculus GN=Col7a1 PE=1 SV=3	sp|Q63870|CO7A1_MOUSE	Uniprot_Mouse2_010715.fasta	295232	0.986	1	2	42	0.00266	0.00611	LYAADIVFLLDGSSSIGR	R	S	0.997	90	26.9	84.6	2	949.007	1896	1897.01	2	-0.0009611	-0.5066	5512.48	0	287463	35	52	TRUE
Control1-1	Collagen alpha-1(VII) chain OS=Mus musculus GN=Col7a1 PE=1 SV=3	sp|Q63870|CO7A1_MOUSE	Uniprot_Mouse2_010715.fasta	295232	0.986	1	2	42	0.00266	0.00611	LYAADIVFLLDGSSSIGR	R	S	0.997	92.6	27.1	87.1	2	949.005	1896	1897.01	2	-0.003647	-1.922	5603.19	0	230733	35	52	TRUE
Control1-1	Collagen alpha-1(VII) chain OS=Mus musculus GN=Col7a1 PE=1 SV=3	sp|Q63870|CO7A1_MOUSE	Uniprot_Mouse2_010715.fasta	295232	0.986	1	2	42	0.00266	0.00611	LYAADIVFLLDGSSSIGR	R	S	0.997	97.1	26.9	87.5	2	633.007	1896	1897.01	3	-0.001707	-0.8998	5392.56	0	476139	35	52	TRUE
Control1-1	Collagen alpha-1(VII) chain OS=Mus musculus GN=Col7a1 PE=1 SV=3	sp|Q63870|CO7A1_MOUSE	Uniprot_Mouse2_010715.fasta	295232	0.986	1	2	42	0.00266	0.00611	LYAADIVFLLDGSSSIGR	R	S	0.997	101	26.9	89.6	2	633.007	1896	1897.01	3	-0.001524	-0.8033	5422.94	0	497953	35	52	TRUE
Control1-1	Collagen alpha-1(VII) chain OS=Mus musculus GN=Col7a1 PE=1 SV=3	sp|Q63870|CO7A1_MOUSE	Uniprot_Mouse2_010715.fasta	295232	0.986	1	2	42	0.00266	0.00611	LYAADIVFLLDGSSSIGR	R	S	0.997	106	26.9	98	2	949.006	1896	1897.01	2	-0.001083	-0.571	5693.97	0	388593	35	52	TRUE
Control1-1	Collagen alpha-1(VII) chain OS=Mus musculus GN=Col7a1 PE=1 SV=3	sp|Q63870|CO7A1_MOUSE	Uniprot_Mouse2_010715.fasta	295232	0.986	1	2	42	0.00266	0.00611	LYAADIVFLLDGSSSIGR	R	S	0.997	107	27.1	94.2	2	633.007	1896	1897.01	3	-0.0006083	-0.3207	5362.18	0	1156880	35	52	TRUE
Control1-1	Collagen alpha-1(VII) chain OS=Mus musculus GN=Col7a1 PE=1 SV=3	sp|Q63870|CO7A1_MOUSE	Uniprot_Mouse2_010715.fasta	295232	0.986	1	2	42	0.00266	0.00611	LYAADIVFLLDGSSSIGR	R	S	0.997	107	27.1	97	2	633.007	1896	1897.01	3	-0.0006083	-0.3207	5331.86	186766000	15428200	35	52	TRUE
Control1-1	Collagen alpha-1(VII) chain OS=Mus musculus GN=Col7a1 PE=1 SV=3	sp|Q63870|CO7A1_MOUSE	Uniprot_Mouse2_010715.fasta	295232	0.986	1	2	42	0.00266	0.00611	LYAADIVFLLDGSSSIGR	R	S	0.997	109	26.9	101	2	949.006	1896	1897.01	2	-0.001449	-0.764	5451.96	0	444654	35	52	TRUE
Control1-1	Collagen alpha-1(VII) chain OS=Mus musculus GN=Col7a1 PE=1 SV=3	sp|Q63870|CO7A1_MOUSE	Uniprot_Mouse2_010715.fasta	295232	0.986	1	2	42	0.00266	0.00611	LYAADIVFLLDGSSSIGR	R	S	0.997	112	26.9	106	2	949.007	1896	1897.01	2	-0.0009611	-0.5066	5421.82	0	558806	35	52	TRUE
Control1-1	Collagen alpha-1(VII) chain OS=Mus musculus GN=Col7a1 PE=1 SV=3	sp|Q63870|CO7A1_MOUSE	Uniprot_Mouse2_010715.fasta	295232	0.986	1	2	42	0.00266	0.00611	LYAADIVFLLDGSSSIGR	R	S	0.997	124	26.9	116	2	949.006	1896	1897.01	2	-0.001083	-0.571	5330.79	228459000	26236800	35	52	TRUE
Control1-1	Collagen alpha-1(VII) chain OS=Mus musculus GN=Col7a1 PE=1 SV=3	sp|Q63870|CO7A1_MOUSE	Uniprot_Mouse2_010715.fasta	295232	0.986	1	2	42	0.00266	0.00611	LYAADIVFLLDGSSSIGR	R	S	0.997	125	27.1	119	2	949.007	1896	1897.01	2	-0.0005949	-0.3136	5361.43	0	1865870	35	52	TRUE
Control1-1	Collagen alpha-1(VII) chain OS=Mus musculus GN=Col7a1 PE=1 SV=3	sp|Q63870|CO7A1_MOUSE	Uniprot_Mouse2_010715.fasta	295232	0.986	1	2	42	0.00266	0.00611	LYAADIVFLLDGSSSIGR	R	S	0.997	136	26.9	130	2	949.006	1896	1897.01	2	-0.001205	-0.6353	5391.77	0	955346	35	52	TRUE
Control1-1	Proteasome subunit alpha type-7 OS=Mus musculus GN=Psma7 PE=1 SV=1	sp|Q9Z2U0|PSA7_MOUSE	Uniprot_Mouse2_010715.fasta	27855.2	0.999	1	1	1	6.33e-05	0.0444	ALLEVVQSGGK	K	N	0.997	62.1	28.4	45.9	2	550.82	1099.62	1100.63	2	0.0009817	0.8919	2874.4	2542770	162096	194	204	TRUE
Control1-1	40S ribosomal protein S5 OS=Mus musculus GN=Rps5 PE=1 SV=3	sp|P97461|RS5_MOUSE,tr|D3YYM6|D3YYM6_MOUSE,tr|Q91V55|Q91V55_MOUSE	Uniprot_Mouse2_010715.fasta	22890	1	2	2	2	0.000127	0.049	QAVDVSPLR	R	R	0.997	40.8	25.1	24.8	2	492.777	983.54	984.547	2	0.0001259	0.1279	2341.43	210207	138080	137	145	TRUE
Control1-1	40S ribosomal protein S5 OS=Mus musculus GN=Rps5 PE=1 SV=3	sp|P97461|RS5_MOUSE,tr|D3YYM6|D3YYM6_MOUSE,tr|Q91V55|Q91V55_MOUSE	Uniprot_Mouse2_010715.fasta	22890	1	2	2	2	0.000127	0.049	QAVDVSPLRR	R	V	0.988	22.6	25.4	21.1	2	380.889	1139.64	1140.65	3	0.003291	2.885	2008.54	598982	130510	137	146	TRUE
Control1-1	Histone H2B type 1-M OS=Mus musculus GN=Hist1h2bm PE=1 SV=2	sp|P10854|H2B1M_MOUSE,sp|Q64478|H2B1H_MOUSE,sp|Q64525|H2B2B_MOUSE,sp|Q6ZWY9|H2B1C_MOUSE	Uniprot_Mouse2_010715.fasta	13936.6	1	1	1	3	0.00019	0.143	ESYSVYVYK	K	V	0.997	40.2	26.8	40.2	2	569.277	1136.54	1137.55	2	0.0002883	0.2534	2787.82	2631300	142830	36	44	TRUE
Control1-1	Histone H2B type 1-M OS=Mus musculus GN=Hist1h2bm PE=1 SV=2	sp|P10854|H2B1M_MOUSE,sp|Q64478|H2B1H_MOUSE,sp|Q64525|H2B2B_MOUSE,sp|Q6ZWY9|H2B1C_MOUSE	Uniprot_Mouse2_010715.fasta	13936.6	1	1	1	3	0.00019	0.143	LLLPGELAK	R	H	0.891	14.2	25	2.93	2	477.305	952.596	953.603	2	0.0001951	0.2046	3369.85	31916500	145740	101	109	TRUE
Control1-1	Histone H2B type 1-M OS=Mus musculus GN=Hist1h2bm PE=1 SV=2	sp|P10854|H2B1M_MOUSE,sp|Q64478|H2B1H_MOUSE,sp|Q64525|H2B2B_MOUSE,sp|Q6ZWY9|H2B1C_MOUSE	Uniprot_Mouse2_010715.fasta	13936.6	1	1	1	3	0.00019	0.143	LLLPGELAK	R	H	0.997	57.7	25	31.4	2	477.306	952.597	953.603	2	0.001111	1.165	3401.55	29614600	785680	101	109	TRUE
Control1-1	Eukaryotic initiation factor 4A-I OS=Mus musculus GN=Eif4a1 PE=1 SV=1	sp|P60843|IF4A1_MOUSE	Uniprot_Mouse2_010715.fasta	46155.3	1	4	5	8	0.000506	0.192	EELTLEGIR	K	Q	0.997	57	27.8	45.4	2	530.288	1058.56	1059.57	2	-0.0002052	-0.1937	3239.84	1287120	121763	239	247	TRUE
Control1-1	Eukaryotic initiation factor 4A-I OS=Mus musculus GN=Eif4a1 PE=1 SV=1	sp|P60843|IF4A1_MOUSE	Uniprot_Mouse2_010715.fasta	46155.3	1	4	5	8	0.000506	0.192	GIYAYGFEKPSAIQQR	R	A	0.997	28.7	27.8	28.7	2	609.983	1826.93	1827.94	3	-0.003304	-1.807	3063.35	2912630	383178	46	61	TRUE
Control1-1	Eukaryotic initiation factor 4A-I OS=Mus musculus GN=Eif4a1 PE=1 SV=1	sp|P60843|IF4A1_MOUSE	Uniprot_Mouse2_010715.fasta	46155.3	1	4	5	8	0.000506	0.192	KEELTLEGIR	K	Q	0.997	37.1	27.9	20.9	2	396.559	1186.66	1187.66	3	-0.0004616	-0.3887	2772.53	3383080	284792	238	247	TRUE
Control1-1	Eukaryotic initiation factor 4A-I OS=Mus musculus GN=Eif4a1 PE=1 SV=1	sp|P60843|IF4A1_MOUSE	Uniprot_Mouse2_010715.fasta	46155.3	1	4	5	8	0.000506	0.192	KGVAINMVTEEDKR	R	T	0.997	37.9	27.4	30.9	2	530.616	1588.83	1589.83	3	0.001601	1.007	2192.02	2061850	129890	369	382	TRUE
Control1-1	Eukaryotic initiation factor 4A-I OS=Mus musculus GN=Eif4a1 PE=1 SV=1	sp|P60843|IF4A1_MOUSE	Uniprot_Mouse2_010715.fasta	46155.3	1	4	5	8	0.000506	0.192	LQMEAPHIIVGTPGR	K	V	0.997	33.6	26.8	33.6	2	540.297	1617.87	1618.87	3	0.003341	2.064	3189.95	8617370	145644	147	161	TRUE
Control1-1	Eukaryotic initiation factor 4A-I OS=Mus musculus GN=Eif4a1 PE=1 SV=1	sp|P60843|IF4A1_MOUSE	Uniprot_Mouse2_010715.fasta	46155.3	1	4	5	8	0.000506	0.192	LQmEAPHIIVGTPGR	K	V	0.997	30.5	27.3	30.5	2	545.627	1633.86	1634.87	3	-0.001156	-0.7073	2600.98	743233	70560.7	147	161	TRUE
Control1-1	Eukaryotic initiation factor 4A-I OS=Mus musculus GN=Eif4a1 PE=1 SV=1	sp|P60843|IF4A1_MOUSE	Uniprot_Mouse2_010715.fasta	46155.3	1	4	5	8	0.000506	0.192	MFVLDEADEMLSR	K	G	0.995	25	25	25	2	778.36	1554.7	1555.71	2	-0.001162	-0.7471	4580.44	3582180	123794	178	190	TRUE
Control1-1	Eukaryotic initiation factor 4A-I OS=Mus musculus GN=Eif4a1 PE=1 SV=1	sp|P60843|IF4A1_MOUSE	Uniprot_Mouse2_010715.fasta	46155.3	1	4	5	8	0.000506	0.192	VLITTDLLAR	R	G	0.997	50	25	49.1	2	557.845	1113.68	1114.68	2	-0.0005812	-0.5214	3748.5	0	329807	325	334	TRUE
Control1-1	Histone H2A type 1 OS=Mus musculus GN=Hist1h2ab PE=1 SV=3	sp|P22752|H2A1_MOUSE,sp|Q8BFU2|H2A3_MOUSE,sp|Q8CGP5|H2A1F_MOUSE,sp|Q8CGP6|H2A1H_MOUSE,sp|Q8CGP7|H2A1K_MOUSE,sp|Q8R1M2|H2AJ_MOUSE,tr|Q8CGP4|Q8CGP4_MOUSE	Uniprot_Mouse2_010715.fasta	14136.1	1	1	1	4	0.000253	0.208	AGLQFPVGR	R	V	0.997	64.8	27.8	49.1	2	472.769	943.524	944.531	2	-4.841e-05	-0.05125	3115.34	22247500	1620920	22	30	TRUE
Control1-1	Histone H2A type 1 OS=Mus musculus GN=Hist1h2ab PE=1 SV=3	sp|P22752|H2A1_MOUSE,sp|Q8BFU2|H2A3_MOUSE,sp|Q8CGP5|H2A1F_MOUSE,sp|Q8CGP6|H2A1H_MOUSE,sp|Q8CGP7|H2A1K_MOUSE,sp|Q8R1M2|H2AJ_MOUSE,tr|Q8CGP4|Q8CGP4_MOUSE	Uniprot_Mouse2_010715.fasta	14136.1	1	1	1	4	0.000253	0.208	HLQLAIR	R	N	0.9	40.3	25	18.9	2	425.766	849.518	850.526	2	-0.0004078	-0.4795	2278.3	20769000	796873	83	89	TRUE
Control1-1	Histone H2A type 1 OS=Mus musculus GN=Hist1h2ab PE=1 SV=3	sp|P22752|H2A1_MOUSE,sp|Q8BFU2|H2A3_MOUSE,sp|Q8CGP5|H2A1F_MOUSE,sp|Q8CGP6|H2A1H_MOUSE,sp|Q8CGP7|H2A1K_MOUSE,sp|Q8R1M2|H2AJ_MOUSE,tr|Q8CGP4|Q8CGP4_MOUSE	Uniprot_Mouse2_010715.fasta	14136.1	1	1	1	4	0.000253	0.208	HLQLAIRNDEELNK	R	L	0.997	31.2	27.1	21.9	2	423.981	1691.9	1692.9	4	0.0001509	0.08912	2445.84	2396780	135723	83	96	TRUE
Control1-1	Histone H2A type 1 OS=Mus musculus GN=Hist1h2ab PE=1 SV=3	sp|P22752|H2A1_MOUSE,sp|Q8BFU2|H2A3_MOUSE,sp|Q8CGP5|H2A1F_MOUSE,sp|Q8CGP6|H2A1H_MOUSE,sp|Q8CGP7|H2A1K_MOUSE,sp|Q8R1M2|H2AJ_MOUSE,tr|Q8CGP4|Q8CGP4_MOUSE	Uniprot_Mouse2_010715.fasta	14136.1	1	1	1	4	0.000253	0.208	NDEELNKLLGR	R	V	0.997	37	27.7	36.1	2	434.234	1299.68	1300.69	3	0.002917	2.243	3187.73	4664710	215897	90	100	TRUE
Control1-1	Aldose reductase-related protein 1 OS=Mus musculus GN=Akr1b7 PE=2 SV=4	sp|P21300|ALD1_MOUSE	Uniprot_Mouse2_010715.fasta	35989	0.269	0	0	1	6.33e-05	0.0316	MPLVGLGTWK	K	S	0.995	27.3	27.1	0	2	551.311	1100.61	1101.61	2	0.002292	2.08	3947.55	687257	139349	13	22	TRUE
Control1-1	Histone H3.3C OS=Mus musculus GN=H3f3c PE=3 SV=3	sp|P02301|H3C_MOUSE,sp|P68433|H31_MOUSE,sp|P84228|H32_MOUSE,sp|P84244|H33_MOUSE,tr|E0CZ27|E0CZ27_MOUSE,tr|F8WI35|F8WI35_MOUSE	Uniprot_Mouse2_010715.fasta	15315.7	1	2	3	3	0.00019	0.118	STELLIR	K	K	0.9	54.8	27.1	34.3	2	416.25	830.486	831.494	2	-0.0002123	-0.2553	2573.92	19653300	1119560	58	64	TRUE
Control1-1	Histone H3.3C OS=Mus musculus GN=H3f3c PE=3 SV=3	sp|P02301|H3C_MOUSE,sp|P68433|H31_MOUSE,sp|P84228|H32_MOUSE,sp|P84244|H33_MOUSE,tr|E0CZ27|E0CZ27_MOUSE,tr|F8WI35|F8WI35_MOUSE	Uniprot_Mouse2_010715.fasta	15315.7	1	2	3	3	0.00019	0.118	YRPGTVALR	R	E	0.877	14.9	26.2	0	2	516.801	1031.59	1032.59	2	0.0003164	0.3064	1882.24	1796160	168540	42	50	TRUE
Control1-1	Histone H3.3C OS=Mus musculus GN=H3f3c PE=3 SV=3	sp|P02301|H3C_MOUSE,sp|P68433|H31_MOUSE,sp|P84228|H32_MOUSE,sp|P84244|H33_MOUSE,tr|E0CZ27|E0CZ27_MOUSE,tr|F8WI35|F8WI35_MOUSE	Uniprot_Mouse2_010715.fasta	15315.7	1	2	3	3	0.00019	0.118	YRPGTVALR	R	E	0.997	45.5	26.2	28.2	2	344.87	1031.59	1032.59	3	-6.322e-05	-0.06123	1877.66	13851100	269214	42	50	TRUE
Control1-1	Fructose-bisphosphate aldolase A OS=Mus musculus GN=Aldoa PE=1 SV=2	sp|P05064|ALDOA_MOUSE,tr|D3YWI1|D3YWI1_MOUSE	Uniprot_Mouse2_010715.fasta	39356.5	1	4	4	4	0.000253	0.159	GILAADESTGSIAK	K	R	0.997	82.3	28.8	82.3	2	666.854	1331.69	1332.7	2	-0.0008693	-0.6523	2593.23	10902600	845213	29	42	TRUE
Control1-1	Fructose-bisphosphate aldolase A OS=Mus musculus GN=Aldoa PE=1 SV=2	sp|P05064|ALDOA_MOUSE,tr|D3YWI1|D3YWI1_MOUSE	Uniprot_Mouse2_010715.fasta	39356.5	1	4	4	4	0.000253	0.159	GILAADESTGSIAKR	K	L	0.997	49.8	26.9	44.5	2	496.938	1487.79	1488.8	3	-0.001336	-0.8972	2321.36	3985310	104438	29	43	TRUE
Control1-1	Fructose-bisphosphate aldolase A OS=Mus musculus GN=Aldoa PE=1 SV=2	sp|P05064|ALDOA_MOUSE,tr|D3YWI1|D3YWI1_MOUSE	Uniprot_Mouse2_010715.fasta	39356.5	1	4	4	4	0.000253	0.159	GVVPLAGTNGETTTQGLDGLSER	K	C	0.993	22.5	27.6	17.1	2	758.051	2271.13	2272.14	3	-0.00324	-1.426	3468.55	808867	119323	112	134	TRUE
Control1-1	Fructose-bisphosphate aldolase A OS=Mus musculus GN=Aldoa PE=1 SV=2	sp|P05064|ALDOA_MOUSE,tr|D3YWI1|D3YWI1_MOUSE	Uniprot_Mouse2_010715.fasta	39356.5	1	4	4	4	0.000253	0.159	IGEHTPSALAImENANVLAR	K	Y	0.997	45.2	27.7	40.2	2	708.37	2122.09	2123.09	3	0.004887	2.302	3257.7	907975	85682.8	154	173	TRUE
Control1-1	Histidine ammonia-lyase OS=Mus musculus GN=Hal PE=1 SV=1	sp|P35492|HUTH_MOUSE	Uniprot_Mouse2_010715.fasta	72258.9	1	4	4	4	0.000253	0.0685	EVIDSIIK	R	E	0.914	17.3	27.3	8.43	2	458.771	915.528	916.535	2	5.784e-05	0.06311	3002.3	1261070	210085	151	158	TRUE
Control1-1	Histidine ammonia-lyase OS=Mus musculus GN=Hal PE=1 SV=1	sp|P35492|HUTH_MOUSE	Uniprot_Mouse2_010715.fasta	72258.9	1	4	4	4	0.000253	0.0685	GETISGGNFHGEYPAK	R	A	0.977	17.2	25.6	16.6	2	555.262	1662.76	1663.77	3	0.0006387	0.3839	2258.3	350472	27639.3	436	451	TRUE
Control1-1	Histidine ammonia-lyase OS=Mus musculus GN=Hal PE=1 SV=1	sp|P35492|HUTH_MOUSE	Uniprot_Mouse2_010715.fasta	72258.9	1	4	4	4	0.000253	0.0685	LQELQVNLVR	K	S	0.997	45.7	25	30.8	2	606.359	1210.7	1211.71	2	0.000117	0.09657	3284.49	1401950	314579	183	192	TRUE
Control1-1	Histidine ammonia-lyase OS=Mus musculus GN=Hal PE=1 SV=1	sp|P35492|HUTH_MOUSE	Uniprot_Mouse2_010715.fasta	72258.9	1	4	4	4	0.000253	0.0685	VWEVAAPYIEK	K	Y	0.997	49	28.4	39.5	2	652.847	1303.68	1304.69	2	-0.0009984	-0.7652	3667.72	1854210	381172	612	622	TRUE
Control1-1	Histone H1.3 OS=Mus musculus GN=Hist1h1d PE=1 SV=2	sp|P43277|H13_MOUSE	Uniprot_Mouse2_010715.fasta	22101	0.734	0	0	2	0.000127	0.0905	ALAAAGYDVEK	K	N	0.997	44.3	27.8	37.8	2	554.288	1106.56	1107.57	2	0.0007492	0.6765	2267.49	1934570	118957	66	76	FALSE	sp|P43274|H14_MOUSE
Control1-1	Histone H1.3 OS=Mus musculus GN=Hist1h1d PE=1 SV=2	sp|P43277|H13_MOUSE	Uniprot_Mouse2_010715.fasta	22101	0.734	0	0	2	0.000127	0.0905	SGVSLAALK	R	K	0.997	51.7	27.2	38.7	2	423.258	844.502	845.509	2	5.686e-05	0.06725	2793.46	1970570	125180	56	64	FALSE	sp|P43274|H14_MOUSE
Control1-1	Polyadenylate-binding protein 1 OS=Mus musculus GN=Pabpc1 PE=1 SV=2	sp|P29341|PABP1_MOUSE	Uniprot_Mouse2_010715.fasta	70671.3	1	3	3	3	0.00019	0.066	ALDTMNFDVIK	R	G	0.997	64.9	27.6	59.3	2	633.824	1265.63	1266.64	2	0.0001383	0.1092	3834.31	2283060	234291	68	78	TRUE
Control1-1	Polyadenylate-binding protein 1 OS=Mus musculus GN=Pabpc1 PE=1 SV=2	sp|P29341|PABP1_MOUSE	Uniprot_Mouse2_010715.fasta	70671.3	1	3	3	3	0.00019	0.066	IVATKPLYVALAQR	R	K	0.997	35.1	25	35.1	2	514.984	1541.93	1542.94	3	0.001826	1.183	3237.95	1765080	231214	357	370	TRUE
Control1-1	Polyadenylate-binding protein 1 OS=Mus musculus GN=Pabpc1 PE=1 SV=2	sp|P29341|PABP1_MOUSE	Uniprot_Mouse2_010715.fasta	70671.3	1	3	3	3	0.00019	0.066	SLGYAYVNFQQPADAER	R	A	0.997	29.9	26.8	28.2	2	964.962	1927.91	1928.91	2	0.002439	1.265	3533.81	1064840	83526.1	51	67	TRUE
Control1-1	Stress-induced-phosphoprotein 1 OS=Mus musculus GN=Stip1 PE=1 SV=1	sp|Q60864|STIP1_MOUSE	Uniprot_Mouse2_010715.fasta	62584.9	0.898	1	1	1	6.33e-05	0.0239	LAYINPDLALEEK	R	N	0.978	26.3	27.5	16	2	744.9	1487.79	1488.79	2	-0.00163	-1.095	3704.68	1236440	120429	352	364	TRUE
Control1-1	Isoform Mt-VDAC1 of Voltage-dependent anion-selective channel protein 1 OS=Mus musculus GN=Vdac1	sp|Q60932-2|VDAC1_MOUSE	Uniprot_Mouse2_010715.fasta	30756.7	1	2	2	2	0.000127	0.0883	LTFDSSFSPNTGKK	K	N	0.825	13	27	13	2	510.259	1527.76	1528.76	3	-0.001891	-1.237	2821.2	1624060	102518	97	110	TRUE
Control1-1	Isoform Mt-VDAC1 of Voltage-dependent anion-selective channel protein 1 OS=Mus musculus GN=Vdac1	sp|Q60932-2|VDAC1_MOUSE	Uniprot_Mouse2_010715.fasta	30756.7	1	2	2	2	0.000127	0.0883	WTEYGLTFTEK	R	W	0.997	35.9	26.5	35.9	2	687.832	1373.65	1374.66	2	-0.001082	-0.7873	3725.86	1348980	80251.5	64	74	TRUE
Control1-1	T-complex protein 1 subunit alpha OS=Mus musculus GN=Tcp1 PE=1 SV=3	sp|P11983|TCPA_MOUSE	Uniprot_Mouse2_010715.fasta	60449.9	1	1	1	2	0.000127	0.0378	EQLAIAEFAR	R	S	0.997	34.4	27.9	29.5	2	574.31	1146.6	1147.61	2	0.00134	1.168	3541.86	2823180	218211	434	443	TRUE
Control1-1	T-complex protein 1 subunit alpha OS=Mus musculus GN=Tcp1 PE=1 SV=3	sp|P11983|TCPA_MOUSE	Uniprot_Mouse2_010715.fasta	60449.9	1	1	1	2	0.000127	0.0378	MEGPLSVFGDR	-	S	0.979	29.3	25.9	29.3	2	625.297	1248.58	1207.58	2	42.01	-84.44	4858.38	0	60928.9	1	11	TRUE
Control1-1	Actin, cytoplasmic 1 OS=Mus musculus GN=Actb PE=1 SV=1	sp|P60710|ACTB_MOUSE	Uniprot_Mouse2_010715.fasta	41737.8	1	1	2	29	0.00184	0.488	AVFPSIVGRPR	R	H	0.997	36.8	25.3	34.1	2	400.242	1197.7	1198.71	3	0.004724	3.941	2943.83	43454300	425977	29	39	TRUE
Control1-1	Actin, cytoplasmic 1 OS=Mus musculus GN=Actb PE=1 SV=1	sp|P60710|ACTB_MOUSE	Uniprot_Mouse2_010715.fasta	41737.8	1	1	2	29	0.00184	0.488	AVFPSIVGRPR	R	H	0.997	36.3	25.4	31.3	2	400.24	1197.7	1198.71	3	0.0006954	0.5801	2912.17	0	3447790	29	39	TRUE
Control1-1	Actin, cytoplasmic 1 OS=Mus musculus GN=Actb PE=1 SV=1	sp|P60710|ACTB_MOUSE	Uniprot_Mouse2_010715.fasta	41737.8	1	1	2	29	0.00184	0.488	DDDIAALVVDNGSGmcK	M	A	0.978	25.8	25	25.8	1	919.4	1836.79	1795.78	2	42.01	-57.53	4106.9	625185	108209	2	18	TRUE
Control1-1	Actin, cytoplasmic 1 OS=Mus musculus GN=Actb PE=1 SV=1	sp|P60710|ACTB_MOUSE	Uniprot_Mouse2_010715.fasta	41737.8	1	1	2	29	0.00184	0.488	DDDIAALVVDNGSGMcK	M	A	0.997	58.6	25	58.6	1	911.403	1820.79	1779.79	2	42.01	-57.81	4407.95	6543470	551444	2	18	TRUE
Control1-1	Actin, cytoplasmic 1 OS=Mus musculus GN=Actb PE=1 SV=1	sp|P60710|ACTB_MOUSE	Uniprot_Mouse2_010715.fasta	41737.8	1	1	2	29	0.00184	0.488	DLTDYLmK	R	I	0.99	28.2	25	28.2	2	507.744	1013.47	1014.48	2	-0.0001512	-0.1491	3246.76	32551500	310900	184	191	TRUE
Control1-1	Actin, cytoplasmic 1 OS=Mus musculus GN=Actb PE=1 SV=1	sp|P60710|ACTB_MOUSE	Uniprot_Mouse2_010715.fasta	41737.8	1	1	2	29	0.00184	0.488	DLTDYLMK	R	I	0.99	39.7	25.2	38	2	499.747	997.479	998.487	2	-0.0003534	-0.3539	3782.29	94032700	4025780	184	191	TRUE
Control1-1	Actin, cytoplasmic 1 OS=Mus musculus GN=Actb PE=1 SV=1	sp|P60710|ACTB_MOUSE	Uniprot_Mouse2_010715.fasta	41737.8	1	1	2	29	0.00184	0.488	DLYANTVLSGGTTMYPGIADR	K	M	0.98	18.4	26.4	15.3	2	739.026	2214.06	2215.07	3	-0.007529	-3.399	4108.75	6376560	117521	292	312	TRUE
Control1-1	Actin, cytoplasmic 1 OS=Mus musculus GN=Actb PE=1 SV=1	sp|P60710|ACTB_MOUSE	Uniprot_Mouse2_010715.fasta	41737.8	1	1	2	29	0.00184	0.488	DLYANTVLSGGTTmYPGIADR	K	M	0.989	20.2	26.5	16	2	744.36	2230.06	2231.07	3	0.000608	0.2725	3793.62	7769970	129493	292	312	TRUE
Control1-1	Actin, cytoplasmic 1 OS=Mus musculus GN=Actb PE=1 SV=1	sp|P60710|ACTB_MOUSE	Uniprot_Mouse2_010715.fasta	41737.8	1	1	2	29	0.00184	0.488	DLYANTVLSGGTTMYPGIADR	K	M	0.997	40.3	26.5	39.6	2	1108.04	2214.06	2215.07	2	-0.004769	-2.153	4110.5	4639260	83704.1	292	312	TRUE
Control1-1	Actin, cytoplasmic 1 OS=Mus musculus GN=Actb PE=1 SV=1	sp|P60710|ACTB_MOUSE	Uniprot_Mouse2_010715.fasta	41737.8	1	1	2	29	0.00184	0.488	EITALAPSTMK	K	I	0.994	36.2	28.6	33.9	2	581.31	1160.6	1161.62	2	-0.00656	-5.647	2686.77	0	595666	316	326	TRUE
Control1-1	Actin, cytoplasmic 1 OS=Mus musculus GN=Actb PE=1 SV=1	sp|P60710|ACTB_MOUSE	Uniprot_Mouse2_010715.fasta	41737.8	1	1	2	29	0.00184	0.488	EITALAPSTmK	K	I	0.997	45.5	27.8	42.5	2	589.31	1176.6	1177.61	2	-0.001475	-1.252	2178.63	14579900	222819	316	326	TRUE
Control1-1	Actin, cytoplasmic 1 OS=Mus musculus GN=Actb PE=1 SV=1	sp|P60710|ACTB_MOUSE	Uniprot_Mouse2_010715.fasta	41737.8	1	1	2	29	0.00184	0.488	GYSFTTTAER	R	E	0.997	30.6	25	30.6	2	566.767	1131.52	1132.53	2	-0.0004092	-0.3613	2373.52	51177100	710244	197	206	TRUE
Control1-1	Actin, cytoplasmic 1 OS=Mus musculus GN=Actb PE=1 SV=1	sp|P60710|ACTB_MOUSE	Uniprot_Mouse2_010715.fasta	41737.8	1	1	2	29	0.00184	0.488	IKIIAPPER	K	K	0.997	28	25	28	2	346.222	1035.64	1036.65	3	3.844e-05	0.03708	2266.01	5923090	234021	327	335	TRUE
Control1-1	Actin, cytoplasmic 1 OS=Mus musculus GN=Actb PE=1 SV=1	sp|P60710|ACTB_MOUSE	Uniprot_Mouse2_010715.fasta	41737.8	1	1	2	29	0.00184	0.488	IWHHTFYNELR	K	V	0.997	44.6	27.3	40.3	2	505.922	1514.74	1515.75	3	0.00101	0.6665	2772.82	1478480	113895	85	95	TRUE
Control1-1	Actin, cytoplasmic 1 OS=Mus musculus GN=Actb PE=1 SV=1	sp|P60710|ACTB_MOUSE	Uniprot_Mouse2_010715.fasta	41737.8	1	1	2	29	0.00184	0.488	KDLYANTVLSGGTTmYPGIADR	R	M	0.973	17.6	26.5	14.2	2	787.057	2358.15	2359.16	3	-0.002412	-1.022	3343.97	1240210	135774	291	312	TRUE
Control1-1	Actin, cytoplasmic 1 OS=Mus musculus GN=Actb PE=1 SV=1	sp|P60710|ACTB_MOUSE	Uniprot_Mouse2_010715.fasta	41737.8	1	1	2	29	0.00184	0.488	KDLYANTVLSGGTTMYPGIADR	R	M	0.997	42.3	27.2	42.3	2	781.727	2342.16	2343.17	3	0.0006207	0.2649	3639.57	2857670	245956	291	312	TRUE
Control1-1	Actin, cytoplasmic 1 OS=Mus musculus GN=Actb PE=1 SV=1	sp|P60710|ACTB_MOUSE	Uniprot_Mouse2_010715.fasta	41737.8	1	1	2	29	0.00184	0.488	LDLAGRDLTDYLMK	R	I	0.966	18	27.4	18	2	541.952	1622.83	1623.84	3	7.984e-05	0.04917	4096.67	6810600	166532	178	191	TRUE
Control1-1	Actin, cytoplasmic 1 OS=Mus musculus GN=Actb PE=1 SV=1	sp|P60710|ACTB_MOUSE	Uniprot_Mouse2_010715.fasta	41737.8	1	1	2	29	0.00184	0.488	QEYDESGPSIVHR	K	K	0.997	32.6	25.6	32.6	2	506.24	1515.7	1516.7	3	0.001573	1.037	2076.22	22844700	290924	360	372	TRUE
Control1-1	Actin, cytoplasmic 1 OS=Mus musculus GN=Actb PE=1 SV=1	sp|P60710|ACTB_MOUSE	Uniprot_Mouse2_010715.fasta	41737.8	1	1	2	29	0.00184	0.488	qEYDESGPSIVHR	K	K	0.997	71.3	25	71.3	2	750.341	1498.67	1499.68	2	-0.001467	-0.9785	2541.67	5950400	528728	360	372	TRUE
Control1-1	Actin, cytoplasmic 1 OS=Mus musculus GN=Actb PE=1 SV=1	sp|P60710|ACTB_MOUSE	Uniprot_Mouse2_010715.fasta	41737.8	1	1	2	29	0.00184	0.488	QEYDESGPSIVHRK	K	C	0.902	17.8	26.8	17.8	2	411.955	1643.79	1644.8	4	-0.0008503	-0.517	1757.54	796237	132537	360	373	TRUE
Control1-1	Actin, cytoplasmic 1 OS=Mus musculus GN=Actb PE=1 SV=1	sp|P60710|ACTB_MOUSE	Uniprot_Mouse2_010715.fasta	41737.8	1	1	2	29	0.00184	0.488	SYELPDGQVITIGNER	K	F	0.913	21.4	27.5	20.9	2	895.948	1789.88	1790.89	2	-0.004159	-2.322	3573.42	0	107410	239	254	TRUE
Control1-1	Actin, cytoplasmic 1 OS=Mus musculus GN=Actb PE=1 SV=1	sp|P60710|ACTB_MOUSE	Uniprot_Mouse2_010715.fasta	41737.8	1	1	2	29	0.00184	0.488	SYELPDGQVITIGNER	K	F	0.994	27.2	27.8	22.7	2	895.949	1789.88	1790.89	2	-0.000741	-0.4138	3861.52	173506	96268.4	239	254	TRUE
Control1-1	Actin, cytoplasmic 1 OS=Mus musculus GN=Actb PE=1 SV=1	sp|P60710|ACTB_MOUSE	Uniprot_Mouse2_010715.fasta	41737.8	1	1	2	29	0.00184	0.488	SYELPDGQVITIGNER	K	F	0.997	32.7	27.8	29.5	2	895.951	1789.89	1790.89	2	0.002799	1.563	3922.14	300058	128968	239	254	TRUE
Control1-1	Actin, cytoplasmic 1 OS=Mus musculus GN=Actb PE=1 SV=1	sp|P60710|ACTB_MOUSE	Uniprot_Mouse2_010715.fasta	41737.8	1	1	2	29	0.00184	0.488	SYELPDGQVITIGNER	K	F	0.997	41.4	27.7	39.4	2	597.635	1789.88	1790.89	3	-0.002402	-1.341	3906.61	6143820	276854	239	254	TRUE
Control1-1	Actin, cytoplasmic 1 OS=Mus musculus GN=Actb PE=1 SV=1	sp|P60710|ACTB_MOUSE	Uniprot_Mouse2_010715.fasta	41737.8	1	1	2	29	0.00184	0.488	SYELPDGQVITIGNER	K	F	0.997	121	27.8	103	2	895.949	1789.88	1790.89	2	-0.001229	-0.6864	3891.81	34922800	7441750	239	254	TRUE
Control1-1	Actin, cytoplasmic 1 OS=Mus musculus GN=Actb PE=1 SV=1	sp|P60710|ACTB_MOUSE	Uniprot_Mouse2_010715.fasta	41737.8	1	1	2	29	0.00184	0.488	TTGIVmDSGDGVTHTVPIYEGYALPHAILR	R	L	0.921	18	26.3	16.2	2	800.654	3198.59	3199.61	4	-0.01357	-4.241	3986.23	1094680	139873	148	177	TRUE
Control1-1	Actin, cytoplasmic 1 OS=Mus musculus GN=Actb PE=1 SV=1	sp|P60710|ACTB_MOUSE	Uniprot_Mouse2_010715.fasta	41737.8	1	1	2	29	0.00184	0.488	TTGIVMDSGDGVTHTVPIYEGYALPHAILR	R	L	0.958	15.8	25.8	14.6	2	1061.87	3182.6	3183.61	3	-0.008328	-2.616	4122.51	1195560	209639	148	177	TRUE
Control1-1	Actin, cytoplasmic 1 OS=Mus musculus GN=Actb PE=1 SV=1	sp|P60710|ACTB_MOUSE	Uniprot_Mouse2_010715.fasta	41737.8	1	1	2	29	0.00184	0.488	VAPEEHPVLLTEAPLNPK	R	A	0.997	33.3	25.4	15.5	2	652.026	1953.06	1954.06	3	-0.0008301	-0.4248	3178.88	198865000	3487440	96	113	TRUE
Control1-1	Actin, cytoplasmic 1 OS=Mus musculus GN=Actb PE=1 SV=1	sp|P60710|ACTB_MOUSE	Uniprot_Mouse2_010715.fasta	41737.8	1	1	2	29	0.00184	0.488	VAPEEHPVLLTEAPLNPK	R	A	0.997	46.9	25.2	16.5	2	652.026	1953.06	1954.06	3	-0.001746	-0.8933	3209.94	1556520	1593350	96	113	TRUE
Control1-1	Envoplakin OS=Mus musculus GN=Evpl PE=2 SV=3	sp|Q9D952|EVPL_MOUSE	Uniprot_Mouse2_010715.fasta	232012	0.999	1	1	1	6.33e-05	0.0059	AATQELALLISR	R	M	0.997	59.8	25.7	48.7	2	643.378	1284.74	1285.75	2	0.002013	1.566	4038.37	734388	94001.2	34	45	TRUE
Control1-1	60S ribosomal protein L6 OS=Mus musculus GN=Rpl6 PE=1 SV=3	sp|P47911|RL6_MOUSE,tr|E9PUX4|E9PUX4_MOUSE	Uniprot_Mouse2_010715.fasta	33510.8	0.999	1	1	1	6.33e-05	0.0304	YYPTEDVPR	R	K	0.997	48.2	25.9	47.9	2	570.272	1138.53	1139.54	2	0.0006772	0.5943	2400.33	1109070	210767	123	131	TRUE
Control1-1	Isoform B of Heat shock protein beta-1 OS=Mus musculus GN=Hspb1	sp|P14602-2|HSPB1_MOUSE,sp|P14602-3|HSPB1_MOUSE,sp|P14602|HSPB1_MOUSE,tr|D3YZ06|D3YZ06_MOUSE	Uniprot_Mouse2_010715.fasta	21960.6	1	3	3	4	0.000253	0.0914	QLSSGVSEIR	R	Q	0.997	45.4	29.1	28.1	2	538.29	1074.57	1075.57	2	-0.001078	-1.003	2124.6	14864000	659519	72	81	TRUE
Control1-1	Isoform B of Heat shock protein beta-1 OS=Mus musculus GN=Hspb1	sp|P14602-2|HSPB1_MOUSE,sp|P14602-3|HSPB1_MOUSE,sp|P14602|HSPB1_MOUSE,tr|D3YZ06|D3YZ06_MOUSE	Uniprot_Mouse2_010715.fasta	21960.6	1	3	3	4	0.000253	0.0914	RVPFSLLR	R	S	0.86	17	25	7.84	2	494.308	986.601	987.61	2	-0.001156	-1.17	3254.56	746432	172502	5	12	TRUE
Control1-1	Isoform B of Heat shock protein beta-1 OS=Mus musculus GN=Hspb1	sp|P14602-2|HSPB1_MOUSE,sp|P14602-3|HSPB1_MOUSE,sp|P14602|HSPB1_MOUSE,tr|D3YZ06|D3YZ06_MOUSE	Uniprot_Mouse2_010715.fasta	21960.6	1	3	3	4	0.000253	0.0914	RVPFSLLR	R	S	0.936	16.1	25	4.04	2	494.308	986.602	987.61	2	-0.0002403	-0.2433	3223.36	0	307290	5	12	TRUE
Control1-1	Isoform B of Heat shock protein beta-1 OS=Mus musculus GN=Hspb1	sp|P14602-2|HSPB1_MOUSE,sp|P14602-3|HSPB1_MOUSE,sp|P14602|HSPB1_MOUSE,tr|D3YZ06|D3YZ06_MOUSE	Uniprot_Mouse2_010715.fasta	21960.6	1	3	3	4	0.000253	0.0914	VPFSLLR	R	S	0.9	23.8	26.6	14	2	416.258	830.502	831.509	2	0.0008231	0.9899	3561.98	2797860	94548.5	6	12	TRUE
Control1-1	Uncharacterized protein OS=Mus musculus GN=Gm5786 PE=3 SV=1	tr|J3QMG5|J3QMG5_MOUSE	Uniprot_Mouse2_010715.fasta	31216.2	1	2	2	2	0.000127	0.0751	GTGIVSAPVPK	R	K	0.997	39.5	25	39.5	2	513.303	1024.59	1025.6	2	-0.0002215	-0.2159	2279.76	3083170	202734	201	211	TRUE
Control1-1	Uncharacterized protein OS=Mus musculus GN=Gm5786 PE=3 SV=1	tr|J3QMG5|J3QMG5_MOUSE	Uniprot_Mouse2_010715.fasta	31216.2	1	2	2	2	0.000127	0.0751	TYSYLTPDLWK	K	E	0.953	19	26.8	15.6	2	693.851	1385.69	1386.69	2	-0.0002508	-0.1808	4127.81	3169960	171575	247	257	TRUE
Control1-1	Keratin, type II cytoskeletal 79 OS=Mus musculus GN=Krt79 PE=2 SV=2	sp|Q8VED5|K2C79_MOUSE	Uniprot_Mouse2_010715.fasta	57553.3	1	2	3	19	0.0012	0.122	AEAESWYQTK	R	Y	0.997	50.5	25	49.6	2	606.78	1211.54	1212.55	2	-0.001219	-1.005	2389.25	49810800	1136260	327	336	TRUE
Control1-1	Keratin, type II cytoskeletal 79 OS=Mus musculus GN=Krt79 PE=2 SV=2	sp|Q8VED5|K2C79_MOUSE	Uniprot_Mouse2_010715.fasta	57553.3	1	2	3	19	0.0012	0.122	FASFIDK	K	V	0.9	40.6	26.9	13.8	2	414.218	826.422	827.43	2	-0.000233	-0.2816	2867.92	0	115579	150	156	TRUE
Control1-1	Keratin, type II cytoskeletal 79 OS=Mus musculus GN=Krt79 PE=2 SV=2	sp|Q8VED5|K2C79_MOUSE	Uniprot_Mouse2_010715.fasta	57553.3	1	2	3	19	0.0012	0.122	FASFIDK	K	V	0.9	52.4	26.9	16	2	414.218	826.422	827.43	2	-0.000294	-0.3553	2837.39	183417000	483921	150	156	TRUE
Control1-1	Keratin, type II cytoskeletal 79 OS=Mus musculus GN=Krt79 PE=2 SV=2	sp|Q8VED5|K2C79_MOUSE	Uniprot_Mouse2_010715.fasta	57553.3	1	2	3	19	0.0012	0.122	FASFIDKVR	K	F	0.997	39	25.6	34.3	2	361.538	1081.59	1082.6	3	-0.0002823	-0.2608	2952.6	0	318931	150	158	TRUE
Control1-1	Keratin, type II cytoskeletal 79 OS=Mus musculus GN=Krt79 PE=2 SV=2	sp|Q8VED5|K2C79_MOUSE	Uniprot_Mouse2_010715.fasta	57553.3	1	2	3	19	0.0012	0.122	FASFIDKVR	K	F	0.997	57.5	25.9	51.6	2	541.803	1081.59	1082.6	2	-0.0005435	-0.5021	2926.1	28799000	334397	150	158	TRUE
Control1-1	Keratin, type II cytoskeletal 79 OS=Mus musculus GN=Krt79 PE=2 SV=2	sp|Q8VED5|K2C79_MOUSE	Uniprot_Mouse2_010715.fasta	57553.3	1	2	3	19	0.0012	0.122	FLEQQNKVLETK	R	W	0.829	13.4	27.2	6.43	2	492.94	1475.8	1476.81	3	-0.001399	-0.9473	2320.93	923522	49206.4	159	170	TRUE
Control1-1	Keratin, type II cytoskeletal 79 OS=Mus musculus GN=Krt79 PE=2 SV=2	sp|Q8VED5|K2C79_MOUSE	Uniprot_Mouse2_010715.fasta	57553.3	1	2	3	19	0.0012	0.122	NKYEDEINKR	K	T	0.997	40.7	27.1	32.3	2	327.919	1307.65	1308.65	4	-0.0001505	-0.115	1560.17	9992760	422308	228	237	TRUE
Control1-1	Keratin, type II cytoskeletal 79 OS=Mus musculus GN=Krt79 PE=2 SV=2	sp|Q8VED5|K2C79_MOUSE	Uniprot_Mouse2_010715.fasta	57553.3	1	2	3	19	0.0012	0.122	NLDLDSIIAEVK	R	A	0.997	50.4	28.2	40.4	2	665.366	1328.72	1329.73	2	-0.001101	-0.8278	4750.41	768491	92331.5	304	315	TRUE
Control1-1	Keratin, type II cytoskeletal 79 OS=Mus musculus GN=Krt79 PE=2 SV=2	sp|Q8VED5|K2C79_MOUSE	Uniprot_Mouse2_010715.fasta	57553.3	1	2	3	19	0.0012	0.122	NLDLDSIIAEVK	R	A	0.997	63.6	28.2	51.4	2	665.366	1328.72	1329.73	2	-0.001711	-1.287	3819.85	2964470	144659	304	315	TRUE
Control1-1	Keratin, type II cytoskeletal 79 OS=Mus musculus GN=Krt79 PE=2 SV=2	sp|Q8VED5|K2C79_MOUSE	Uniprot_Mouse2_010715.fasta	57553.3	1	2	3	19	0.0012	0.122	NLDLDSIIAEVK	R	A	0.997	61.6	27.8	57.9	2	665.366	1328.72	1329.73	2	-0.0008566	-0.6442	4860.74	1171860	170417	304	315	TRUE
Control1-1	Keratin, type II cytoskeletal 79 OS=Mus musculus GN=Krt79 PE=2 SV=2	sp|Q8VED5|K2C79_MOUSE	Uniprot_Mouse2_010715.fasta	57553.3	1	2	3	19	0.0012	0.122	NLDLDSIIAEVK	R	A	0.997	68.7	27.7	62.9	2	665.366	1328.72	1329.73	2	-0.0007345	-0.5524	4659.85	0	287193	304	315	TRUE
Control1-1	Keratin, type II cytoskeletal 79 OS=Mus musculus GN=Krt79 PE=2 SV=2	sp|Q8VED5|K2C79_MOUSE	Uniprot_Mouse2_010715.fasta	57553.3	1	2	3	19	0.0012	0.122	NLDLDSIIAEVK	R	A	0.997	71.7	27.7	65.1	2	443.913	1328.72	1329.73	3	-0.0003513	-0.2642	4675.38	23866100	2259120	304	315	TRUE
Control1-1	Keratin, type II cytoskeletal 79 OS=Mus musculus GN=Krt79 PE=2 SV=2	sp|Q8VED5|K2C79_MOUSE	Uniprot_Mouse2_010715.fasta	57553.3	1	2	3	19	0.0012	0.122	NLDLDSIIAEVK	R	A	0.997	79.4	27.7	72.4	2	665.367	1328.72	1329.73	2	-0.0002463	-0.1852	4811.79	0	702377	304	315	TRUE
Control1-1	Keratin, type II cytoskeletal 79 OS=Mus musculus GN=Krt79 PE=2 SV=2	sp|Q8VED5|K2C79_MOUSE	Uniprot_Mouse2_010715.fasta	57553.3	1	2	3	19	0.0012	0.122	NLDLDSIIAEVK	R	A	0.997	81.5	28.2	71.6	2	665.366	1328.72	1329.73	2	-0.001101	-0.8278	4720.16	0	1832240	304	315	TRUE
Control1-1	Keratin, type II cytoskeletal 79 OS=Mus musculus GN=Krt79 PE=2 SV=2	sp|Q8VED5|K2C79_MOUSE	Uniprot_Mouse2_010715.fasta	57553.3	1	2	3	19	0.0012	0.122	NLDLDSIIAEVK	R	A	0.997	81.3	27.7	75.8	2	665.366	1328.72	1329.73	2	-0.0007345	-0.5524	4689.9	15330900	4404560	304	315	TRUE
Control1-1	Keratin, type II cytoskeletal 79 OS=Mus musculus GN=Krt79 PE=2 SV=2	sp|Q8VED5|K2C79_MOUSE	Uniprot_Mouse2_010715.fasta	57553.3	1	2	3	19	0.0012	0.122	SRAEAESWYQTK	K	Y	0.983	28.2	25.7	28.2	2	728.349	1454.68	1455.69	2	0.005086	3.494	2134.13	13580200	384821	325	336	TRUE
Control1-1	Keratin, type II cytoskeletal 79 OS=Mus musculus GN=Krt79 PE=2 SV=2	sp|Q8VED5|K2C79_MOUSE	Uniprot_Mouse2_010715.fasta	57553.3	1	2	3	19	0.0012	0.122	SRAEAESWYQTK	K	Y	0.997	42.3	25.4	28.6	2	485.9	1454.68	1455.69	3	-8.515e-05	-0.05849	2159.69	0	377482	325	336	TRUE
Control1-1	Keratin, type II cytoskeletal 79 OS=Mus musculus GN=Krt79 PE=2 SV=2	sp|Q8VED5|K2C79_MOUSE	Uniprot_Mouse2_010715.fasta	57553.3	1	2	3	19	0.0012	0.122	SRAEAESWYQTK	K	Y	0.997	50.6	25.3	45	2	485.9	1454.68	1455.69	3	-0.001092	-0.7503	2128.95	122801000	134994	325	336	TRUE
Control1-1	Keratin, type II cytoskeletal 79 OS=Mus musculus GN=Krt79 PE=2 SV=2	sp|Q8VED5|K2C79_MOUSE	Uniprot_Mouse2_010715.fasta	57553.3	1	2	3	19	0.0012	0.122	YEELQVTAGK	K	H	0.997	31.5	27.4	29.1	2	569.293	1136.57	1137.58	2	-0.0004513	-0.3968	2272.16	496512	134538	337	346	TRUE
Control1-1	Splicing factor, proline- and glutamine-rich OS=Mus musculus GN=Sfpq PE=1 SV=1	sp|Q8VIJ6|SFPQ_MOUSE	Uniprot_Mouse2_010715.fasta	75441.9	0.638	1	1	1	6.33e-05	0.01	ANLSLLR	K	R	0.9	26.2	27.3	20.6	2	393.746	785.477	786.483	2	0.0007493	0.9528	2780.96	612514	160033	272	278	TRUE
Control1-1	Keratin, type I cuticular Ha1 OS=Mus musculus GN=Krt31 PE=2 SV=2	sp|Q61765|K1H1_MOUSE,sp|Q61897|KT33B_MOUSE	Uniprot_Mouse2_010715.fasta	47116.4	1	1	1	3	0.00019	0.0385	ETMQFLNDR	K	L	0.997	39	25	39	2	577.269	1152.52	1153.53	2	-0.0003029	-0.2626	2970.79	1794890	183318	58	66	TRUE
Control1-1	Keratin, type I cuticular Ha1 OS=Mus musculus GN=Krt31 PE=2 SV=2	sp|Q61765|K1H1_MOUSE,sp|Q61897|KT33B_MOUSE	Uniprot_Mouse2_010715.fasta	47116.4	1	1	1	3	0.00019	0.0385	LAADDFR	K	T	0.9	42.1	27.6	30.8	2	404.203	806.392	807.4	2	-0.0004285	-0.5307	2162.52	893601000	1232590	136	142	TRUE
Control1-1	Keratin, type I cuticular Ha1 OS=Mus musculus GN=Krt31 PE=2 SV=2	sp|Q61765|K1H1_MOUSE,sp|Q61897|KT33B_MOUSE	Uniprot_Mouse2_010715.fasta	47116.4	1	1	1	3	0.00019	0.0385	LAADDFR	K	T	0.9	49.9	27.6	40.1	2	404.203	806.392	807.4	2	-0.0001843	-0.2283	2193.01	0	3430630	136	142	TRUE
Control1-1	60S ribosomal protein L15 OS=Mus musculus GN=Rpl15 PE=2 SV=4	sp|Q9CZM2|RL15_MOUSE,tr|E9QAZ2|E9QAZ2_MOUSE	Uniprot_Mouse2_010715.fasta	24146.5	0.928	1	1	2	0.000127	0.0343	YIQELWR	K	K	0.885	17	28	11.7	2	504.269	1006.52	1007.53	2	0.0002295	0.2278	3357.58	966031	150179	6	12	TRUE
Control1-1	60S ribosomal protein L15 OS=Mus musculus GN=Rpl15 PE=2 SV=4	sp|Q9CZM2|RL15_MOUSE,tr|E9QAZ2|E9QAZ2_MOUSE	Uniprot_Mouse2_010715.fasta	24146.5	0.928	1	1	2	0.000127	0.0343	YIQELWR	K	K	0.9	29.2	28	17.3	2	504.269	1006.52	1007.53	2	3.711e-05	0.03683	3359.62	0	159431	6	12	TRUE
Control1-1	Keratin, type II cuticular Hb2 OS=Mus musculus GN=Krt82 PE=2 SV=2	sp|Q99M74|KRT82_MOUSE	Uniprot_Mouse2_010715.fasta	57140.9	0.986	1	1	1	6.33e-05	0.0194	LAGLEEALQK	K	A	0.997	42.9	26.4	24.7	2	536.306	1070.6	1071.6	2	0.0001379	0.1287	3016.52	3249660	615573	380	389	TRUE
Control1-1	Arginine--tRNA ligase, cytoplasmic OS=Mus musculus GN=Rars PE=2 SV=2	sp|Q9D0I9|SYRC_MOUSE	Uniprot_Mouse2_010715.fasta	75676.7	0.964	1	1	1	6.33e-05	0.0182	VIVDFSSPNIAK	K	E	0.993	25.6	27	22.2	2	645.359	1288.7	1289.71	2	-0.0002816	-0.2184	3282.54	598568	58060.1	194	205	TRUE
Control1-1	Heat shock protein HSP 90-beta OS=Mus musculus GN=Hsp90ab1 PE=1 SV=3	sp|P11499|HS90B_MOUSE	Uniprot_Mouse2_010715.fasta	83284.3	1	7	7	17	0.00108	0.231	ADLINNLGTIAK	K	S	0.997	53.8	27.5	43	2	621.857	1241.7	1242.71	2	0.0006563	0.5281	3513.89	31664500	273780	96	107	TRUE
Control1-1	Heat shock protein HSP 90-beta OS=Mus musculus GN=Hsp90ab1 PE=1 SV=3	sp|P11499|HS90B_MOUSE	Uniprot_Mouse2_010715.fasta	83284.3	1	7	7	17	0.00108	0.231	ALLFIPR	R	R	0.9	34.5	25.7	12.5	2	415.268	828.522	829.53	2	-0.0001405	-0.1694	3748.64	6046230	245006	331	337	TRUE
Control1-1	Heat shock protein HSP 90-beta OS=Mus musculus GN=Hsp90ab1 PE=1 SV=3	sp|P11499|HS90B_MOUSE	Uniprot_Mouse2_010715.fasta	83284.3	1	7	7	17	0.00108	0.231	ELISNASDALDK	R	I	0.997	59.5	27.8	55.1	2	638.323	1274.63	1275.64	2	-0.003272	-2.565	2718.93	1491800	131309	42	53	TRUE
Control1-1	Heat shock protein HSP 90-beta OS=Mus musculus GN=Hsp90ab1 PE=1 SV=3	sp|P11499|HS90B_MOUSE	Uniprot_Mouse2_010715.fasta	83284.3	1	7	7	17	0.00108	0.231	ELISNASDALDKIR	R	Y	0.997	69	27.7	59.2	2	515.614	1543.82	1544.83	3	0.0005404	0.3498	3327.18	7890910	176375	42	55	TRUE
Control1-1	Heat shock protein HSP 90-beta OS=Mus musculus GN=Hsp90ab1 PE=1 SV=3	sp|P11499|HS90B_MOUSE	Uniprot_Mouse2_010715.fasta	83284.3	1	7	7	17	0.00108	0.231	EQVANSAFVER	K	V	0.997	71.4	28	64.6	2	625.312	1248.61	1249.62	2	0.0004332	0.3467	2219.44	3822700	323662	492	502	TRUE
Control1-1	Heat shock protein HSP 90-beta OS=Mus musculus GN=Hsp90ab1 PE=1 SV=3	sp|P11499|HS90B_MOUSE	Uniprot_Mouse2_010715.fasta	83284.3	1	7	7	17	0.00108	0.231	GVVDSEDLPLNISR	R	E	0.997	25	27.3	0	2	505.267	1512.78	1513.79	3	-0.0002284	-0.1509	3539.53	417637	119344	379	392	TRUE
Control1-1	Heat shock protein HSP 90-beta OS=Mus musculus GN=Hsp90ab1 PE=1 SV=3	sp|P11499|HS90B_MOUSE	Uniprot_Mouse2_010715.fasta	83284.3	1	7	7	17	0.00108	0.231	GVVDSEDLPLNISR	R	E	0.997	50.4	27.6	0	2	757.397	1512.78	1513.79	2	0.001555	1.027	3556.79	0	192081	379	392	TRUE
Control1-1	Heat shock protein HSP 90-beta OS=Mus musculus GN=Hsp90ab1 PE=1 SV=3	sp|P11499|HS90B_MOUSE	Uniprot_Mouse2_010715.fasta	83284.3	1	7	7	17	0.00108	0.231	IDIIPNPQER	K	T	0.997	28.7	26.8	23.3	2	597.828	1193.64	1194.65	2	0.0001729	0.1447	3017.3	0	251406	73	82	TRUE
Control1-1	Heat shock protein HSP 90-beta OS=Mus musculus GN=Hsp90ab1 PE=1 SV=3	sp|P11499|HS90B_MOUSE	Uniprot_Mouse2_010715.fasta	83284.3	1	7	7	17	0.00108	0.231	KHLEINPDHPIVETLR	K	Q	0.997	43.2	25.7	35	2	478.516	1910.04	1911.04	4	-0.002079	-1.088	2676.41	1864700	105210	624	639	TRUE
Control1-1	Heat shock protein HSP 90-beta OS=Mus musculus GN=Hsp90ab1 PE=1 SV=3	sp|P11499|HS90B_MOUSE	Uniprot_Mouse2_010715.fasta	83284.3	1	7	7	17	0.00108	0.231	NPDDITQEEYGEFYK	R	S	0.81	12.2	25	12.2	2	924.402	1846.79	1847.8	2	-0.0009338	-0.5053	3345.38	2906470	98481.5	292	306	TRUE
Control1-1	Heat shock protein HSP 90-beta OS=Mus musculus GN=Hsp90ab1 PE=1 SV=3	sp|P11499|HS90B_MOUSE	Uniprot_Mouse2_010715.fasta	83284.3	1	7	7	17	0.00108	0.231	SLTNDWEDHLAVK	K	H	0.997	56.2	26.2	53.2	2	509.919	1526.74	1527.74	3	-0.001663	-1.089	3295.16	1590900	164855	307	319	TRUE
Control1-1	Heat shock protein HSP 90-beta OS=Mus musculus GN=Hsp90ab1 PE=1 SV=3	sp|P11499|HS90B_MOUSE	Uniprot_Mouse2_010715.fasta	83284.3	1	7	7	17	0.00108	0.231	TLTLVDTGIGmTK	R	A	0.997	35.2	27	0	2	683.368	1364.72	1365.73	2	-0.0002212	-0.162	3212.66	3172480	175485	83	95	TRUE
Control1-1	Heat shock protein HSP 90-beta OS=Mus musculus GN=Hsp90ab1 PE=1 SV=3	sp|P11499|HS90B_MOUSE	Uniprot_Mouse2_010715.fasta	83284.3	1	7	7	17	0.00108	0.231	TLTLVDTGIGMTK	R	A	0.997	44.4	26.1	0	2	675.371	1348.73	1349.73	2	-5.72e-05	-0.04238	3541.57	12096100	612297	83	95	TRUE
Control1-1	Heat shock protein HSP 90-beta OS=Mus musculus GN=Hsp90ab1 PE=1 SV=3	sp|P11499|HS90B_MOUSE	Uniprot_Mouse2_010715.fasta	83284.3	1	7	7	17	0.00108	0.231	TLTLVDTGIGMTK	R	A	0.997	61.8	26.5	0	2	675.37	1348.73	1349.73	2	-0.002499	-1.851	3603.93	910016	203272	83	95	TRUE
Control1-1	Heat shock protein HSP 90-beta OS=Mus musculus GN=Hsp90ab1 PE=1 SV=3	sp|P11499|HS90B_MOUSE	Uniprot_Mouse2_010715.fasta	83284.3	1	7	7	17	0.00108	0.231	YESLTDPSKLDSGK	R	E	0.954	16.8	27.1	15.9	2	513.922	1538.74	1539.75	3	-0.002508	-1.629	2392.8	769580	215201	56	69	TRUE
Control1-1	Heat shock protein HSP 90-beta OS=Mus musculus GN=Hsp90ab1 PE=1 SV=3	sp|P11499|HS90B_MOUSE	Uniprot_Mouse2_010715.fasta	83284.3	1	7	7	17	0.00108	0.231	YHTSQSGDEMTSLSEYVSR	R	M	0.997	31.6	25	31.6	2	726.32	2175.94	2176.95	3	-4.35e-05	-0.01998	3244.34	638486	70087.9	457	475	TRUE
Control1-1	Heat shock protein HSP 90-beta OS=Mus musculus GN=Hsp90ab1 PE=1 SV=3	sp|P11499|HS90B_MOUSE	Uniprot_Mouse2_010715.fasta	83284.3	1	7	7	17	0.00108	0.231	YIDQEELNK	K	T	0.997	47.8	27.1	37.2	2	576.283	1150.55	1151.56	2	0.0002291	0.199	1989.93	5801190	150989	276	284	TRUE
Control1-1	Isoform 2 of Tropomyosin beta chain OS=Mus musculus GN=Tpm2	sp|P58774-2|TPM2_MOUSE,sp|P58774|TPM2_MOUSE,tr|A2AIM4|A2AIM4_MOUSE	Uniprot_Mouse2_010715.fasta	32958.6	0.115	0	0	2	0.000127	0.102	IQLVEEELDR	R	A	0.997	49	27.6	48.2	2	622.33	1242.65	1243.65	2	0.0003219	0.2588	3194.01	4380760	231207	92	101	TRUE
Control1-1	Isoform 2 of Tropomyosin beta chain OS=Mus musculus GN=Tpm2	sp|P58774-2|TPM2_MOUSE,sp|P58774|TPM2_MOUSE,tr|A2AIM4|A2AIM4_MOUSE	Uniprot_Mouse2_010715.fasta	32958.6	0.115	0	0	2	0.000127	0.102	IQLVEEELDRAQER	R	L	0.997	43	28.1	40.3	2	576.635	1726.88	1727.89	3	-0.0008713	-0.5043	3199.92	8919430	1055070	92	105	TRUE
Control1-1	Isoform 2 of Tropomyosin beta chain OS=Mus musculus GN=Tpm2	sp|P58774-2|TPM2_MOUSE,sp|P58774|TPM2_MOUSE,tr|A2AIM4|A2AIM4_MOUSE	Uniprot_Mouse2_010715.fasta	32958.6	0.115	0	0	2	0.000127	0.102	KLVILEGELERSEER	R	A	0.972	18	26.9	0	2	600.667	1798.98	1799.99	3	0.0006266	0.3481	2847.75	398652	73686.3	168	182	TRUE
Control1-1	Puromycin-sensitive aminopeptidase OS=Mus musculus GN=Npepps PE=1 SV=2	sp|Q11011|PSA_MOUSE	Uniprot_Mouse2_010715.fasta	103328	0.986	1	1	1	6.33e-05	0.012	VALSNMNVIDR	R	K	0.997	35.8	29	32.4	2	616.325	1230.64	1231.65	2	-0.002988	-2.426	3070.7	1006550	81467.1	212	222	TRUE
Control1-1	Spliceosome RNA helicase Ddx39b OS=Mus musculus GN=Ddx39b PE=1 SV=1	sp|Q9Z1N5|DX39B_MOUSE	Uniprot_Mouse2_010715.fasta	49036.1	1	2	2	2	0.000127	0.0561	GLAITFVSDENDAK	K	I	0.997	34.3	27	34.3	2	740.37	1478.73	1479.73	2	-0.0003986	-0.2694	3475.5	0	230315	385	398	TRUE
Control1-1	Spliceosome RNA helicase Ddx39b OS=Mus musculus GN=Ddx39b PE=1 SV=1	sp|Q9Z1N5|DX39B_MOUSE	Uniprot_Mouse2_010715.fasta	49036.1	1	2	2	2	0.000127	0.0561	ILVATNLFGR	R	G	0.905	14.7	25	14.7	2	552.333	1102.65	1103.66	2	0.0008826	0.7997	3862.59	7818790	107934	340	349	TRUE
Control1-1	Actin-related protein 2/3 complex subunit 4 OS=Mus musculus GN=Arpc4 PE=1 SV=3	sp|P59999|ARPC4_MOUSE	Uniprot_Mouse2_010715.fasta	19667.4	1	2	2	2	0.000127	0.113	AENFFILR	R	R	0.99	38.3	25	34.7	2	505.277	1008.54	1009.55	2	-0.0003558	-0.3525	3954.76	2135670	178141	98	105	TRUE
Control1-1	Actin-related protein 2/3 complex subunit 4 OS=Mus musculus GN=Arpc4 PE=1 SV=3	sp|P59999|ARPC4_MOUSE	Uniprot_Mouse2_010715.fasta	19667.4	1	2	2	2	0.000127	0.113	ELLLQPVTISR	K	N	0.992	23.5	25	22	2	634.883	1267.75	1268.76	2	0.0006582	0.5188	3652.51	7315550	84619.6	45	55	TRUE
Control1-1	Heterogeneous nuclear ribonucleoproteins A2/B1 OS=Mus musculus GN=Hnrnpa2b1 PE=1 SV=2	sp|O88569|ROA2_MOUSE	Uniprot_Mouse2_010715.fasta	37403.3	1	3	3	3	0.00019	0.0822	GGNFGFGDSR	R	G	0.99	22.7	25	22	2	507.226	1012.44	1013.44	2	0.0006765	0.6675	2488.87	1344740	191221	204	213	TRUE
Control1-1	Heterogeneous nuclear ribonucleoproteins A2/B1 OS=Mus musculus GN=Hnrnpa2b1 PE=1 SV=2	sp|O88569|ROA2_MOUSE	Uniprot_Mouse2_010715.fasta	37403.3	1	3	3	3	0.00019	0.0822	IDTIEIITDR	K	Q	0.997	40.5	28.9	38.3	2	594.825	1187.64	1188.65	2	-0.004354	-3.663	3534.5	2083620	646098	138	147	TRUE
Control1-1	Heterogeneous nuclear ribonucleoproteins A2/B1 OS=Mus musculus GN=Hnrnpa2b1 PE=1 SV=2	sp|O88569|ROA2_MOUSE	Uniprot_Mouse2_010715.fasta	37403.3	1	3	3	3	0.00019	0.0822	TLETVPLER	K	K	0.892	16.6	27.3	7.1	2	529.298	1056.58	1057.59	2	9.085e-05	0.0859	2630.26	235628	97796.6	4	12	TRUE
Control1-1	60S ribosomal protein L31 OS=Mus musculus GN=Rpl31 PE=1 SV=1	sp|P62900|RL31_MOUSE	Uniprot_Mouse2_010715.fasta	14463.2	0.986	1	1	1	6.33e-05	0.072	SAINEVVTR	R	E	0.997	32.7	28	28.4	2	494.775	987.535	988.542	2	0.0004431	0.4482	2126.06	2361290	195909	15	23	TRUE
Control1-1	Clathrin heavy chain 1 OS=Mus musculus GN=Cltc PE=1 SV=3	sp|Q68FD5|CLH1_MOUSE,tr|Q5SXR6|Q5SXR6_MOUSE	Uniprot_Mouse2_010715.fasta	191561	1	7	7	7	0.000443	0.0484	GQFSTDELVAEVEKR	R	N	0.997	27.6	27.6	27.6	2	569.955	1706.84	1707.85	3	-0.003166	-1.854	3671.89	1254070	164084	838	852	TRUE
Control1-1	Clathrin heavy chain 1 OS=Mus musculus GN=Cltc PE=1 SV=3	sp|Q68FD5|CLH1_MOUSE,tr|Q5SXR6|Q5SXR6_MOUSE	Uniprot_Mouse2_010715.fasta	191561	1	7	7	7	0.000443	0.0484	IAAYLFK	R	G	0.9	24.4	25.8	14.2	2	413.247	824.479	825.487	2	-0.0008755	-1.061	3187.59	1547930	185260	1510	1516	TRUE
Control1-1	Clathrin heavy chain 1 OS=Mus musculus GN=Cltc PE=1 SV=3	sp|Q68FD5|CLH1_MOUSE,tr|Q5SXR6|Q5SXR6_MOUSE	Uniprot_Mouse2_010715.fasta	191561	1	7	7	7	0.000443	0.0484	LASTLVHLGEYQAAVDGAR	R	K	0.997	31.6	26.5	21.1	2	657.68	1970.02	1971.03	3	-0.003755	-1.905	3473.5	4602240	164747	1227	1245	TRUE
Control1-1	Clathrin heavy chain 1 OS=Mus musculus GN=Cltc PE=1 SV=3	sp|Q68FD5|CLH1_MOUSE,tr|Q5SXR6|Q5SXR6_MOUSE	Uniprot_Mouse2_010715.fasta	191561	1	7	7	7	0.000443	0.0484	LEKHELIEFR	R	R	0.802	12.9	27.2	12.9	2	438.578	1312.71	1313.72	3	-0.0004256	-0.324	2551.59	330756	41934.9	1499	1508	TRUE
Control1-1	Clathrin heavy chain 1 OS=Mus musculus GN=Cltc PE=1 SV=3	sp|Q68FD5|CLH1_MOUSE,tr|Q5SXR6|Q5SXR6_MOUSE	Uniprot_Mouse2_010715.fasta	191561	1	7	7	7	0.000443	0.0484	LLYNNVSNFGR	K	L	0.997	38.5	27.7	38.5	2	648.838	1295.66	1296.67	2	-0.000209	-0.1611	3187.88	1832890	186493	1216	1226	TRUE
Control1-1	Clathrin heavy chain 1 OS=Mus musculus GN=Cltc PE=1 SV=3	sp|Q68FD5|CLH1_MOUSE,tr|Q5SXR6|Q5SXR6_MOUSE	Uniprot_Mouse2_010715.fasta	191561	1	7	7	7	0.000443	0.0484	NLILVVR	K	G	0.9	15.5	25	7.46	2	413.779	825.543	826.551	2	-0.0004223	-0.511	3242.38	473197	230577	831	837	TRUE
Control1-1	Clathrin heavy chain 1 OS=Mus musculus GN=Cltc PE=1 SV=3	sp|Q68FD5|CLH1_MOUSE,tr|Q5SXR6|Q5SXR6_MOUSE	Uniprot_Mouse2_010715.fasta	191561	1	7	7	7	0.000443	0.0484	NNLAGAEELFAR	R	K	0.997	59.7	27.7	53.6	2	652.833	1303.65	1304.66	2	-0.0002408	-0.1846	3625.95	1768410	228194	355	366	TRUE
Control1-1	Heat shock 70 kDa protein 1B OS=Mus musculus GN=Hspa1b PE=1 SV=3	sp|P17879|HS71B_MOUSE,sp|Q61696|HS71A_MOUSE	Uniprot_Mouse2_010715.fasta	70177.8	1	3	3	6	0.00038	0.137	AQIHDLVLVGGSTR	K	I	0.997	29.7	25.9	27.9	2	489.276	1464.81	1465.81	3	0.00147	1.003	2904.06	4070280	704124	329	342	TRUE
Control1-1	Heat shock 70 kDa protein 1B OS=Mus musculus GN=Hspa1b PE=1 SV=3	sp|P17879|HS71B_MOUSE,sp|Q61696|HS71A_MOUSE	Uniprot_Mouse2_010715.fasta	70177.8	1	3	3	6	0.00038	0.137	DAGVIAGLNVLR	K	I	0.992	27.8	25	21.5	2	599.35	1196.69	1197.7	2	-0.001861	-1.554	3949.35	9564270	178567	160	171	TRUE
Control1-1	Heat shock 70 kDa protein 1B OS=Mus musculus GN=Hspa1b PE=1 SV=3	sp|P17879|HS71B_MOUSE,sp|Q61696|HS71A_MOUSE	Uniprot_Mouse2_010715.fasta	70177.8	1	3	3	6	0.00038	0.137	LLQDFFNGR	K	D	0.997	45.3	28.5	42.5	2	555.291	1108.57	1109.57	2	0.001175	1.059	3799.98	1312870	87144.6	349	357	TRUE
Control1-1	Heat shock 70 kDa protein 1B OS=Mus musculus GN=Hspa1b PE=1 SV=3	sp|P17879|HS71B_MOUSE,sp|Q61696|HS71A_MOUSE	Uniprot_Mouse2_010715.fasta	70177.8	1	3	3	6	0.00038	0.137	NQVALNPQNTVFDAKR	K	L	0.997	28.2	28	27.1	2	605.654	1813.94	1814.95	3	-0.004157	-2.29	2842.1	605568	165243	57	72	TRUE
Control1-1	Heat shock 70 kDa protein 1B OS=Mus musculus GN=Hspa1b PE=1 SV=3	sp|P17879|HS71B_MOUSE,sp|Q61696|HS71A_MOUSE	Uniprot_Mouse2_010715.fasta	70177.8	1	3	3	6	0.00038	0.137	QTQTFTTYSDNQPGVLIQVYEGER	K	A	0.997	27	25.9	27	2	925.447	2773.32	2774.33	3	-0.0003517	-0.1268	4137.53	1482540	64186.2	424	447	TRUE
Control1-1	Heat shock 70 kDa protein 1B OS=Mus musculus GN=Hspa1b PE=1 SV=3	sp|P17879|HS71B_MOUSE,sp|Q61696|HS71A_MOUSE	Uniprot_Mouse2_010715.fasta	70177.8	1	3	3	6	0.00038	0.137	TTPSYVAFTDTER	R	L	0.997	61.4	25	61.4	2	744.352	1486.69	1487.7	2	-0.004521	-3.039	3034.16	10894800	312532	37	49	TRUE
Control1-1	Histone H4 OS=Mus musculus GN=Hist1h4a PE=1 SV=2	sp|P62806|H4_MOUSE	Uniprot_Mouse2_010715.fasta	11367.7	1	6	8	9	0.00057	0.427	DNIQGITKPAIR	R	R	0.992	23.2	25.1	12.2	2	663.381	1324.75	1325.75	2	0.001573	1.186	2317.12	2885210	56499.6	25	36	TRUE
Control1-1	Histone H4 OS=Mus musculus GN=Hist1h4a PE=1 SV=2	sp|P62806|H4_MOUSE	Uniprot_Mouse2_010715.fasta	11367.7	1	6	8	9	0.00057	0.427	ISGLIYEETR	R	G	0.997	58.1	27.5	52.2	2	590.814	1179.61	1180.62	2	-0.0006592	-0.5583	2915.11	18237600	339933	47	56	TRUE
Control1-1	Histone H4 OS=Mus musculus GN=Hist1h4a PE=1 SV=2	sp|P62806|H4_MOUSE	Uniprot_Mouse2_010715.fasta	11367.7	1	6	8	9	0.00057	0.427	KTVTAMDVVYALK	R	R	0.997	28.1	26.2	26.5	2	480.27	1437.79	1438.8	3	-0.001858	-1.291	3790.67	751468	90060	80	92	TRUE
Control1-1	Histone H4 OS=Mus musculus GN=Hist1h4a PE=1 SV=2	sp|P62806|H4_MOUSE	Uniprot_Mouse2_010715.fasta	11367.7	1	6	8	9	0.00057	0.427	TVTAmDVVYALK	K	R	0.984	23.2	27.3	16.6	2	663.852	1325.69	1326.7	2	-2.572e-05	-0.01939	3591.14	1198290	77650.5	81	92	TRUE
Control1-1	Histone H4 OS=Mus musculus GN=Hist1h4a PE=1 SV=2	sp|P62806|H4_MOUSE	Uniprot_Mouse2_010715.fasta	11367.7	1	6	8	9	0.00057	0.427	TVTAMDVVYALK	K	R	0.997	51.8	26.5	51.5	2	655.857	1309.7	1310.7	2	0.005021	3.831	4232.29	0	256379	81	92	TRUE
Control1-1	Histone H4 OS=Mus musculus GN=Hist1h4a PE=1 SV=2	sp|P62806|H4_MOUSE	Uniprot_Mouse2_010715.fasta	11367.7	1	6	8	9	0.00057	0.427	TVTAmDVVYALKR	K	Q	0.997	37.9	25.8	37.8	2	494.938	1481.79	1482.8	3	0.0001182	0.07968	3355.95	2923740	275005	81	93	TRUE
Control1-1	Histone H4 OS=Mus musculus GN=Hist1h4a PE=1 SV=2	sp|P62806|H4_MOUSE	Uniprot_Mouse2_010715.fasta	11367.7	1	6	8	9	0.00057	0.427	TVTAMDVVYALKR	K	Q	0.997	52.1	26.2	51.7	2	489.605	1465.79	1466.8	3	-0.002617	-1.784	3889.88	2683230	186739	81	93	TRUE
Control1-1	Histone H4 OS=Mus musculus GN=Hist1h4a PE=1 SV=2	sp|P62806|H4_MOUSE	Uniprot_Mouse2_010715.fasta	11367.7	1	6	8	9	0.00057	0.427	TVTAmDVVYALKR	K	Q	0.997	52.6	25.8	50	2	494.937	1481.79	1482.8	3	-0.0008889	-0.5995	3390.33	4032160	253507	81	93	TRUE
Control1-1	Histone H4 OS=Mus musculus GN=Hist1h4a PE=1 SV=2	sp|P62806|H4_MOUSE	Uniprot_Mouse2_010715.fasta	11367.7	1	6	8	9	0.00057	0.427	VFLENVIR	K	D	0.99	33	25.8	28.6	2	495.293	988.571	989.578	2	0.0004487	0.4534	3558.98	46630200	183033	61	68	TRUE
Control1-1	Protein 2210010C04Rik OS=Mus musculus GN=2210010C04Rik PE=2 SV=1	tr|Q9CPN9|Q9CPN9_MOUSE	Uniprot_Mouse2_010715.fasta	26422.1	1	2	2	33	0.00209	0.081	VSTVALPR	R	S	0.802	13	25.9	0	2	421.758	841.502	842.509	2	-0.0004873	-0.5784	338.334	0	305170	124	131	TRUE
Control1-1	Protein 2210010C04Rik OS=Mus musculus GN=2210010C04Rik PE=2 SV=1	tr|Q9CPN9|Q9CPN9_MOUSE	Uniprot_Mouse2_010715.fasta	26422.1	1	2	2	33	0.00209	0.081	VSTVALPR	R	S	0.803	13	25.9	2.7	2	421.759	841.503	842.509	2	0.0004893	0.5807	772.921	0	214781	124	131	TRUE
Control1-1	Protein 2210010C04Rik OS=Mus musculus GN=2210010C04Rik PE=2 SV=1	tr|Q9CPN9|Q9CPN9_MOUSE	Uniprot_Mouse2_010715.fasta	26422.1	1	2	2	33	0.00209	0.081	VSTVALPR	R	S	0.812	13.1	25.9	0	2	421.758	841.502	842.509	2	1.003e-06	0.00119	560.199	0	204495	124	131	TRUE
Control1-1	Protein 2210010C04Rik OS=Mus musculus GN=2210010C04Rik PE=2 SV=1	tr|Q9CPN9|Q9CPN9_MOUSE	Uniprot_Mouse2_010715.fasta	26422.1	1	2	2	33	0.00209	0.081	VSTVALPR	R	S	0.828	13.5	25.9	0	2	421.758	841.502	842.509	2	6.204e-05	0.07363	681.916	0	241388	124	131	TRUE
Control1-1	Protein 2210010C04Rik OS=Mus musculus GN=2210010C04Rik PE=2 SV=1	tr|Q9CPN9|Q9CPN9_MOUSE	Uniprot_Mouse2_010715.fasta	26422.1	1	2	2	33	0.00209	0.081	VSTVALPR	R	S	0.842	13.8	25.9	0	2	421.758	841.502	842.509	2	-0.0003652	-0.4335	469.668	0	171437	124	131	TRUE
Control1-1	Protein 2210010C04Rik OS=Mus musculus GN=2210010C04Rik PE=2 SV=1	tr|Q9CPN9|Q9CPN9_MOUSE	Uniprot_Mouse2_010715.fasta	26422.1	1	2	2	33	0.00209	0.081	VSTVALPR	R	S	0.869	14.5	25.9	3.64	2	421.758	841.502	842.509	2	0.0001231	0.1461	529.998	739560	212153	124	131	TRUE
Control1-1	Protein 2210010C04Rik OS=Mus musculus GN=2210010C04Rik PE=2 SV=1	tr|Q9CPN9|Q9CPN9_MOUSE	Uniprot_Mouse2_010715.fasta	26422.1	1	2	2	33	0.00209	0.081	VSTVALPR	R	S	0.876	14.7	25.9	0	2	421.759	841.503	842.509	2	0.0005503	0.6532	301.677	0	178689	124	131	TRUE
Control1-1	Protein 2210010C04Rik OS=Mus musculus GN=2210010C04Rik PE=2 SV=1	tr|Q9CPN9|Q9CPN9_MOUSE	Uniprot_Mouse2_010715.fasta	26422.1	1	2	2	33	0.00209	0.081	VSTVALPR	R	S	0.876	14.7	25.9	0	2	421.758	841.502	842.509	2	1.003e-06	0.00119	46.4801	0	477628	124	131	TRUE
Control1-1	Protein 2210010C04Rik OS=Mus musculus GN=2210010C04Rik PE=2 SV=1	tr|Q9CPN9|Q9CPN9_MOUSE	Uniprot_Mouse2_010715.fasta	26422.1	1	2	2	33	0.00209	0.081	VSTVALPR	R	S	0.885	14.9	25.9	7.07	2	421.758	841.502	842.509	2	-6.003e-05	-0.07125	2868.28	0	210493	124	131	TRUE
Control1-1	Protein 2210010C04Rik OS=Mus musculus GN=2210010C04Rik PE=2 SV=1	tr|Q9CPN9|Q9CPN9_MOUSE	Uniprot_Mouse2_010715.fasta	26422.1	1	2	2	33	0.00209	0.081	VSTVALPR	R	S	0.891	15.1	25.9	0	2	421.758	841.502	842.509	2	1.003e-06	0.00119	141.051	0	342557	124	131	TRUE
Control1-1	Protein 2210010C04Rik OS=Mus musculus GN=2210010C04Rik PE=2 SV=1	tr|Q9CPN9|Q9CPN9_MOUSE	Uniprot_Mouse2_010715.fasta	26422.1	1	2	2	33	0.00209	0.081	VSTVALPR	R	S	0.898	15.4	25.9	4.24	2	421.758	841.502	842.509	2	1.003e-06	0.00119	499.85	0	184844	124	131	TRUE
Control1-1	Protein 2210010C04Rik OS=Mus musculus GN=2210010C04Rik PE=2 SV=1	tr|Q9CPN9|Q9CPN9_MOUSE	Uniprot_Mouse2_010715.fasta	26422.1	1	2	2	33	0.00209	0.081	VSTVALPR	R	S	0.9	15.4	25.9	0.82	2	421.758	841.502	842.509	2	-0.0003042	-0.361	712.32	0	326330	124	131	TRUE
Control1-1	Protein 2210010C04Rik OS=Mus musculus GN=2210010C04Rik PE=2 SV=1	tr|Q9CPN9|Q9CPN9_MOUSE	Uniprot_Mouse2_010715.fasta	26422.1	1	2	2	33	0.00209	0.081	VSTVALPR	R	S	0.908	15.7	25.9	7.29	2	421.759	841.503	842.509	2	0.0007334	0.8705	2710.39	860837	168004	124	131	TRUE
Control1-1	Protein 2210010C04Rik OS=Mus musculus GN=2210010C04Rik PE=2 SV=1	tr|Q9CPN9|Q9CPN9_MOUSE	Uniprot_Mouse2_010715.fasta	26422.1	1	2	2	33	0.00209	0.081	VSTVALPR	R	S	0.927	16.5	25.9	7.98	2	421.758	841.502	842.509	2	-0.0004873	-0.5784	171.467	0	275487	124	131	TRUE
Control1-1	Protein 2210010C04Rik OS=Mus musculus GN=2210010C04Rik PE=2 SV=1	tr|Q9CPN9|Q9CPN9_MOUSE	Uniprot_Mouse2_010715.fasta	26422.1	1	2	2	33	0.00209	0.081	VSTVALPR	R	S	0.93	16.6	25.9	1.66	2	421.758	841.502	842.509	2	0.0001231	0.1461	2530.16	691491	357236	124	131	TRUE
Control1-1	Protein 2210010C04Rik OS=Mus musculus GN=2210010C04Rik PE=2 SV=1	tr|Q9CPN9|Q9CPN9_MOUSE	Uniprot_Mouse2_010715.fasta	26422.1	1	2	2	33	0.00209	0.081	VSTVALPR	R	S	0.93	16.6	25.9	5.33	2	421.758	841.502	842.509	2	-0.0003042	-0.361	269.522	0	414494	124	131	TRUE
Control1-1	Protein 2210010C04Rik OS=Mus musculus GN=2210010C04Rik PE=2 SV=1	tr|Q9CPN9|Q9CPN9_MOUSE	Uniprot_Mouse2_010715.fasta	26422.1	1	2	2	33	0.00209	0.081	VSTVALPR	R	S	0.932	16.7	25.9	5.68	2	421.759	841.502	842.509	2	0.0003062	0.3634	2361.92	456964000	264360000	124	131	TRUE
Control1-1	Protein 2210010C04Rik OS=Mus musculus GN=2210010C04Rik PE=2 SV=1	tr|Q9CPN9|Q9CPN9_MOUSE	Uniprot_Mouse2_010715.fasta	26422.1	1	2	2	33	0.00209	0.081	VSTVALPR	R	S	0.935	16.9	25.9	1.7	2	421.758	841.502	842.509	2	-0.0001821	-0.2161	2454.44	0	438795	124	131	TRUE
Control1-1	Protein 2210010C04Rik OS=Mus musculus GN=2210010C04Rik PE=2 SV=1	tr|Q9CPN9|Q9CPN9_MOUSE	Uniprot_Mouse2_010715.fasta	26422.1	1	2	2	33	0.00209	0.081	VSTVALPR	R	S	0.936	17	25.9	1.76	2	421.758	841.502	842.509	2	0.0001231	0.1461	1939.14	0	231641	124	131	TRUE
Control1-1	Protein 2210010C04Rik OS=Mus musculus GN=2210010C04Rik PE=2 SV=1	tr|Q9CPN9|Q9CPN9_MOUSE	Uniprot_Mouse2_010715.fasta	26422.1	1	2	2	33	0.00209	0.081	VSTVALPR	R	S	0.94	17.1	25.9	6.03	2	421.758	841.502	842.509	2	1.003e-06	0.00119	109.872	0	290999	124	131	TRUE
Control1-1	Protein 2210010C04Rik OS=Mus musculus GN=2210010C04Rik PE=2 SV=1	tr|Q9CPN9|Q9CPN9_MOUSE	Uniprot_Mouse2_010715.fasta	26422.1	1	2	2	33	0.00209	0.081	VSTVALPR	R	S	0.945	17.5	25.9	6.38	2	421.758	841.502	842.509	2	-0.0002431	-0.2886	76.8489	0	1330310	124	131	TRUE
Control1-1	Protein 2210010C04Rik OS=Mus musculus GN=2210010C04Rik PE=2 SV=1	tr|Q9CPN9|Q9CPN9_MOUSE	Uniprot_Mouse2_010715.fasta	26422.1	1	2	2	33	0.00209	0.081	VSTVALPR	R	S	0.947	17.6	25.9	2.63	2	421.758	841.502	842.509	2	-0.0003652	-0.4335	2300.75	0	325221	124	131	TRUE
Control1-1	Protein 2210010C04Rik OS=Mus musculus GN=2210010C04Rik PE=2 SV=1	tr|Q9CPN9|Q9CPN9_MOUSE	Uniprot_Mouse2_010715.fasta	26422.1	1	2	2	33	0.00209	0.081	VSTVALPR	R	S	0.949	17.7	25.9	2.62	2	421.759	841.503	842.509	2	0.0006724	0.7981	2392.44	1368150000	278190000	124	131	TRUE
Control1-1	Protein 2210010C04Rik OS=Mus musculus GN=2210010C04Rik PE=2 SV=1	tr|Q9CPN9|Q9CPN9_MOUSE	Uniprot_Mouse2_010715.fasta	26422.1	1	2	2	33	0.00209	0.081	VSTVALPR	R	S	0.954	18.1	25.9	7	2	421.758	841.502	842.509	2	-0.0001211	-0.1437	208.214	0	470836	124	131	TRUE
Control1-1	Protein 2210010C04Rik OS=Mus musculus GN=2210010C04Rik PE=2 SV=1	tr|Q9CPN9|Q9CPN9_MOUSE	Uniprot_Mouse2_010715.fasta	26422.1	1	2	2	33	0.00209	0.081	VSTVALPR	R	S	0.96	18.5	25.9	3.33	2	421.758	841.502	842.509	2	-0.0003042	-0.361	238.785	0	478465	124	131	TRUE
Control1-1	Protein 2210010C04Rik OS=Mus musculus GN=2210010C04Rik PE=2 SV=1	tr|Q9CPN9|Q9CPN9_MOUSE	Uniprot_Mouse2_010715.fasta	26422.1	1	2	2	33	0.00209	0.081	VSTVALPR	R	S	0.963	18.8	25.9	7.22	2	421.758	841.502	842.509	2	1.003e-06	0.00119	2330.88	0	17059900	124	131	TRUE
Control1-1	Protein 2210010C04Rik OS=Mus musculus GN=2210010C04Rik PE=2 SV=1	tr|Q9CPN9|Q9CPN9_MOUSE	Uniprot_Mouse2_010715.fasta	26422.1	1	2	2	33	0.00209	0.081	VSTVALPR	R	S	0.97	19.6	25.9	8.78	2	421.758	841.502	842.509	2	-0.0003652	-0.4335	1892.78	0	232267	124	131	TRUE
Control1-1	Protein 2210010C04Rik OS=Mus musculus GN=2210010C04Rik PE=2 SV=1	tr|Q9CPN9|Q9CPN9_MOUSE	Uniprot_Mouse2_010715.fasta	26422.1	1	2	2	33	0.00209	0.081	VSTVALPR	R	S	0.97	19.6	25.9	4.79	2	421.758	841.502	842.509	2	-0.0006093	-0.7233	377.568	0	261725	124	131	TRUE
Control1-1	Protein 2210010C04Rik OS=Mus musculus GN=2210010C04Rik PE=2 SV=1	tr|Q9CPN9|Q9CPN9_MOUSE	Uniprot_Mouse2_010715.fasta	26422.1	1	2	2	33	0.00209	0.081	VSTVALPR	R	S	0.971	19.7	25.9	8.49	2	421.758	841.502	842.509	2	-0.0001821	-0.2161	2270.29	0	164418	124	131	TRUE
Control1-1	Protein 2210010C04Rik OS=Mus musculus GN=2210010C04Rik PE=2 SV=1	tr|Q9CPN9|Q9CPN9_MOUSE	Uniprot_Mouse2_010715.fasta	26422.1	1	2	2	33	0.00209	0.081	VSTVALPR	R	S	0.973	19.9	25.9	6.75	2	421.758	841.502	842.509	2	-0.0001211	-0.1437	2498.66	0	339477	124	131	TRUE
Control1-1	Protein 2210010C04Rik OS=Mus musculus GN=2210010C04Rik PE=2 SV=1	tr|Q9CPN9|Q9CPN9_MOUSE	Uniprot_Mouse2_010715.fasta	26422.1	1	2	2	33	0.00209	0.081	VSTVALPR	R	S	0.978	20.7	25.9	9.88	2	421.758	841.502	842.509	2	1.003e-06	0.00119	2005.51	0	156986	124	131	TRUE
Control1-1	Protein 2210010C04Rik OS=Mus musculus GN=2210010C04Rik PE=2 SV=1	tr|Q9CPN9|Q9CPN9_MOUSE	Uniprot_Mouse2_010715.fasta	26422.1	1	2	2	33	0.00209	0.081	VSTVALPR	R	S	0.983	21.6	25.9	6.33	2	421.758	841.502	842.509	2	-0.0003652	-0.4335	2423.03	0	670023	124	131	TRUE
Control1-1	Protein 2210010C04Rik OS=Mus musculus GN=2210010C04Rik PE=2 SV=1	tr|Q9CPN9|Q9CPN9_MOUSE	Uniprot_Mouse2_010715.fasta	26422.1	1	2	2	33	0.00209	0.081	YVNWIQQTIAAN	K	-	0.997	54	27.8	50.6	2	710.864	1419.71	1420.72	2	-0.001439	-1.013	4473.75	101582000	413556	236	247	TRUE
Control1-1	Peroxiredoxin-2 OS=Mus musculus GN=Prdx2 PE=1 SV=3	sp|Q61171|PRDX2_MOUSE	Uniprot_Mouse2_010715.fasta	21779.1	1	2	3	3	0.00019	0.096	GLFIIDAK	R	G	0.99	28.3	25	6.47	2	438.762	875.51	876.519	2	-0.00152	-1.734	3647.25	1730070	84763.8	128	135	TRUE
Control1-1	Peroxiredoxin-2 OS=Mus musculus GN=Prdx2 PE=1 SV=3	sp|Q61171|PRDX2_MOUSE	Uniprot_Mouse2_010715.fasta	21779.1	1	2	3	3	0.00019	0.096	QITVNDLPVGR	R	S	0.997	50.1	26.1	40.5	2	606.34	1210.67	1211.67	2	-0.001181	-0.9744	3037.54	27688500	1088020	140	150	TRUE
Control1-1	Peroxiredoxin-2 OS=Mus musculus GN=Prdx2 PE=1 SV=3	sp|Q61171|PRDX2_MOUSE	Uniprot_Mouse2_010715.fasta	21779.1	1	2	3	3	0.00019	0.096	qITVNDLPVGR	R	S	0.997	53.2	26.1	38.4	2	597.827	1193.64	1194.65	2	-0.001122	-0.9388	3759.58	4027720	290186	140	150	TRUE
Control1-1	Elongation factor 2 OS=Mus musculus GN=Eef2 PE=1 SV=2	sp|P58252|EF2_MOUSE	Uniprot_Mouse2_010715.fasta	95316	1	9	10	10	0.000633	0.135	ARPFPDGLAEDIDKGEVSAR	K	Q	0.97	22.1	27.6	22.1	2	536.525	2142.07	2143.08	4	0.001587	0.7403	3334.85	1025540	529914	606	625	TRUE
Control1-1	Elongation factor 2 OS=Mus musculus GN=Eef2 PE=1 SV=2	sp|P58252|EF2_MOUSE	Uniprot_Mouse2_010715.fasta	95316	1	9	10	10	0.000633	0.135	AYLPVNESFGFTADLR	K	S	0.997	45.5	27.1	44.7	2	900.451	1798.89	1799.9	2	-0.001157	-0.6427	4402.06	1127250	122671	786	801	TRUE
Control1-1	Elongation factor 2 OS=Mus musculus GN=Eef2 PE=1 SV=2	sp|P58252|EF2_MOUSE	Uniprot_Mouse2_010715.fasta	95316	1	9	10	10	0.000633	0.135	ETVSEESNVLcLSK	R	S	0.997	40.9	27	40.9	2	797.886	1593.76	1594.76	2	0.001785	1.119	3038.37	1422000	98221.3	581	594	TRUE
Control1-1	Elongation factor 2 OS=Mus musculus GN=Eef2 PE=1 SV=2	sp|P58252|EF2_MOUSE	Uniprot_Mouse2_010715.fasta	95316	1	9	10	10	0.000633	0.135	GGGQIIPTAR	R	R	0.979	20.5	25.5	11.1	2	485.277	968.54	969.548	2	-0.0006182	-0.6377	2072.38	534740	128313	717	726	TRUE
Control1-1	Elongation factor 2 OS=Mus musculus GN=Eef2 PE=1 SV=2	sp|P58252|EF2_MOUSE	Uniprot_Mouse2_010715.fasta	95316	1	9	10	10	0.000633	0.135	GHVFEESQVAGTPmFVVK	R	A	0.882	15.1	27.9	15.1	2	659.996	1976.97	1977.97	3	-0.0004161	-0.2104	3172.98	202937	36123.6	768	785	TRUE
Control1-1	Elongation factor 2 OS=Mus musculus GN=Eef2 PE=1 SV=2	sp|P58252|EF2_MOUSE	Uniprot_Mouse2_010715.fasta	95316	1	9	10	10	0.000633	0.135	GHVFEESQVAGTPMFVVK	R	A	0.997	62.5	27.9	58.9	2	654.665	1960.97	1961.98	3	5.308e-05	0.02706	3539.38	6594080	280118	768	785	TRUE
Control1-1	Elongation factor 2 OS=Mus musculus GN=Eef2 PE=1 SV=2	sp|P58252|EF2_MOUSE	Uniprot_Mouse2_010715.fasta	95316	1	9	10	10	0.000633	0.135	LIEKLDIK	K	L	0.99	21.5	25	14.7	2	324.543	970.606	971.614	3	-0.0008663	-0.8916	2520.26	1036520	97075.2	315	322	TRUE
Control1-1	Elongation factor 2 OS=Mus musculus GN=Eef2 PE=1 SV=2	sp|P58252|EF2_MOUSE	Uniprot_Mouse2_010715.fasta	95316	1	9	10	10	0.000633	0.135	TILMMGR	R	Y	0.812	14.2	27	4.13	2	411.223	820.431	821.437	2	0.0004457	0.5426	2861	2957750	290774	450	456	TRUE
Control1-1	Elongation factor 2 OS=Mus musculus GN=Eef2 PE=1 SV=2	sp|P58252|EF2_MOUSE	Uniprot_Mouse2_010715.fasta	95316	1	9	10	10	0.000633	0.135	VNFTVDQIR	M	A	0.997	58.8	28.7	45.4	1	546.297	1090.58	1091.58	2	0.001417	1.298	3033.53	10136500	222086	2	10	TRUE
Control1-1	Elongation factor 2 OS=Mus musculus GN=Eef2 PE=1 SV=2	sp|P58252|EF2_MOUSE	Uniprot_Mouse2_010715.fasta	95316	1	9	10	10	0.000633	0.135	YLAEKYEWDVAEAR	R	K	0.997	49	26.4	48	2	581.618	1741.83	1742.84	3	0.002225	1.277	3248.51	449883	167540	634	647	TRUE
Control1-1	60S ribosomal protein L13 OS=Mus musculus GN=Rpl13 PE=2 SV=3	sp|P47963|RL13_MOUSE	Uniprot_Mouse2_010715.fasta	24306.4	0.982	1	1	1	6.33e-05	0.0379	GFSLEELR	R	V	0.924	21.6	27.3	21.6	2	475.75	949.486	950.494	2	-0.001095	-1.152	3559.13	2345140	457497	75	82	TRUE
Control1-1	ATP synthase subunit beta, mitochondrial OS=Mus musculus GN=Atp5b PE=1 SV=2	sp|P56480|ATPB_MOUSE	Uniprot_Mouse2_010715.fasta	56301.2	1	6	6	6	0.00038	0.147	AIAELGIYPAVDPLDSTSR	R	I	0.8	14.4	27.3	14.4	2	994.522	1987.03	1988.03	2	0.003045	1.532	4274.11	1489570	119246	388	406	TRUE
Control1-1	ATP synthase subunit beta, mitochondrial OS=Mus musculus GN=Atp5b PE=1 SV=2	sp|P56480|ATPB_MOUSE	Uniprot_Mouse2_010715.fasta	56301.2	1	6	6	6	0.00038	0.147	FTQAGSEVSALLGR	R	I	0.997	51	27.7	44.5	2	718.381	1434.75	1435.75	2	0.0003961	0.2759	3730.11	1373800	429192	311	324	TRUE
Control1-1	ATP synthase subunit beta, mitochondrial OS=Mus musculus GN=Atp5b PE=1 SV=2	sp|P56480|ATPB_MOUSE	Uniprot_Mouse2_010715.fasta	56301.2	1	6	6	6	0.00038	0.147	IGLFGGAGVGK	K	T	0.997	42.9	25.7	37.1	2	488.285	974.555	975.562	2	4.055e-05	0.04157	3301.73	3231910	156822	202	212	TRUE
Control1-1	ATP synthase subunit beta, mitochondrial OS=Mus musculus GN=Atp5b PE=1 SV=2	sp|P56480|ATPB_MOUSE	Uniprot_Mouse2_010715.fasta	56301.2	1	6	6	6	0.00038	0.147	IMNVIGEPIDER	R	G	0.997	54.7	27.5	44.8	2	693.357	1384.7	1385.71	2	-0.002467	-1.78	3278.31	2165630	238490	144	155	TRUE
Control1-1	ATP synthase subunit beta, mitochondrial OS=Mus musculus GN=Atp5b PE=1 SV=2	sp|P56480|ATPB_MOUSE	Uniprot_Mouse2_010715.fasta	56301.2	1	6	6	6	0.00038	0.147	TIAMDGTEGLVR	R	G	0.9	21	27.7	17	2	631.823	1261.63	1262.64	2	-0.001816	-1.438	2950.75	3725450	182124	110	121	TRUE
Control1-1	ATP synthase subunit beta, mitochondrial OS=Mus musculus GN=Atp5b PE=1 SV=2	sp|P56480|ATPB_MOUSE	Uniprot_Mouse2_010715.fasta	56301.2	1	6	6	6	0.00038	0.147	VVDLLAPYAK	K	G	0.997	61.7	25.8	53	2	544.821	1087.63	1088.64	2	-0.0002107	-0.1936	3622.21	3920500	330848	189	198	TRUE
Control1-1	MCG129038 OS=Mus musculus GN=Serpinb3a PE=3 SV=1	tr|G3X9V8|G3X9V8_MOUSE	Uniprot_Mouse2_010715.fasta	44453.6	0.997	0	0	2	0.000127	0.0233	IVEIPYK	K	G	0.9	34.5	27.2	25.9	2	431.258	860.501	861.508	2	-4.177e-05	-0.04849	2954.32	115226000	2049410	228	234	TRUE
Control1-1	MCG129038 OS=Mus musculus GN=Serpinb3a PE=3 SV=1	tr|G3X9V8|G3X9V8_MOUSE	Uniprot_Mouse2_010715.fasta	44453.6	0.997	0	0	2	0.000127	0.0233	IVEIPYKGK	K	E	0.983	17.4	25	12.1	2	349.546	1045.62	1046.62	3	-0.0003138	-0.2998	2463.37	10913000	83113.4	228	236	TRUE
Control1-1	40S ribosomal protein S6 OS=Mus musculus GN=Rps6 PE=1 SV=1	sp|P62754|RS6_MOUSE	Uniprot_Mouse2_010715.fasta	28681.7	1	2	2	2	0.000127	0.0803	DIPGLTDTTVPR	K	R	0.997	43.9	27.5	43.9	2	642.843	1283.67	1284.68	2	-0.0003771	-0.2936	3217.03	936635	197959	120	131	TRUE
Control1-1	40S ribosomal protein S6 OS=Mus musculus GN=Rps6 PE=1 SV=1	sp|P62754|RS6_MOUSE	Uniprot_Mouse2_010715.fasta	28681.7	1	2	2	2	0.000127	0.0803	LIEVDDER	K	K	0.99	46.2	26.6	26.8	2	494.751	987.487	988.495	2	-0.0004357	-0.4408	2075.93	847930	135498	15	22	TRUE
Control1-1	Tubulin beta-6 chain OS=Mus musculus GN=Tubb6 PE=1 SV=1	sp|Q922F4|TBB6_MOUSE	Uniprot_Mouse2_010715.fasta	50090.4	0.066	0	0	2	0.000127	0.0447	FPGQLNADLR	R	K	0.964	21.5	28.5	18.8	2	565.801	1129.59	1130.6	2	-0.0003056	-0.2703	2988.3	387179	99085.8	242	251	TRUE
Control1-1	Tubulin beta-6 chain OS=Mus musculus GN=Tubb6 PE=1 SV=1	sp|Q922F4|TBB6_MOUSE	Uniprot_Mouse2_010715.fasta	50090.4	0.066	0	0	2	0.000127	0.0447	LAVNmVPFPR	K	L	0.997	36.6	28.6	24.9	2	580.318	1158.62	1159.63	2	-0.0005513	-0.4754	3300.32	740281	195745	253	262	TRUE
Control1-1	60S acidic ribosomal protein P0 OS=Mus musculus GN=Rplp0 PE=1 SV=3	sp|P14869|RLA0_MOUSE	Uniprot_Mouse2_010715.fasta	34217.5	0.986	1	1	1	6.33e-05	0.041	GTIEILSDVQLIK	R	T	0.997	39.2	25	21.9	2	714.918	1427.82	1428.83	2	-0.001631	-1.141	4426.1	1273630	89701	150	162	TRUE
Control1-1	Proteasome subunit alpha type-5 OS=Mus musculus GN=Psma5 PE=1 SV=1	sp|Q9Z2U1|PSA5_MOUSE	Uniprot_Mouse2_010715.fasta	26411.3	0.986	1	1	1	6.33e-05	0.0788	AIGSASEGAQSSLQEVYHK	R	S	0.997	27.2	26.9	20.1	2	654.656	1960.95	1961.96	3	-0.002882	-1.469	2636.05	2697580	233572	169	187	TRUE
Control1-1	Protein SET OS=Mus musculus GN=Set PE=1 SV=1	sp|Q9EQU5|SET_MOUSE,tr|A2BE93|A2BE93_MOUSE	Uniprot_Mouse2_010715.fasta	33378.4	0.998	1	1	1	6.33e-05	0.0346	VEVTEFEDIK	R	S	0.997	32.9	28	32.9	2	604.806	1207.6	1208.6	2	0.0005041	0.4171	3254.99	1649100	185903	122	131	TRUE
Control1-1	Keratin, type I cytoskeletal 17 OS=Mus musculus GN=Krt17 PE=1 SV=3	sp|Q9QWL7|K1C17_MOUSE	Uniprot_Mouse2_010715.fasta	48162.9	1	6	7	27	0.00171	0.326	ALEEANTELEVK	R	I	0.997	48.1	27.9	38.3	2	673.346	1344.68	1345.68	2	-0.0003943	-0.293	2544	84246900	109166	104	115	TRUE
Control1-1	Keratin, type I cytoskeletal 17 OS=Mus musculus GN=Krt17 PE=1 SV=3	sp|Q9QWL7|K1C17_MOUSE	Uniprot_Mouse2_010715.fasta	48162.9	1	6	7	27	0.00171	0.326	DAEDWFFSK	K	T	0.997	56.1	25	51.4	2	572.751	1143.49	1144.49	2	-0.0003357	-0.2933	4172.47	25022800	1067510	270	278	TRUE
Control1-1	Keratin, type I cytoskeletal 17 OS=Mus musculus GN=Krt17 PE=1 SV=3	sp|Q9QWL7|K1C17_MOUSE	Uniprot_Mouse2_010715.fasta	48162.9	1	6	7	27	0.00171	0.326	DAEDWFFSKTEELNR	K	E	0.997	49.1	25	48.6	2	629.622	1885.85	1886.86	3	-0.002707	-1.434	4161.44	4452120	237387	270	284	TRUE
Control1-1	Keratin, type I cytoskeletal 17 OS=Mus musculus GN=Krt17 PE=1 SV=3	sp|Q9QWL7|K1C17_MOUSE	Uniprot_Mouse2_010715.fasta	48162.9	1	6	7	27	0.00171	0.326	EVATNSELVQSGK	R	S	0.997	80	28	80	2	681.348	1360.68	1361.69	2	-0.001611	-1.183	1814.15	3080240	187463	285	297	TRUE
Control1-1	Keratin, type I cytoskeletal 17 OS=Mus musculus GN=Krt17 PE=1 SV=3	sp|Q9QWL7|K1C17_MOUSE	Uniprot_Mouse2_010715.fasta	48162.9	1	6	7	27	0.00171	0.326	EVATNSELVQSGKSEISELRR	R	T	0.995	26.8	27.1	21.7	2	583.808	2331.2	2332.21	4	0.000246	0.1055	3055.74	5679560	608418	285	305	TRUE
Control1-1	Keratin, type I cytoskeletal 17 OS=Mus musculus GN=Krt17 PE=1 SV=3	sp|Q9QWL7|K1C17_MOUSE	Uniprot_Mouse2_010715.fasta	48162.9	1	6	7	27	0.00171	0.326	LAADDFR	R	T	0.9	42.1	27.6	30.8	2	404.203	806.392	807.4	2	-0.0004285	-0.5307	2162.52	893601000	1232590	164	170	TRUE
Control1-1	Keratin, type I cytoskeletal 17 OS=Mus musculus GN=Krt17 PE=1 SV=3	sp|Q9QWL7|K1C17_MOUSE	Uniprot_Mouse2_010715.fasta	48162.9	1	6	7	27	0.00171	0.326	LAADDFR	R	T	0.9	49.9	27.6	40.1	2	404.203	806.392	807.4	2	-0.0001843	-0.2283	2193.01	0	3430630	164	170	TRUE
Control1-1	Keratin, type I cytoskeletal 17 OS=Mus musculus GN=Krt17 PE=1 SV=3	sp|Q9QWL7|K1C17_MOUSE	Uniprot_Mouse2_010715.fasta	48162.9	1	6	7	27	0.00171	0.326	LASYLDK	R	V	0.9	17.8	25	15.1	2	405.223	808.432	809.44	2	-0.0007622	-0.9416	2032.33	12332600	166353	95	101	TRUE
Control1-1	Keratin, type I cytoskeletal 17 OS=Mus musculus GN=Krt17 PE=1 SV=3	sp|Q9QWL7|K1C17_MOUSE	Uniprot_Mouse2_010715.fasta	48162.9	1	6	7	27	0.00171	0.326	LEQEIATYR	R	R	0.997	43.2	27.8	31.8	2	561.793	1121.57	1122.58	2	-0.001118	-0.9955	2277.47	18405900	126687	377	385	TRUE
Control1-1	Keratin, type I cytoskeletal 17 OS=Mus musculus GN=Krt17 PE=1 SV=3	sp|Q9QWL7|K1C17_MOUSE	Uniprot_Mouse2_010715.fasta	48162.9	1	6	7	27	0.00171	0.326	LEQEIATYRR	R	L	0.997	30.3	27.8	15.4	2	426.898	1277.67	1278.68	3	-0.0006685	-0.5228	1948.81	9738220	439098	377	386	TRUE
Control1-1	Keratin, type I cytoskeletal 17 OS=Mus musculus GN=Krt17 PE=1 SV=3	sp|Q9QWL7|K1C17_MOUSE	Uniprot_Mouse2_010715.fasta	48162.9	1	6	7	27	0.00171	0.326	LLEGEDAHLTQYK	R	P	0.997	39.6	27.5	39.6	2	506.26	1515.76	1516.76	3	0.0007554	0.498	2544.29	28056100	413559	387	399	TRUE
Control1-1	Keratin, type I cytoskeletal 17 OS=Mus musculus GN=Krt17 PE=1 SV=3	sp|Q9QWL7|K1C17_MOUSE	Uniprot_Mouse2_010715.fasta	48162.9	1	6	7	27	0.00171	0.326	MSVEADINGLRR	R	V	0.994	23.5	28.4	9.62	2	454.238	1359.69	1360.7	3	-0.0003217	-0.2364	2921.96	0	97108.6	181	192	TRUE
Control1-1	Keratin, type I cytoskeletal 17 OS=Mus musculus GN=Krt17 PE=1 SV=3	sp|Q9QWL7|K1C17_MOUSE	Uniprot_Mouse2_010715.fasta	48162.9	1	6	7	27	0.00171	0.326	mSVEADINGLRR	R	V	0.997	29.4	28.3	25.6	2	459.57	1375.69	1376.7	3	-0.001066	-0.774	2629.19	14634900	205913	181	192	TRUE
Control1-1	Keratin, type I cytoskeletal 17 OS=Mus musculus GN=Krt17 PE=1 SV=3	sp|Q9QWL7|K1C17_MOUSE	Uniprot_Mouse2_010715.fasta	48162.9	1	6	7	27	0.00171	0.326	mSVEADINGLRR	R	V	0.997	40.7	27.7	31.8	2	459.569	1375.68	1376.7	3	-0.003812	-2.769	2659.73	4550400	780337	181	192	TRUE
Control1-1	Keratin, type I cytoskeletal 17 OS=Mus musculus GN=Krt17 PE=1 SV=3	sp|Q9QWL7|K1C17_MOUSE	Uniprot_Mouse2_010715.fasta	48162.9	1	6	7	27	0.00171	0.326	RVLDELTLAR	R	A	0.994	27	27.4	16.8	2	593.351	1184.69	1185.7	2	-3.005e-05	-0.02535	3001.58	4077630	990602	192	201	TRUE
Control1-1	Keratin, type I cytoskeletal 17 OS=Mus musculus GN=Krt17 PE=1 SV=3	sp|Q9QWL7|K1C17_MOUSE	Uniprot_Mouse2_010715.fasta	48162.9	1	6	7	27	0.00171	0.326	RVLDELTLAR	R	A	0.997	37.7	27.4	30.8	2	395.903	1184.69	1185.7	3	-0.0003792	-0.3198	2985.01	2794860	198995	192	201	TRUE
Control1-1	Keratin, type I cytoskeletal 17 OS=Mus musculus GN=Krt17 PE=1 SV=3	sp|Q9QWL7|K1C17_MOUSE	Uniprot_Mouse2_010715.fasta	48162.9	1	6	7	27	0.00171	0.326	TEELNREVATNSELVQSGK	K	S	0.997	59.7	27.6	59	2	702.023	2103.05	2104.05	3	0.001633	0.7761	2539.33	68626400	215133	279	297	TRUE
Control1-1	Keratin, type I cytoskeletal 17 OS=Mus musculus GN=Krt17 PE=1 SV=3	sp|Q9QWL7|K1C17_MOUSE	Uniprot_Mouse2_010715.fasta	48162.9	1	6	7	27	0.00171	0.326	TIVEEVQDGK	R	V	0.997	46.8	28.2	40.9	2	559.29	1116.56	1117.57	2	-0.001677	-1.501	2229.3	48940400	108561	411	420	TRUE
Control1-1	Keratin, type I cytoskeletal 17 OS=Mus musculus GN=Krt17 PE=1 SV=3	sp|Q9QWL7|K1C17_MOUSE	Uniprot_Mouse2_010715.fasta	48162.9	1	6	7	27	0.00171	0.326	TIVEEVQDGKVISSR	R	E	0.997	36	26.7	34.7	2	553.969	1658.88	1659.89	3	0.0009001	0.5422	2511.03	527060	209801	411	425	TRUE
Control1-1	Keratin, type I cytoskeletal 17 OS=Mus musculus GN=Krt17 PE=1 SV=3	sp|Q9QWL7|K1C17_MOUSE	Uniprot_Mouse2_010715.fasta	48162.9	1	6	7	27	0.00171	0.326	TIVEEVQDGKVISSR	R	E	0.997	46.7	26.8	45.4	2	553.969	1658.88	1659.89	3	-0.0003817	-0.2299	2789.43	20069900	205699	411	425	TRUE
Control1-1	Keratin, type I cytoskeletal 17 OS=Mus musculus GN=Krt17 PE=1 SV=3	sp|Q9QWL7|K1C17_MOUSE	Uniprot_Mouse2_010715.fasta	48162.9	1	6	7	27	0.00171	0.326	TIVEEVQDGKVISSREQVHQTTR	R	-	0.997	28.2	25.7	28.1	2	660.599	2638.37	2639.37	4	-4.737e-05	-0.01795	2527.92	12564100	2367280	411	433	TRUE
Control1-1	Keratin, type I cytoskeletal 17 OS=Mus musculus GN=Krt17 PE=1 SV=3	sp|Q9QWL7|K1C17_MOUSE	Uniprot_Mouse2_010715.fasta	48162.9	1	6	7	27	0.00171	0.326	TKFETEQALR	R	M	0.847	13.7	27.3	0	2	408.219	1221.63	1222.64	3	-0.001141	-0.9331	1887.35	15603700	149306	171	180	TRUE
Control1-1	Keratin, type I cytoskeletal 17 OS=Mus musculus GN=Krt17 PE=1 SV=3	sp|Q9QWL7|K1C17_MOUSE	Uniprot_Mouse2_010715.fasta	48162.9	1	6	7	27	0.00171	0.326	TKFETEQALR	R	M	0.979	26.9	27.9	18.6	2	611.824	1221.63	1222.64	2	-0.002318	-1.896	1896.08	1387970	370145	171	180	TRUE
Control1-1	Keratin, type I cytoskeletal 17 OS=Mus musculus GN=Krt17 PE=1 SV=3	sp|Q9QWL7|K1C17_MOUSE	Uniprot_Mouse2_010715.fasta	48162.9	1	6	7	27	0.00171	0.326	TRLEQEIATYR	K	R	0.997	55.9	27.9	51.8	2	460.58	1378.72	1379.73	3	-0.0009747	-0.7064	2757.2	75311600	950254	375	385	TRUE
Control1-1	Keratin, type I cytoskeletal 17 OS=Mus musculus GN=Krt17 PE=1 SV=3	sp|Q9QWL7|K1C17_MOUSE	Uniprot_Mouse2_010715.fasta	48162.9	1	6	7	27	0.00171	0.326	TRLEQEIATYRR	K	L	0.929	19.1	27.1	19.1	2	384.712	1534.82	1535.83	4	-0.001777	-1.157	2491.03	8927020	191904	375	386	TRUE
Control1-1	Keratin, type I cytoskeletal 17 OS=Mus musculus GN=Krt17 PE=1 SV=3	sp|Q9QWL7|K1C17_MOUSE	Uniprot_Mouse2_010715.fasta	48162.9	1	6	7	27	0.00171	0.326	VLDELTLAR	R	A	0.997	46.4	28	31	2	515.301	1028.59	1029.59	2	0.0009723	0.9443	3179.71	614800000	353263	193	201	TRUE
Control1-1	Keratin, type I cytoskeletal 17 OS=Mus musculus GN=Krt17 PE=1 SV=3	sp|Q9QWL7|K1C17_MOUSE	Uniprot_Mouse2_010715.fasta	48162.9	1	6	7	27	0.00171	0.326	VLDELTLAR	R	A	0.997	52.9	27	47.3	2	515.299	1028.58	1029.59	2	-0.002446	-2.375	3210.08	0	542196	193	201	TRUE
Control1-1	Keratin, type II cytoskeletal 4 OS=Mus musculus GN=Krt4 PE=1 SV=2	sp|P07744|K2C4_MOUSE	Uniprot_Mouse2_010715.fasta	56284.8	0.059	0	0	13	0.000823	0.0629	FASFIDK	K	V	0.9	40.6	26.9	13.8	2	414.218	826.422	827.43	2	-0.000233	-0.2816	2867.92	0	115579	157	163	TRUE
Control1-1	Keratin, type II cytoskeletal 4 OS=Mus musculus GN=Krt4 PE=1 SV=2	sp|P07744|K2C4_MOUSE	Uniprot_Mouse2_010715.fasta	56284.8	0.059	0	0	13	0.000823	0.0629	FASFIDK	K	V	0.9	52.4	26.9	16	2	414.218	826.422	827.43	2	-0.000294	-0.3553	2837.39	183417000	483921	157	163	TRUE
Control1-1	Keratin, type II cytoskeletal 4 OS=Mus musculus GN=Krt4 PE=1 SV=2	sp|P07744|K2C4_MOUSE	Uniprot_Mouse2_010715.fasta	56284.8	0.059	0	0	13	0.000823	0.0629	FASFIDKVR	K	F	0.997	39	25.6	34.3	2	361.538	1081.59	1082.6	3	-0.0002823	-0.2608	2952.6	0	318931	157	165	TRUE
Control1-1	Keratin, type II cytoskeletal 4 OS=Mus musculus GN=Krt4 PE=1 SV=2	sp|P07744|K2C4_MOUSE	Uniprot_Mouse2_010715.fasta	56284.8	0.059	0	0	13	0.000823	0.0629	FASFIDKVR	K	F	0.997	57.5	25.9	51.6	2	541.803	1081.59	1082.6	2	-0.0005435	-0.5021	2926.1	28799000	334397	157	165	TRUE
Control1-1	Keratin, type II cytoskeletal 4 OS=Mus musculus GN=Krt4 PE=1 SV=2	sp|P07744|K2C4_MOUSE	Uniprot_Mouse2_010715.fasta	56284.8	0.059	0	0	13	0.000823	0.0629	FLEQQNKVLETK	R	W	0.829	13.4	27.2	6.43	2	492.94	1475.8	1476.81	3	-0.001399	-0.9473	2320.93	923522	49206.4	166	177	TRUE
Control1-1	Keratin, type II cytoskeletal 4 OS=Mus musculus GN=Krt4 PE=1 SV=2	sp|P07744|K2C4_MOUSE	Uniprot_Mouse2_010715.fasta	56284.8	0.059	0	0	13	0.000823	0.0629	LALDVEIATYR	K	K	0.936	17.8	26.7	9.07	2	632.351	1262.69	1263.69	2	-0.0004287	-0.3392	4023.85	508521	111515	439	449	TRUE
Control1-1	Keratin, type II cytoskeletal 4 OS=Mus musculus GN=Krt4 PE=1 SV=2	sp|P07744|K2C4_MOUSE	Uniprot_Mouse2_010715.fasta	56284.8	0.059	0	0	13	0.000823	0.0629	LALDVEIATYR	K	K	0.997	31.4	26.7	27.5	2	632.351	1262.69	1263.69	2	0.001036	0.8199	3888.52	473009	159152	439	449	TRUE
Control1-1	Keratin, type II cytoskeletal 4 OS=Mus musculus GN=Krt4 PE=1 SV=2	sp|P07744|K2C4_MOUSE	Uniprot_Mouse2_010715.fasta	56284.8	0.059	0	0	13	0.000823	0.0629	LALDVEIATYR	K	K	0.997	41	26.7	32.5	2	632.348	1262.68	1263.69	2	-0.006288	-4.976	3857.9	797571	220976	439	449	TRUE
Control1-1	Keratin, type II cytoskeletal 4 OS=Mus musculus GN=Krt4 PE=1 SV=2	sp|P07744|K2C4_MOUSE	Uniprot_Mouse2_010715.fasta	56284.8	0.059	0	0	13	0.000823	0.0629	LALDVEIATYR	K	K	0.997	52.2	26.7	34.4	2	632.351	1262.69	1263.69	2	0.0003037	0.2404	3796.96	21349000	368328	439	449	TRUE
Control1-1	Keratin, type II cytoskeletal 4 OS=Mus musculus GN=Krt4 PE=1 SV=2	sp|P07744|K2C4_MOUSE	Uniprot_Mouse2_010715.fasta	56284.8	0.059	0	0	13	0.000823	0.0629	LALDVEIATYR	K	K	0.997	58.1	26.7	36.2	2	632.351	1262.69	1263.69	2	0.0001817	0.1438	3827.47	0	412708	439	449	TRUE
Control1-1	Keratin, type II cytoskeletal 4 OS=Mus musculus GN=Krt4 PE=1 SV=2	sp|P07744|K2C4_MOUSE	Uniprot_Mouse2_010715.fasta	56284.8	0.059	0	0	13	0.000823	0.0629	LALDVEIATYRK	K	L	0.993	19.7	25	19.7	2	464.601	1390.78	1391.79	3	0.0002305	0.1656	3348.09	521889	276162	439	450	TRUE
Control1-1	Keratin, type II cytoskeletal 4 OS=Mus musculus GN=Krt4 PE=1 SV=2	sp|P07744|K2C4_MOUSE	Uniprot_Mouse2_010715.fasta	56284.8	0.059	0	0	13	0.000823	0.0629	LALDVEIATYRK	K	L	0.997	44.3	25	42.3	2	696.397	1390.78	1391.79	2	-0.003144	-2.259	3323.99	2731200	384565	439	450	TRUE
Control1-1	Keratin, type II cytoskeletal 4 OS=Mus musculus GN=Krt4 PE=1 SV=2	sp|P07744|K2C4_MOUSE	Uniprot_Mouse2_010715.fasta	56284.8	0.059	0	0	13	0.000823	0.0629	LALDVEIATYRK	K	L	0.997	43.1	25	40.6	2	464.601	1390.78	1391.79	3	-4.418e-05	-0.03174	3314.29	14327100	449992	439	450	TRUE
Control1-1	40S ribosomal protein S14 OS=Mus musculus GN=Rps14 PE=2 SV=3	sp|P62264|RS14_MOUSE	Uniprot_Mouse2_010715.fasta	16272.9	0.985	1	1	1	6.33e-05	0.0861	IEDVTPIPSDSTR	R	R	0.997	28.4	26.6	28	2	715.363	1428.71	1429.72	2	0.000675	0.4721	2505.24	975773	114782	129	141	TRUE
Control1-1	60S ribosomal protein L12 OS=Mus musculus GN=Rpl12 PE=1 SV=2	sp|P35979|RL12_MOUSE	Uniprot_Mouse2_010715.fasta	17805	1	2	2	2	0.000127	0.145	HSGNITFDEIVNIAR	K	Q	0.996	24.6	28.1	24.6	2	562.625	1684.85	1685.86	3	0.000167	0.09903	4018.42	1409420	173350	100	114	TRUE
Control1-1	60S ribosomal protein L12 OS=Mus musculus GN=Rpl12 PE=1 SV=2	sp|P35979|RL12_MOUSE	Uniprot_Mouse2_010715.fasta	17805	1	2	2	2	0.000127	0.145	IGPLGLSPK	K	K	0.997	37.7	25	22	2	441.276	880.538	881.546	2	-0.0001051	-0.1193	2868.85	1943710	128351	32	40	TRUE
Control1-1	Eukaryotic translation initiation factor 3 subunit B OS=Mus musculus GN=Eif3b PE=1 SV=1	sp|Q8JZQ9|EIF3B_MOUSE	Uniprot_Mouse2_010715.fasta	91371.2	1	2	2	2	0.000127	0.0274	GTQGVVTNFEIFR	K	M	0.986	28.6	28	27.3	2	734.381	1466.75	1467.76	2	-0.003971	-2.706	4046.7	1282670	128488	525	537	TRUE
Control1-1	Eukaryotic translation initiation factor 3 subunit B OS=Mus musculus GN=Eif3b PE=1 SV=1	sp|Q8JZQ9|EIF3B_MOUSE	Uniprot_Mouse2_010715.fasta	91371.2	1	2	2	2	0.000127	0.0274	VTLMQLPTR	R	Q	0.997	53	28.7	41.4	2	529.805	1057.6	1058.6	2	-0.0001373	-0.1297	3261.42	1082940	139739	482	490	TRUE
Control1-1	Annexin A1 OS=Mus musculus GN=Anxa1 PE=1 SV=2	sp|P10107|ANXA1_MOUSE	Uniprot_Mouse2_010715.fasta	38735.7	1	4	4	4	0.000253	0.116	DITSDTSGDFR	K	K	0.997	39.5	25	39.5	2	607.27	1212.53	1213.53	2	-0.0004615	-0.3803	2429.5	3082020	339541	167	177	TRUE
Control1-1	Annexin A1 OS=Mus musculus GN=Anxa1 PE=1 SV=2	sp|P10107|ANXA1_MOUSE	Uniprot_Mouse2_010715.fasta	38735.7	1	4	4	4	0.000253	0.116	DLAKDITSDTSGDFR	R	K	0.997	51.8	26.1	43.6	2	547.597	1639.77	1640.78	3	-0.0003278	-0.1998	3251.46	1191590	152406	163	177	TRUE
Control1-1	Annexin A1 OS=Mus musculus GN=Anxa1 PE=1 SV=2	sp|P10107|ANXA1_MOUSE	Uniprot_Mouse2_010715.fasta	38735.7	1	4	4	4	0.000253	0.116	GVDEATIIDILTKR	K	T	0.997	23.5	25.4	15	2	515.295	1542.86	1543.87	3	0.000317	0.2054	4537.38	1425520	227940	59	72	TRUE
Control1-1	Annexin A1 OS=Mus musculus GN=Anxa1 PE=1 SV=2	sp|P10107|ANXA1_MOUSE	Uniprot_Mouse2_010715.fasta	38735.7	1	4	4	4	0.000253	0.116	TPAQFDADELR	K	G	0.997	39.1	25.7	35.2	2	631.804	1261.59	1262.6	2	-0.001079	-0.8543	2779.33	4405590	93627.1	114	124	TRUE
Control1-1	60S ribosomal protein L11 OS=Mus musculus GN=Rpl11 PE=1 SV=4	sp|Q9CXW4|RL11_MOUSE,tr|E9PYL9|E9PYL9_MOUSE	Uniprot_Mouse2_010715.fasta	20253.2	1	3	3	3	0.00019	0.202	LcLNIcVGESGDR	K	L	0.934	19.8	25	19.8	2	746.847	1491.68	1492.69	2	-0.001784	-1.195	3357.72	0	97517.6	20	32	TRUE
Control1-1	60S ribosomal protein L11 OS=Mus musculus GN=Rpl11 PE=1 SV=4	sp|Q9CXW4|RL11_MOUSE,tr|E9PYL9|E9PYL9_MOUSE	Uniprot_Mouse2_010715.fasta	20253.2	1	3	3	3	0.00019	0.202	VLEQLTGQTPVFSK	K	A	0.997	47.6	27.1	39.8	2	773.927	1545.84	1546.85	2	-0.001995	-1.29	3369.12	5720340	366576	39	52	TRUE
Control1-1	60S ribosomal protein L11 OS=Mus musculus GN=Rpl11 PE=1 SV=4	sp|Q9CXW4|RL11_MOUSE,tr|E9PYL9|E9PYL9_MOUSE	Uniprot_Mouse2_010715.fasta	20253.2	1	3	3	3	0.00019	0.202	YDGIILPGK	K	-	0.997	33.2	26.8	21.8	2	488.28	974.545	975.551	2	0.0008035	0.8237	3068.64	0	227985	170	178	TRUE
Control1-1	Keratin, type II cytoskeletal 6B OS=Mus musculus GN=Krt6b PE=2 SV=3	sp|Q9Z331|K2C6B_MOUSE,tr|Q3UV11|Q3UV11_MOUSE	Uniprot_Mouse2_010715.fasta	60323.5	0.856	0	0	35	0.00222	0.167	AEAESWYQTK	R	Y	0.997	50.5	25	49.6	2	606.78	1211.54	1212.55	2	-0.001219	-1.005	2389.25	49810800	1136260	347	356	TRUE
Control1-1	Keratin, type II cytoskeletal 6B OS=Mus musculus GN=Krt6b PE=2 SV=3	sp|Q9Z331|K2C6B_MOUSE,tr|Q3UV11|Q3UV11_MOUSE	Uniprot_Mouse2_010715.fasta	60323.5	0.856	0	0	35	0.00222	0.167	AQYEDIAQR	K	S	0.885	16.8	27.8	8.37	2	547.268	1092.52	1093.53	2	0.0005336	0.488	1861.47	8309560	67018.8	336	344	TRUE
Control1-1	Keratin, type II cytoskeletal 6B OS=Mus musculus GN=Krt6b PE=2 SV=3	sp|Q9Z331|K2C6B_MOUSE,tr|Q3UV11|Q3UV11_MOUSE	Uniprot_Mouse2_010715.fasta	60323.5	0.856	0	0	35	0.00222	0.167	EYQELMNVK	K	L	0.997	42.7	25.8	41.3	2	577.282	1152.55	1153.56	2	0.0001098	0.09518	2742.56	15566000	438030	444	452	TRUE
Control1-1	Keratin, type II cytoskeletal 6B OS=Mus musculus GN=Krt6b PE=2 SV=3	sp|Q9Z331|K2C6B_MOUSE,tr|Q3UV11|Q3UV11_MOUSE	Uniprot_Mouse2_010715.fasta	60323.5	0.856	0	0	35	0.00222	0.167	FASFIDK	K	V	0.9	40.6	26.9	13.8	2	414.218	826.422	827.43	2	-0.000233	-0.2816	2867.92	0	115579	171	177	TRUE
Control1-1	Keratin, type II cytoskeletal 6B OS=Mus musculus GN=Krt6b PE=2 SV=3	sp|Q9Z331|K2C6B_MOUSE,tr|Q3UV11|Q3UV11_MOUSE	Uniprot_Mouse2_010715.fasta	60323.5	0.856	0	0	35	0.00222	0.167	FASFIDK	K	V	0.9	52.4	26.9	16	2	414.218	826.422	827.43	2	-0.000294	-0.3553	2837.39	183417000	483921	171	177	TRUE
Control1-1	Keratin, type II cytoskeletal 6B OS=Mus musculus GN=Krt6b PE=2 SV=3	sp|Q9Z331|K2C6B_MOUSE,tr|Q3UV11|Q3UV11_MOUSE	Uniprot_Mouse2_010715.fasta	60323.5	0.856	0	0	35	0.00222	0.167	FASFIDKVR	K	F	0.997	39	25.6	34.3	2	361.538	1081.59	1082.6	3	-0.0002823	-0.2608	2952.6	0	318931	171	179	TRUE
Control1-1	Keratin, type II cytoskeletal 6B OS=Mus musculus GN=Krt6b PE=2 SV=3	sp|Q9Z331|K2C6B_MOUSE,tr|Q3UV11|Q3UV11_MOUSE	Uniprot_Mouse2_010715.fasta	60323.5	0.856	0	0	35	0.00222	0.167	FASFIDKVR	K	F	0.997	57.5	25.9	51.6	2	541.803	1081.59	1082.6	2	-0.0005435	-0.5021	2926.1	28799000	334397	171	179	TRUE
Control1-1	Keratin, type II cytoskeletal 6B OS=Mus musculus GN=Krt6b PE=2 SV=3	sp|Q9Z331|K2C6B_MOUSE,tr|Q3UV11|Q3UV11_MOUSE	Uniprot_Mouse2_010715.fasta	60323.5	0.856	0	0	35	0.00222	0.167	LALDVEIATYR	K	K	0.936	17.8	26.7	9.07	2	632.351	1262.69	1263.69	2	-0.0004287	-0.3392	4023.85	508521	111515	453	463	TRUE
Control1-1	Keratin, type II cytoskeletal 6B OS=Mus musculus GN=Krt6b PE=2 SV=3	sp|Q9Z331|K2C6B_MOUSE,tr|Q3UV11|Q3UV11_MOUSE	Uniprot_Mouse2_010715.fasta	60323.5	0.856	0	0	35	0.00222	0.167	LALDVEIATYR	K	K	0.997	31.4	26.7	27.5	2	632.351	1262.69	1263.69	2	0.001036	0.8199	3888.52	473009	159152	453	463	TRUE
Control1-1	Keratin, type II cytoskeletal 6B OS=Mus musculus GN=Krt6b PE=2 SV=3	sp|Q9Z331|K2C6B_MOUSE,tr|Q3UV11|Q3UV11_MOUSE	Uniprot_Mouse2_010715.fasta	60323.5	0.856	0	0	35	0.00222	0.167	LALDVEIATYR	K	K	0.997	41	26.7	32.5	2	632.348	1262.68	1263.69	2	-0.006288	-4.976	3857.9	797571	220976	453	463	TRUE
Control1-1	Keratin, type II cytoskeletal 6B OS=Mus musculus GN=Krt6b PE=2 SV=3	sp|Q9Z331|K2C6B_MOUSE,tr|Q3UV11|Q3UV11_MOUSE	Uniprot_Mouse2_010715.fasta	60323.5	0.856	0	0	35	0.00222	0.167	LALDVEIATYR	K	K	0.997	52.2	26.7	34.4	2	632.351	1262.69	1263.69	2	0.0003037	0.2404	3796.96	21349000	368328	453	463	TRUE
Control1-1	Keratin, type II cytoskeletal 6B OS=Mus musculus GN=Krt6b PE=2 SV=3	sp|Q9Z331|K2C6B_MOUSE,tr|Q3UV11|Q3UV11_MOUSE	Uniprot_Mouse2_010715.fasta	60323.5	0.856	0	0	35	0.00222	0.167	LALDVEIATYR	K	K	0.997	58.1	26.7	36.2	2	632.351	1262.69	1263.69	2	0.0001817	0.1438	3827.47	0	412708	453	463	TRUE
Control1-1	Keratin, type II cytoskeletal 6B OS=Mus musculus GN=Krt6b PE=2 SV=3	sp|Q9Z331|K2C6B_MOUSE,tr|Q3UV11|Q3UV11_MOUSE	Uniprot_Mouse2_010715.fasta	60323.5	0.856	0	0	35	0.00222	0.167	LALDVEIATYRK	K	L	0.993	19.7	25	19.7	2	464.601	1390.78	1391.79	3	0.0002305	0.1656	3348.09	521889	276162	453	464	TRUE
Control1-1	Keratin, type II cytoskeletal 6B OS=Mus musculus GN=Krt6b PE=2 SV=3	sp|Q9Z331|K2C6B_MOUSE,tr|Q3UV11|Q3UV11_MOUSE	Uniprot_Mouse2_010715.fasta	60323.5	0.856	0	0	35	0.00222	0.167	LALDVEIATYRK	K	L	0.997	44.3	25	42.3	2	696.397	1390.78	1391.79	2	-0.003144	-2.259	3323.99	2731200	384565	453	464	TRUE
Control1-1	Keratin, type II cytoskeletal 6B OS=Mus musculus GN=Krt6b PE=2 SV=3	sp|Q9Z331|K2C6B_MOUSE,tr|Q3UV11|Q3UV11_MOUSE	Uniprot_Mouse2_010715.fasta	60323.5	0.856	0	0	35	0.00222	0.167	LALDVEIATYRK	K	L	0.997	43.1	25	40.6	2	464.601	1390.78	1391.79	3	-4.418e-05	-0.03174	3314.29	14327100	449992	453	464	TRUE
Control1-1	Keratin, type II cytoskeletal 6B OS=Mus musculus GN=Krt6b PE=2 SV=3	sp|Q9Z331|K2C6B_MOUSE,tr|Q3UV11|Q3UV11_MOUSE	Uniprot_Mouse2_010715.fasta	60323.5	0.856	0	0	35	0.00222	0.167	LEGLEDALQK	K	A	0.997	75.2	27.5	67.9	2	558.301	1114.59	1115.59	2	-0.0003822	-0.3426	3037.1	3656030	181309	424	433	TRUE
Control1-1	Keratin, type II cytoskeletal 6B OS=Mus musculus GN=Krt6b PE=2 SV=3	sp|Q9Z331|K2C6B_MOUSE,tr|Q3UV11|Q3UV11_MOUSE	Uniprot_Mouse2_010715.fasta	60323.5	0.856	0	0	35	0.00222	0.167	NTKQEIAEINR	R	M	0.951	18.5	28.9	14.3	2	439.237	1314.69	1315.7	3	-0.001566	-1.19	1740.3	1544320	211756	373	383	TRUE
Control1-1	Keratin, type II cytoskeletal 6B OS=Mus musculus GN=Krt6b PE=2 SV=3	sp|Q9Z331|K2C6B_MOUSE,tr|Q3UV11|Q3UV11_MOUSE	Uniprot_Mouse2_010715.fasta	60323.5	0.856	0	0	35	0.00222	0.167	SLDLDSIIAEVK	R	A	0.979	22	27.2	19.7	2	651.861	1301.71	1302.72	2	-0.0009419	-0.723	3850.8	0	77238.6	324	335	TRUE
Control1-1	Keratin, type II cytoskeletal 6B OS=Mus musculus GN=Krt6b PE=2 SV=3	sp|Q9Z331|K2C6B_MOUSE,tr|Q3UV11|Q3UV11_MOUSE	Uniprot_Mouse2_010715.fasta	60323.5	0.856	0	0	35	0.00222	0.167	SLDLDSIIAEVK	R	A	0.997	25.9	27.4	21	2	434.91	1301.71	1302.72	3	0.0002033	0.156	4671.96	19505300	230538	324	335	TRUE
Control1-1	Keratin, type II cytoskeletal 6B OS=Mus musculus GN=Krt6b PE=2 SV=3	sp|Q9Z331|K2C6B_MOUSE,tr|Q3UV11|Q3UV11_MOUSE	Uniprot_Mouse2_010715.fasta	60323.5	0.856	0	0	35	0.00222	0.167	SLDLDSIIAEVK	R	A	0.997	37.6	27.5	32.3	2	651.861	1301.71	1302.72	2	-0.0004547	-0.349	4665.05	0	105518	324	335	TRUE
Control1-1	Keratin, type II cytoskeletal 6B OS=Mus musculus GN=Krt6b PE=2 SV=3	sp|Q9Z331|K2C6B_MOUSE,tr|Q3UV11|Q3UV11_MOUSE	Uniprot_Mouse2_010715.fasta	60323.5	0.856	0	0	35	0.00222	0.167	SLDLDSIIAEVK	R	A	0.997	43.7	27.2	40.7	2	651.861	1301.71	1302.72	2	-0.0006988	-0.5364	4908.18	2878190	111667	324	335	TRUE
Control1-1	Keratin, type II cytoskeletal 6B OS=Mus musculus GN=Krt6b PE=2 SV=3	sp|Q9Z331|K2C6B_MOUSE,tr|Q3UV11|Q3UV11_MOUSE	Uniprot_Mouse2_010715.fasta	60323.5	0.856	0	0	35	0.00222	0.167	SLDLDSIIAEVK	R	A	0.997	55.4	27.8	53.2	2	651.861	1301.71	1302.72	2	-0.001553	-1.192	3816.6	11403100	211095	324	335	TRUE
Control1-1	Keratin, type II cytoskeletal 6B OS=Mus musculus GN=Krt6b PE=2 SV=3	sp|Q9Z331|K2C6B_MOUSE,tr|Q3UV11|Q3UV11_MOUSE	Uniprot_Mouse2_010715.fasta	60323.5	0.856	0	0	35	0.00222	0.167	SLDLDSIIAEVK	R	A	0.997	61.3	27.8	55.9	2	651.86	1301.71	1302.72	2	-0.001675	-1.286	4938.4	348643	197676	324	335	TRUE
Control1-1	Keratin, type II cytoskeletal 6B OS=Mus musculus GN=Krt6b PE=2 SV=3	sp|Q9Z331|K2C6B_MOUSE,tr|Q3UV11|Q3UV11_MOUSE	Uniprot_Mouse2_010715.fasta	60323.5	0.856	0	0	35	0.00222	0.167	SLDLDSIIAEVK	R	A	0.997	66.5	27.2	55.7	2	651.861	1301.71	1302.72	2	-0.0009429	-0.7238	4816.79	0	309563	324	335	TRUE
Control1-1	Keratin, type II cytoskeletal 6B OS=Mus musculus GN=Krt6b PE=2 SV=3	sp|Q9Z331|K2C6B_MOUSE,tr|Q3UV11|Q3UV11_MOUSE	Uniprot_Mouse2_010715.fasta	60323.5	0.856	0	0	35	0.00222	0.167	SLDLDSIIAEVK	R	A	0.997	70.4	27.5	58.6	2	651.861	1301.71	1302.72	2	-8.845e-05	-0.0679	4877.68	440011	204314	324	335	TRUE
Control1-1	Keratin, type II cytoskeletal 6B OS=Mus musculus GN=Krt6b PE=2 SV=3	sp|Q9Z331|K2C6B_MOUSE,tr|Q3UV11|Q3UV11_MOUSE	Uniprot_Mouse2_010715.fasta	60323.5	0.856	0	0	35	0.00222	0.167	SLDLDSIIAEVK	R	A	0.997	74.2	27.2	65.8	2	651.861	1301.71	1302.72	2	-0.0006988	-0.5364	4756.03	8005430	1771130	324	335	TRUE
Control1-1	Keratin, type II cytoskeletal 6B OS=Mus musculus GN=Krt6b PE=2 SV=3	sp|Q9Z331|K2C6B_MOUSE,tr|Q3UV11|Q3UV11_MOUSE	Uniprot_Mouse2_010715.fasta	60323.5	0.856	0	0	35	0.00222	0.167	SLDLDSIIAEVK	R	A	0.997	74.9	27.2	66.1	2	651.861	1301.71	1302.72	2	-0.0006988	-0.5364	4786.19	1380420	406053	324	335	TRUE
Control1-1	Keratin, type II cytoskeletal 6B OS=Mus musculus GN=Krt6b PE=2 SV=3	sp|Q9Z331|K2C6B_MOUSE,tr|Q3UV11|Q3UV11_MOUSE	Uniprot_Mouse2_010715.fasta	60323.5	0.856	0	0	35	0.00222	0.167	SLDLDSIIAEVK	R	A	0.997	88.2	27.5	74.5	2	651.861	1301.71	1302.72	2	-0.0004547	-0.349	4695.63	230181000	27939100	324	335	TRUE
Control1-1	Keratin, type II cytoskeletal 6B OS=Mus musculus GN=Krt6b PE=2 SV=3	sp|Q9Z331|K2C6B_MOUSE,tr|Q3UV11|Q3UV11_MOUSE	Uniprot_Mouse2_010715.fasta	60323.5	0.856	0	0	35	0.00222	0.167	SLDLDSIIAEVK	R	A	0.997	88.2	27.5	74.4	2	651.861	1301.71	1302.72	2	-0.0004547	-0.349	4725.83	28237500	2633840	324	335	TRUE
Control1-1	Keratin, type II cytoskeletal 6B OS=Mus musculus GN=Krt6b PE=2 SV=3	sp|Q9Z331|K2C6B_MOUSE,tr|Q3UV11|Q3UV11_MOUSE	Uniprot_Mouse2_010715.fasta	60323.5	0.856	0	0	35	0.00222	0.167	SLDLDSIIAEVK	R	A	0.997	88.5	27.5	72.8	2	651.861	1301.71	1302.72	2	-0.0004547	-0.349	4847.54	2941540	510045	324	335	TRUE
Control1-1	Keratin, type II cytoskeletal 6B OS=Mus musculus GN=Krt6b PE=2 SV=3	sp|Q9Z331|K2C6B_MOUSE,tr|Q3UV11|Q3UV11_MOUSE	Uniprot_Mouse2_010715.fasta	60323.5	0.856	0	0	35	0.00222	0.167	SRAEAESWYQTK	R	Y	0.983	28.2	25.7	28.2	2	728.349	1454.68	1455.69	2	0.005086	3.494	2134.13	13580200	384821	345	356	TRUE
Control1-1	Keratin, type II cytoskeletal 6B OS=Mus musculus GN=Krt6b PE=2 SV=3	sp|Q9Z331|K2C6B_MOUSE,tr|Q3UV11|Q3UV11_MOUSE	Uniprot_Mouse2_010715.fasta	60323.5	0.856	0	0	35	0.00222	0.167	SRAEAESWYQTK	R	Y	0.997	42.3	25.4	28.6	2	485.9	1454.68	1455.69	3	-8.515e-05	-0.05849	2159.69	0	377482	345	356	TRUE
Control1-1	Keratin, type II cytoskeletal 6B OS=Mus musculus GN=Krt6b PE=2 SV=3	sp|Q9Z331|K2C6B_MOUSE,tr|Q3UV11|Q3UV11_MOUSE	Uniprot_Mouse2_010715.fasta	60323.5	0.856	0	0	35	0.00222	0.167	SRAEAESWYQTK	R	Y	0.997	50.6	25.3	45	2	485.9	1454.68	1455.69	3	-0.001092	-0.7503	2128.95	122801000	134994	345	356	TRUE
Control1-1	Keratin, type II cytoskeletal 6B OS=Mus musculus GN=Krt6b PE=2 SV=3	sp|Q9Z331|K2C6B_MOUSE,tr|Q3UV11|Q3UV11_MOUSE	Uniprot_Mouse2_010715.fasta	60323.5	0.856	0	0	35	0.00222	0.167	SRAEAESWYQTKYEELQVTAGR	R	H	0.997	66.8	26.4	65.4	2	651.318	2601.24	2602.25	4	-0.003836	-1.474	3360.91	6884240	797767	345	366	TRUE
Control1-1	Keratin, type II cytoskeletal 6B OS=Mus musculus GN=Krt6b PE=2 SV=3	sp|Q9Z331|K2C6B_MOUSE,tr|Q3UV11|Q3UV11_MOUSE	Uniprot_Mouse2_010715.fasta	60323.5	0.856	0	0	35	0.00222	0.167	YEELQVTAGR	K	H	0.997	62.4	28.2	57.6	2	583.296	1164.58	1165.58	2	0.0004067	0.3489	2391.52	0	1772420	357	366	TRUE
Control1-1	Superoxide dismutase [Mn], mitochondrial OS=Mus musculus GN=Sod2 PE=1 SV=3	sp|P09671|SODM_MOUSE	Uniprot_Mouse2_010715.fasta	24603.2	0.986	1	1	1	6.33e-05	0.0405	GELLEAIKR	K	D	0.997	30.1	25	26	2	343.542	1027.6	1028.61	3	0.0003702	0.3599	2589.72	1317390	262154	115	123	TRUE
Control1-1	Isoform 2 of Plakophilin-3 OS=Mus musculus GN=Pkp3	sp|Q9QY23-2|PKP3_MOUSE,sp|Q9QY23|PKP3_MOUSE	Uniprot_Mouse2_010715.fasta	89824.7	1	2	2	2	0.000127	0.0207	ADYDTLSLR	R	S	0.997	38.8	26.3	31.4	2	527.265	1052.51	1053.52	2	0.0008963	0.8508	2877.14	405240	52258.6	199	207	TRUE
Control1-1	Isoform 2 of Plakophilin-3 OS=Mus musculus GN=Pkp3	sp|Q9QY23-2|PKP3_MOUSE,sp|Q9QY23|PKP3_MOUSE	Uniprot_Mouse2_010715.fasta	89824.7	1	2	2	2	0.000127	0.0207	ILNPLLDR	R	V	0.99	26.7	25	15.6	2	477.29	952.566	953.578	2	-0.004329	-4.54	3407.3	1509940	245643	681	688	TRUE
Control1-1	ATP-dependent RNA helicase A OS=Mus musculus GN=Dhx9 PE=1 SV=1	tr|A0A087WPL5|A0A087WPL5_MOUSE,tr|E9QNN1|E9QNN1_MOUSE	Uniprot_Mouse2_010715.fasta	149622	0.996	1	1	1	6.33e-05	0.00578	DFVNYLVR	R	I	0.99	33.1	26.9	31.7	2	513.273	1024.53	1025.54	2	-0.002946	-2.873	3848.54	0	99540.5	64	71	TRUE
Control1-1	Isoform 2 of Gelsolin OS=Mus musculus GN=Gsn	sp|P13020-2|GELS_MOUSE,sp|P13020|GELS_MOUSE	Uniprot_Mouse2_010715.fasta	80762.7	1	2	2	2	0.000127	0.0383	HVVPNEVVVQR	K	L	0.995	22.9	26.9	12.8	2	425.91	1274.71	1275.72	3	-0.0002812	-0.2204	1995.2	572799	39250.6	127	137	TRUE
Control1-1	Isoform 2 of Gelsolin OS=Mus musculus GN=Gsn	sp|P13020-2|GELS_MOUSE,sp|P13020|GELS_MOUSE	Uniprot_Mouse2_010715.fasta	80762.7	1	2	2	2	0.000127	0.0383	QTQVSVLPEGGETPLFK	R	Q	0.908	21.5	27.8	21.5	2	915.483	1828.95	1829.96	2	-0.00598	-3.268	3817.04	1655250	84449.7	323	339	TRUE
Control1-1	Cofilin-1 OS=Mus musculus GN=Cfl1 PE=1 SV=3	sp|P18760|COF1_MOUSE	Uniprot_Mouse2_010715.fasta	18560.2	1	2	2	2	0.000127	0.157	ASGVAVSDGVIK	M	V	0.997	83.3	27.8	66.5	1	572.814	1143.61	1102.61	2	42.01	-91.23	2990.29	26063300	2212450	2	13	TRUE
Control1-1	Cofilin-1 OS=Mus musculus GN=Cfl1 PE=1 SV=3	sp|P18760|COF1_MOUSE	Uniprot_Mouse2_010715.fasta	18560.2	1	2	2	2	0.000127	0.157	LGGSAVISLEGKPL	K	-	0.997	30.6	25	25.6	2	670.893	1339.77	1340.78	2	-0.0006443	-0.4805	3659.24	3276870	200740	153	166	TRUE
Control1-1	Eukaryotic initiation factor 4A-III OS=Mus musculus GN=Eif4a3 PE=2 SV=3	sp|Q91VC3|IF4A3_MOUSE	Uniprot_Mouse2_010715.fasta	46841.3	0.999	2	2	3	0.00019	0.0949	GIYAYGFEKPSAIQQR	R	A	0.997	28.7	27.8	28.7	2	609.983	1826.93	1827.94	3	-0.003304	-1.807	3063.35	2912630	383178	52	67	TRUE
Control1-1	Eukaryotic initiation factor 4A-III OS=Mus musculus GN=Eif4a3 PE=2 SV=3	sp|Q91VC3|IF4A3_MOUSE	Uniprot_Mouse2_010715.fasta	46841.3	0.999	2	2	3	0.00019	0.0949	MLVLDEADEMLNK	K	G	0.983	22.7	27.1	22.7	2	760.87	1519.73	1520.73	2	-0.0006662	-0.4381	4254.93	617695	86438.5	183	195	TRUE
Control1-1	Eukaryotic initiation factor 4A-III OS=Mus musculus GN=Eif4a3 PE=2 SV=3	sp|Q91VC3|IF4A3_MOUSE	Uniprot_Mouse2_010715.fasta	46841.3	0.999	2	2	3	0.00019	0.0949	VLISTDVWAR	R	G	0.862	23.5	28.4	16.3	2	580.324	1158.63	1159.65	2	-0.005763	-4.97	3611.42	404969	118807	330	339	TRUE
Control1-1	Ras GTPase-activating-like protein IQGAP1 OS=Mus musculus GN=Iqgap1 PE=1 SV=2	sp|Q9JKF1|IQGA1_MOUSE	Uniprot_Mouse2_010715.fasta	188748	0.962	1	1	1	6.33e-05	0.00664	TLQALQIPAAK	K	L	0.992	23.4	25	20.3	2	577.351	1152.69	1153.69	2	-0.0002508	-0.2173	3093.97	0	82694.1	557	567	TRUE
Control1-1	Isoform 2 of Heterogeneous nuclear ribonucleoprotein F OS=Mus musculus GN=Hnrnpf	sp|Q9Z2X1-2|HNRPF_MOUSE,sp|Q9Z2X1|HNRPF_MOUSE	Uniprot_Mouse2_010715.fasta	43685.6	0.196	0	0	1	6.33e-05	0.0253	VHIEIGPDGR	R	V	0.997	39.9	27.3	33.5	2	364.865	1091.57	1092.58	3	-0.0004356	-0.3987	2249.37	1065730	188121	297	306	TRUE
Control1-1	Keratin, type II cytoskeletal 80 OS=Mus musculus GN=Krt80 PE=2 SV=1	sp|Q0VBK2|K2C80_MOUSE	Uniprot_Mouse2_010715.fasta	50661	1	2	2	2	0.000127	0.0487	ALNDKFASLIGK	K	V	0.997	43.9	25.1	27.8	2	426.248	1275.72	1276.73	3	0.002617	2.05	3389.89	2592580	119013	89	100	TRUE
Control1-1	Keratin, type II cytoskeletal 80 OS=Mus musculus GN=Krt80 PE=2 SV=1	sp|Q0VBK2|K2C80_MOUSE	Uniprot_Mouse2_010715.fasta	50661	1	2	2	2	0.000127	0.0487	SLEEAEAYSR	R	S	0.997	56	25	42.4	2	577.769	1153.52	1154.53	2	-0.001293	-1.12	2134.41	3134130	190980	266	275	TRUE
Control1-1	40S ribosomal protein S19 OS=Mus musculus GN=Rps19 PE=1 SV=3	sp|Q9CZX8|RS19_MOUSE	Uniprot_Mouse2_010715.fasta	16085.5	1	2	2	2	0.000127	0.069	RVLQALEGLK	R	M	0.975	19.2	25	6.14	2	563.851	1125.69	1126.69	2	-0.0005508	-0.4888	2904.76	770308	105210	102	111	TRUE
Control1-1	40S ribosomal protein S19 OS=Mus musculus GN=Rps19 PE=1 SV=3	sp|Q9CZX8|RS19_MOUSE	Uniprot_Mouse2_010715.fasta	16085.5	1	2	2	2	0.000127	0.069	VLQALEGLK	R	M	0.997	41.9	25	35.6	2	485.8	969.585	970.593	2	-0.000586	-0.6038	3185.11	3618160	313803	103	111	TRUE
Control1-1	Ezrin OS=Mus musculus GN=Ezr PE=1 SV=3	sp|P26040|EZRI_MOUSE	Uniprot_Mouse2_010715.fasta	69408.8	0.997	1	1	3	0.00019	0.0427	ALQLEEER	K	R	0.99	32.5	27.3	23.9	2	494.259	986.503	987.511	2	-0.0001614	-0.1634	2130.74	974822	206830	372	379	TRUE
Control1-1	Ezrin OS=Mus musculus GN=Ezr PE=1 SV=3	sp|P26040|EZRI_MOUSE	Uniprot_Mouse2_010715.fasta	69408.8	0.997	1	1	3	0.00019	0.0427	IGFPWSEIR	K	N	0.997	39.3	27.2	33.7	2	552.795	1103.58	1104.58	2	-0.0006906	-0.6252	4299.36	616326	147343	238	246	TRUE
Control1-1	Ezrin OS=Mus musculus GN=Ezr PE=1 SV=3	sp|P26040|EZRI_MOUSE	Uniprot_Mouse2_010715.fasta	69408.8	0.997	1	1	3	0.00019	0.0427	QLFDQVVK	K	T	0.99	33.5	27.1	24	2	488.777	975.539	976.546	2	-0.0002169	-0.2221	2973	2741170	226088	28	35	TRUE
Control1-1	60S ribosomal protein L38 OS=Mus musculus GN=Rpl38 PE=2 SV=3	sp|Q9JJI8|RL38_MOUSE	Uniprot_Mouse2_010715.fasta	8204.5	0.979	1	1	1	6.33e-05	0.186	KIEEIKDFLLTAR	R	R	0.996	25.3	25	15.1	2	525.977	1574.91	1575.91	3	0.006036	3.83	3677.64	575259	89161.6	4	16	TRUE
Control1-1	T-complex protein 1 subunit zeta OS=Mus musculus GN=Cct6a PE=1 SV=3	sp|P80317|TCPZ_MOUSE,tr|E9QPA6|E9QPA6_MOUSE	Uniprot_Mouse2_010715.fasta	58005.5	1	3	3	3	0.00019	0.0584	EMDRETLIDVAR	K	T	0.937	20.6	28.1	10.9	2	483.246	1446.71	1447.72	3	0.001026	0.7084	2889.07	415879	104767	142	153	TRUE
Control1-1	T-complex protein 1 subunit zeta OS=Mus musculus GN=Cct6a PE=1 SV=3	sp|P80317|TCPZ_MOUSE,tr|E9QPA6|E9QPA6_MOUSE	Uniprot_Mouse2_010715.fasta	58005.5	1	3	3	3	0.00019	0.0584	GIDPFSLDALAK	K	E	0.992	26.4	28.2	26.3	2	623.838	1245.66	1246.67	2	0.0009469	0.7595	4323.28	487564	86362.7	296	307	TRUE
Control1-1	T-complex protein 1 subunit zeta OS=Mus musculus GN=Cct6a PE=1 SV=3	sp|P80317|TCPZ_MOUSE,tr|E9QPA6|E9QPA6_MOUSE	Uniprot_Mouse2_010715.fasta	58005.5	1	3	3	3	0.00019	0.0584	SVTLLVK	R	G	0.9	22.1	25	15.3	2	380.253	758.491	759.498	2	0.0005485	0.7221	2600.69	111225	98253.2	371	377	TRUE
Control1-1	Uncharacterized protein OS=Mus musculus GN=Gm5611 PE=4 SV=2	tr|E9Q5T3|E9Q5T3_MOUSE	Uniprot_Mouse2_010715.fasta	29925.8	0.14	0	0	2	0.000127	0.0257	VTLATLK	K	M	0.9	23.4	25	18.4	2	373.244	744.474	745.482	2	-0.0005141	-0.6897	2398.69	6533740	730652	62	68	TRUE
Control1-1	Uncharacterized protein OS=Mus musculus GN=Gm5611 PE=4 SV=2	tr|E9Q5T3|E9Q5T3_MOUSE	Uniprot_Mouse2_010715.fasta	29925.8	0.14	0	0	2	0.000127	0.0257	VTLATLK	K	M	0.9	30.9	25	22.3	2	373.245	744.475	745.482	2	-0.0001479	-0.1984	2394.96	6533740	713933	62	68	TRUE
Control1-1	Proteasome subunit alpha type-3 OS=Mus musculus GN=Psma3 PE=1 SV=3	sp|O70435|PSA3_MOUSE	Uniprot_Mouse2_010715.fasta	28405.7	0.999	1	1	1	6.33e-05	0.0471	AVENSSTAIGIR	K	C	0.997	34.3	28.3	34.3	2	609.328	1216.64	1217.65	2	-0.0002051	-0.1684	2191.19	270804	179332	30	41	TRUE
Control1-1	Vimentin OS=Mus musculus GN=Vim PE=1 SV=3	sp|P20152|VIME_MOUSE	Uniprot_Mouse2_010715.fasta	53688.8	1	6	6	6	0.00038	0.127	DNLAEDIMR	R	L	0.899	14.5	25	9.73	2	538.755	1075.5	1076.5	2	-0.0007804	-0.725	3512.77	173479	235490	176	184	TRUE
Control1-1	Vimentin OS=Mus musculus GN=Vim PE=1 SV=3	sp|P20152|VIME_MOUSE	Uniprot_Mouse2_010715.fasta	53688.8	1	6	6	6	0.00038	0.127	EYQDLLNVK	R	M	0.997	30.9	27.5	26.4	2	561.295	1120.58	1121.58	2	-0.0004244	-0.3784	3129.13	3732690	133512	382	390	TRUE
Control1-1	Vimentin OS=Mus musculus GN=Vim PE=1 SV=3	sp|P20152|VIME_MOUSE	Uniprot_Mouse2_010715.fasta	53688.8	1	6	6	6	0.00038	0.127	KVESLQEEIAFLK	R	K	0.997	47.6	25.7	41	2	511.955	1532.84	1533.85	3	-0.001124	-0.7328	3868.99	1580610	33735.2	223	235	TRUE
Control1-1	Vimentin OS=Mus musculus GN=Vim PE=1 SV=3	sp|P20152|VIME_MOUSE	Uniprot_Mouse2_010715.fasta	53688.8	1	6	6	6	0.00038	0.127	LGDLYEEEMR	R	E	0.997	55.2	25	54.3	2	627.788	1253.56	1254.57	2	0.001161	0.9254	2969.03	1733930	141970	146	155	TRUE
Control1-1	Vimentin OS=Mus musculus GN=Vim PE=1 SV=3	sp|P20152|VIME_MOUSE	Uniprot_Mouse2_010715.fasta	53688.8	1	6	6	6	0.00038	0.127	TNEKVELQELNDR	R	F	0.924	16.1	27.7	0.32	2	529.937	1586.79	1587.8	3	-0.0009641	-0.6072	2388.28	0	276830	101	113	TRUE
Control1-1	Vimentin OS=Mus musculus GN=Vim PE=1 SV=3	sp|P20152|VIME_MOUSE	Uniprot_Mouse2_010715.fasta	53688.8	1	6	6	6	0.00038	0.127	VEVERDNLAEDIMR	R	L	0.958	17.3	27.3	15.3	2	563.614	1687.82	1688.83	3	-0.001323	-0.7834	3245.12	808631	116373	171	184	TRUE
Control1-1	Transgelin-2 OS=Mus musculus GN=Tagln2 PE=1 SV=4	sp|Q9WVA4|TAGL2_MOUSE	Uniprot_Mouse2_010715.fasta	22395.8	1	2	2	2	0.000127	0.116	NVIGLQMGTNR	K	G	0.997	39.7	27.9	38.7	2	601.82	1201.63	1202.63	2	0.001592	1.324	2892.54	2254790	153241	172	182	TRUE
Control1-1	Transgelin-2 OS=Mus musculus GN=Tagln2 PE=1 SV=4	sp|Q9WVA4|TAGL2_MOUSE	Uniprot_Mouse2_010715.fasta	22395.8	1	2	2	2	0.000127	0.116	TLMNLGGLAVAR	R	D	0.997	42.5	26.5	33.8	2	608.347	1214.68	1215.69	2	-0.0003984	-0.3277	3809.76	6731350	213741	128	139	TRUE
Control1-1	Eukaryotic translation initiation factor 3 subunit E OS=Mus musculus GN=Eif3e PE=1 SV=1	sp|P60229|EIF3E_MOUSE	Uniprot_Mouse2_010715.fasta	52222.6	0.999	2	2	2	0.000127	0.0427	AEYDLTTR	M	I	0.983	28.5	25.3	28.5	1	505.742	1009.47	968.468	2	42.01	-104.4	2802.65	310871	74452.3	2	9	TRUE
Control1-1	Eukaryotic translation initiation factor 3 subunit E OS=Mus musculus GN=Eif3e PE=1 SV=1	sp|P60229|EIF3E_MOUSE	Uniprot_Mouse2_010715.fasta	52222.6	0.999	2	2	2	0.000127	0.0427	QLQAETEPIVK	K	M	0.937	17.5	26.4	13.6	2	628.348	1254.68	1255.69	2	-0.0005556	-0.4425	2292.07	326120	26791	83	93	TRUE
Control1-1	Annexin A7 OS=Mus musculus GN=Anxa7 PE=2 SV=2	sp|Q07076|ANXA7_MOUSE	Uniprot_Mouse2_010715.fasta	49926.7	0.951	1	1	1	6.33e-05	0.0173	DLLSSVSR	R	E	0.99	26	28	5.58	2	438.743	875.472	876.479	2	0.001055	1.203	2924.99	277753	75016.4	365	372	TRUE
Control1-1	Eukaryotic translation initiation factor 4H OS=Mus musculus GN=Eif4h PE=1 SV=3	sp|Q9WUK2|IF4H_MOUSE	Uniprot_Mouse2_010715.fasta	27341.9	0.986	1	1	1	6.33e-05	0.0927	TVATPLNQVANPNSAIFGGARPR	R	E	0.997	31.6	25.9	31.6	2	784.425	2350.25	2351.26	3	0.001549	0.6586	3527.25	148042	201531	217	239	TRUE
Control1-1	Isoform 2 of 14-3-3 protein theta OS=Mus musculus GN=Ywhaq	sp|P68254-2|1433T_MOUSE,sp|P68254|1433T_MOUSE	Uniprot_Mouse2_010715.fasta	27701.6	0.813	0	0	2	0.000127	0.0741	DSTLIMQLLR	K	D	0.997	51.2	27	38.4	2	595.334	1188.65	1189.66	2	-0.0002097	-0.1763	4789.26	5155570	495370	213	222	TRUE
Control1-1	Isoform 2 of 14-3-3 protein theta OS=Mus musculus GN=Ywhaq	sp|P68254-2|1433T_MOUSE,sp|P68254|1433T_MOUSE	Uniprot_Mouse2_010715.fasta	27701.6	0.813	0	0	2	0.000127	0.0741	NLLSVAYK	R	N	0.99	35	25	22.2	2	454.266	906.517	907.525	2	-0.0001012	-0.1116	3059.46	76083100	247093	42	49	TRUE
Control1-1	Stress-70 protein, mitochondrial OS=Mus musculus GN=Hspa9 PE=1 SV=3	sp|P38647|GRP75_MOUSE	Uniprot_Mouse2_010715.fasta	73462.1	0.986	1	1	1	6.33e-05	0.0162	VQQTVQDLFGR	K	A	0.997	38.7	29	24.4	2	645.845	1289.68	1290.68	2	0.002053	1.59	3333.49	626465	83704.1	395	405	TRUE
Control1-1	Actin-related protein 2/3 complex subunit 5-like protein OS=Mus musculus GN=Arpc5l PE=1 SV=1	sp|Q9D898|ARP5L_MOUSE,tr|A3KGQ6|A3KGQ6_MOUSE	Uniprot_Mouse2_010715.fasta	16980.6	0.986	1	1	1	6.33e-05	0.0784	ALAVGGLGSIIR	K	V	0.997	38	25	36.1	2	563.851	1125.69	1126.69	2	0.0005479	0.4863	3846.51	337559	82749.9	134	145	TRUE
Control1-1	Isoform PLEC-1D of Plectin OS=Mus musculus GN=Plec	sp|Q9QXS1-10|PLEC_MOUSE,sp|Q9QXS1-11|PLEC_MOUSE,sp|Q9QXS1-12|PLEC_MOUSE,sp|Q9QXS1-13|PLEC_MOUSE,sp|Q9QXS1-14|PLEC_MOUSE,sp|Q9QXS1-15|PLEC_MOUSE,sp|Q9QXS1-16|PLEC_MOUSE,sp|Q9QXS1-3|PLEC_MOUSE,sp|Q9QXS1-4|PLEC_MOUSE,sp|Q9QXS1-5|PLEC_MOUSE,sp|Q9QXS1-6|PLEC_MOUSE,sp|Q9QXS1-7|PLEC_MOUSE,sp|Q9QXS1-8|PLEC_MOUSE,sp|Q9QXS1-9|PLEC_MOUSE	Uniprot_Mouse2_010715.fasta	513728	1	5	6	6	0.00038	0.0111	AQVEQELTTLR	K	L	0.995	28.2	28.4	21.8	2	644.348	1286.68	1287.69	2	-0.001189	-0.9237	2969.18	555548	100369	2147	2157	TRUE
Control1-1	Isoform PLEC-1D of Plectin OS=Mus musculus GN=Plec	sp|Q9QXS1-10|PLEC_MOUSE,sp|Q9QXS1-11|PLEC_MOUSE,sp|Q9QXS1-12|PLEC_MOUSE,sp|Q9QXS1-13|PLEC_MOUSE,sp|Q9QXS1-14|PLEC_MOUSE,sp|Q9QXS1-15|PLEC_MOUSE,sp|Q9QXS1-16|PLEC_MOUSE,sp|Q9QXS1-3|PLEC_MOUSE,sp|Q9QXS1-4|PLEC_MOUSE,sp|Q9QXS1-5|PLEC_MOUSE,sp|Q9QXS1-6|PLEC_MOUSE,sp|Q9QXS1-7|PLEC_MOUSE,sp|Q9QXS1-8|PLEC_MOUSE,sp|Q9QXS1-9|PLEC_MOUSE	Uniprot_Mouse2_010715.fasta	513728	1	5	6	6	0.00038	0.0111	GYFDEEmNR	R	I	0.928	15.6	25	15.6	2	588.735	1175.46	1176.46	2	-0.0003331	-0.2832	2295.8	303890	58166.7	2797	2805	TRUE
Control1-1	Isoform PLEC-1D of Plectin OS=Mus musculus GN=Plec	sp|Q9QXS1-10|PLEC_MOUSE,sp|Q9QXS1-11|PLEC_MOUSE,sp|Q9QXS1-12|PLEC_MOUSE,sp|Q9QXS1-13|PLEC_MOUSE,sp|Q9QXS1-14|PLEC_MOUSE,sp|Q9QXS1-15|PLEC_MOUSE,sp|Q9QXS1-16|PLEC_MOUSE,sp|Q9QXS1-3|PLEC_MOUSE,sp|Q9QXS1-4|PLEC_MOUSE,sp|Q9QXS1-5|PLEC_MOUSE,sp|Q9QXS1-6|PLEC_MOUSE,sp|Q9QXS1-7|PLEC_MOUSE,sp|Q9QXS1-8|PLEC_MOUSE,sp|Q9QXS1-9|PLEC_MOUSE	Uniprot_Mouse2_010715.fasta	513728	1	5	6	6	0.00038	0.0111	GYFDEEMNR	R	I	0.997	39.3	25	39.3	2	580.737	1159.46	1160.47	2	-0.0002912	-0.2509	2821.06	2395120	387877	2797	2805	TRUE
Control1-1	Isoform PLEC-1D of Plectin OS=Mus musculus GN=Plec	sp|Q9QXS1-10|PLEC_MOUSE,sp|Q9QXS1-11|PLEC_MOUSE,sp|Q9QXS1-12|PLEC_MOUSE,sp|Q9QXS1-13|PLEC_MOUSE,sp|Q9QXS1-14|PLEC_MOUSE,sp|Q9QXS1-15|PLEC_MOUSE,sp|Q9QXS1-16|PLEC_MOUSE,sp|Q9QXS1-3|PLEC_MOUSE,sp|Q9QXS1-4|PLEC_MOUSE,sp|Q9QXS1-5|PLEC_MOUSE,sp|Q9QXS1-6|PLEC_MOUSE,sp|Q9QXS1-7|PLEC_MOUSE,sp|Q9QXS1-8|PLEC_MOUSE,sp|Q9QXS1-9|PLEC_MOUSE	Uniprot_Mouse2_010715.fasta	513728	1	5	6	6	0.00038	0.0111	LPVEVAYK	R	R	0.984	21.9	26.1	21.9	2	459.768	917.522	918.53	2	-0.0006898	-0.751	2912.51	1492110	155998	4025	4032	TRUE
Control1-1	Isoform PLEC-1D of Plectin OS=Mus musculus GN=Plec	sp|Q9QXS1-10|PLEC_MOUSE,sp|Q9QXS1-11|PLEC_MOUSE,sp|Q9QXS1-12|PLEC_MOUSE,sp|Q9QXS1-13|PLEC_MOUSE,sp|Q9QXS1-14|PLEC_MOUSE,sp|Q9QXS1-15|PLEC_MOUSE,sp|Q9QXS1-16|PLEC_MOUSE,sp|Q9QXS1-3|PLEC_MOUSE,sp|Q9QXS1-4|PLEC_MOUSE,sp|Q9QXS1-5|PLEC_MOUSE,sp|Q9QXS1-6|PLEC_MOUSE,sp|Q9QXS1-7|PLEC_MOUSE,sp|Q9QXS1-8|PLEC_MOUSE,sp|Q9QXS1-9|PLEC_MOUSE	Uniprot_Mouse2_010715.fasta	513728	1	5	6	6	0.00038	0.0111	QVQVALETAQR	R	S	0.997	38.9	27.6	36.1	2	621.844	1241.67	1242.68	2	-0.0001668	-0.1342	2263.74	207896	37106.5	1527	1537	TRUE
Control1-1	Isoform PLEC-1D of Plectin OS=Mus musculus GN=Plec	sp|Q9QXS1-10|PLEC_MOUSE,sp|Q9QXS1-11|PLEC_MOUSE,sp|Q9QXS1-12|PLEC_MOUSE,sp|Q9QXS1-13|PLEC_MOUSE,sp|Q9QXS1-14|PLEC_MOUSE,sp|Q9QXS1-15|PLEC_MOUSE,sp|Q9QXS1-16|PLEC_MOUSE,sp|Q9QXS1-3|PLEC_MOUSE,sp|Q9QXS1-4|PLEC_MOUSE,sp|Q9QXS1-5|PLEC_MOUSE,sp|Q9QXS1-6|PLEC_MOUSE,sp|Q9QXS1-7|PLEC_MOUSE,sp|Q9QXS1-8|PLEC_MOUSE,sp|Q9QXS1-9|PLEC_MOUSE	Uniprot_Mouse2_010715.fasta	513728	1	5	6	6	0.00038	0.0111	SQVEEELFSVR	R	V	0.992	25.4	27.1	25	2	661.833	1321.65	1322.66	2	-0.0002732	-0.2066	3597.48	1056840	123100	2189	2199	TRUE
Control1-1	F-actin-capping protein subunit alpha-1 OS=Mus musculus GN=Capza1 PE=1 SV=4	sp|P47753|CAZA1_MOUSE,tr|Q5RKN9|Q5RKN9_MOUSE	Uniprot_Mouse2_010715.fasta	32939.9	0.28	0	0	1	6.33e-05	0.035	LLLNNDNLLR	R	E	0.997	39.6	25	28.7	2	599.352	1196.69	1197.7	2	0.0007024	0.5864	3570.88	4247030	191607	38	47	FALSE	sp|P47754|CAZA2_MOUSE
Control1-1	Protein disulfide-isomerase A6 OS=Mus musculus GN=Pdia6 PE=1 SV=3	sp|Q922R8|PDIA6_MOUSE	Uniprot_Mouse2_010715.fasta	48101.4	0.986	1	1	1	6.33e-05	0.0341	LAAVDATVNQVLASR	K	Y	0.997	31.5	26	15.1	2	764.429	1526.84	1527.85	2	0.001077	0.705	3812.35	415059	238968	217	231	TRUE
Control1-1	Nucleoside diphosphate kinase A OS=Mus musculus GN=Nme1 PE=1 SV=1	sp|P15532|NDKA_MOUSE,tr|Q5NC80|Q5NC80_MOUSE	Uniprot_Mouse2_010715.fasta	17208	1	3	3	3	0.00019	0.243	GLVGEIIK	R	R	0.906	25.4	26.2	0.15	2	414.766	827.518	828.519	2	0.005865	7.079	3150.3	550682	192567	19	26	TRUE
Control1-1	Nucleoside diphosphate kinase A OS=Mus musculus GN=Nme1 PE=1 SV=1	sp|P15532|NDKA_MOUSE,tr|Q5NC80|Q5NC80_MOUSE	Uniprot_Mouse2_010715.fasta	17208	1	3	3	3	0.00019	0.243	TFIAIKPDGVQR	R	G	0.994	20.8	25.6	20.8	2	448.926	1343.76	1344.76	3	0.0003347	0.2489	2668.91	5460820	437428	7	18	TRUE
Control1-1	Nucleoside diphosphate kinase A OS=Mus musculus GN=Nme1 PE=1 SV=1	sp|P15532|NDKA_MOUSE,tr|Q5NC80|Q5NC80_MOUSE	Uniprot_Mouse2_010715.fasta	17208	1	3	3	3	0.00019	0.243	VMLGETNPADSKPGTIR	R	G	0.997	34.7	28	34.7	2	595.977	1784.91	1785.92	3	-0.0007793	-0.4364	2434.49	2271010	324686	89	105	TRUE
Control1-1	Arginase-1 OS=Mus musculus GN=Arg1 PE=1 SV=1	sp|Q61176|ARGI1_MOUSE	Uniprot_Mouse2_010715.fasta	34808.5	1	2	2	2	0.000127	0.0588	DIVYIGLR	K	D	0.99	27.6	25	27.6	2	474.779	947.544	948.551	2	-6.784e-05	-0.07152	3553.87	0	797992	173	180	TRUE
Control1-1	Arginase-1 OS=Mus musculus GN=Arg1 PE=1 SV=1	sp|Q61176|ARGI1_MOUSE	Uniprot_Mouse2_010715.fasta	34808.5	1	2	2	2	0.000127	0.0588	EGLYITEEIYK	R	T	0.997	46.2	27.1	37.5	2	679.347	1356.68	1357.69	2	-0.002907	-2.141	3727.15	7668710	354524	256	266	TRUE
Control1-1	Aspartate aminotransferase, cytoplasmic OS=Mus musculus GN=Got1 PE=1 SV=3	sp|P05201|AATC_MOUSE	Uniprot_Mouse2_010715.fasta	46248.4	0.821	1	1	1	6.33e-05	0.0339	VGGVQSLGGTGALR	R	I	0.959	20.7	28.2	15.9	2	636.357	1270.7	1271.71	2	-1.13e-05	-0.008887	2638.72	772902	134638	101	114	TRUE
Control1-1	60S ribosomal protein L22 OS=Mus musculus GN=Rpl22 PE=1 SV=2	sp|P67984|RL22_MOUSE	Uniprot_Mouse2_010715.fasta	14759.3	1	2	2	2	0.000127	0.164	AGNLGGGVVTIER	K	S	0.997	79.7	27.6	70.9	2	621.843	1241.67	1242.68	2	-0.0008771	-0.7058	2706.93	7348420	572533	53	65	TRUE
Control1-1	60S ribosomal protein L22 OS=Mus musculus GN=Rpl22 PE=1 SV=2	sp|P67984|RL22_MOUSE	Uniprot_Mouse2_010715.fasta	14759.3	1	2	2	2	0.000127	0.164	KLVAKGGK	K	K	0.918	15.2	25	-9.18	2	400.771	799.528	800.535	2	0.0002461	0.3074	2273.94	31058000	192496	6	13	TRUE
Control1-1	Isoform 2 of Tropomyosin alpha-3 chain OS=Mus musculus GN=Tpm3	sp|P21107-2|TPM3_MOUSE	Uniprot_Mouse2_010715.fasta	29021.2	1	3	3	5	0.000316	0.169	EQAEAEVASLNRR	R	I	0.997	26.4	27.1	0.57	2	491.586	1471.74	1472.75	3	-0.0009712	-0.6595	2135.61	428634	105318	43	55	TRUE
Control1-1	Isoform 2 of Tropomyosin alpha-3 chain OS=Mus musculus GN=Tpm3	sp|P21107-2|TPM3_MOUSE	Uniprot_Mouse2_010715.fasta	29021.2	1	3	3	5	0.000316	0.169	IQLVEEELDR	R	A	0.997	49	27.6	48.2	2	622.33	1242.65	1243.65	2	0.0003219	0.2588	3194.01	4380760	231207	56	65	TRUE
Control1-1	Isoform 2 of Tropomyosin alpha-3 chain OS=Mus musculus GN=Tpm3	sp|P21107-2|TPM3_MOUSE	Uniprot_Mouse2_010715.fasta	29021.2	1	3	3	5	0.000316	0.169	IQLVEEELDRAQER	R	L	0.997	43	28.1	40.3	2	576.635	1726.88	1727.89	3	-0.0008713	-0.5043	3199.92	8919430	1055070	56	69	TRUE
Control1-1	Isoform 2 of Tropomyosin alpha-3 chain OS=Mus musculus GN=Tpm3	sp|P21107-2|TPM3_MOUSE	Uniprot_Mouse2_010715.fasta	29021.2	1	3	3	5	0.000316	0.169	KLVIIEGDLERTEER	R	A	0.972	18	26.9	0	2	600.667	1798.98	1799.99	3	0.0005266	0.2926	2847.75	398652	73686.3	132	146	TRUE
Control1-1	Isoform 2 of Tropomyosin alpha-3 chain OS=Mus musculus GN=Tpm3	sp|P21107-2|TPM3_MOUSE	Uniprot_Mouse2_010715.fasta	29021.2	1	3	3	5	0.000316	0.169	LVIIEGDLER	K	T	0.986	26.8	26.3	26.8	2	578.832	1155.65	1156.66	2	-0.00127	-1.098	3311.32	580317	117723	133	142	TRUE
Control1-1	Keratin, type I cytoskeletal 19 OS=Mus musculus GN=Krt19 PE=1 SV=1	sp|P19001|K1C19_MOUSE	Uniprot_Mouse2_010715.fasta	44542.9	0.989	1	1	10	0.000633	0.132	ITMQNLNDR	K	L	0.986	23.9	27.7	23.9	2	552.777	1103.54	1104.55	2	0.0001766	0.1599	2258.74	1416510	56464.2	85	93	TRUE
Control1-1	Keratin, type I cytoskeletal 19 OS=Mus musculus GN=Krt19 PE=1 SV=1	sp|P19001|K1C19_MOUSE	Uniprot_Mouse2_010715.fasta	44542.9	0.989	1	1	10	0.000633	0.132	LAADDFR	R	T	0.9	42.1	27.6	30.8	2	404.203	806.392	807.4	2	-0.0004285	-0.5307	2162.52	893601000	1232590	163	169	TRUE
Control1-1	Keratin, type I cytoskeletal 19 OS=Mus musculus GN=Krt19 PE=1 SV=1	sp|P19001|K1C19_MOUSE	Uniprot_Mouse2_010715.fasta	44542.9	0.989	1	1	10	0.000633	0.132	LAADDFR	R	T	0.9	49.9	27.6	40.1	2	404.203	806.392	807.4	2	-0.0001843	-0.2283	2193.01	0	3430630	163	169	TRUE
Control1-1	Keratin, type I cytoskeletal 19 OS=Mus musculus GN=Krt19 PE=1 SV=1	sp|P19001|K1C19_MOUSE	Uniprot_Mouse2_010715.fasta	44542.9	0.989	1	1	10	0.000633	0.132	LASYLDK	R	V	0.9	17.8	25	15.1	2	405.223	808.432	809.44	2	-0.0007622	-0.9416	2032.33	12332600	166353	94	100	TRUE
Control1-1	Keratin, type I cytoskeletal 19 OS=Mus musculus GN=Krt19 PE=1 SV=1	sp|P19001|K1C19_MOUSE	Uniprot_Mouse2_010715.fasta	44542.9	0.989	1	1	10	0.000633	0.132	LEQEIATYR	R	S	0.997	43.2	27.8	31.8	2	561.793	1121.57	1122.58	2	-0.001118	-0.9955	2277.47	18405900	126687	376	384	TRUE
Control1-1	Keratin, type I cytoskeletal 19 OS=Mus musculus GN=Krt19 PE=1 SV=1	sp|P19001|K1C19_MOUSE	Uniprot_Mouse2_010715.fasta	44542.9	0.989	1	1	10	0.000633	0.132	LSVEADINGLRR	R	V	0.937	16.1	27.3	16.1	2	448.253	1341.74	1342.74	3	-0.0005257	-0.3915	2976.22	18544400	480129	180	191	TRUE
Control1-1	Keratin, type I cytoskeletal 19 OS=Mus musculus GN=Krt19 PE=1 SV=1	sp|P19001|K1C19_MOUSE	Uniprot_Mouse2_010715.fasta	44542.9	0.989	1	1	10	0.000633	0.132	RVLDELTLAR	R	T	0.994	27	27.4	16.8	2	593.351	1184.69	1185.7	2	-3.005e-05	-0.02535	3001.58	4077630	990602	191	200	TRUE
Control1-1	Keratin, type I cytoskeletal 19 OS=Mus musculus GN=Krt19 PE=1 SV=1	sp|P19001|K1C19_MOUSE	Uniprot_Mouse2_010715.fasta	44542.9	0.989	1	1	10	0.000633	0.132	RVLDELTLAR	R	T	0.997	37.7	27.4	30.8	2	395.903	1184.69	1185.7	3	-0.0003792	-0.3198	2985.01	2794860	198995	191	200	TRUE
Control1-1	Keratin, type I cytoskeletal 19 OS=Mus musculus GN=Krt19 PE=1 SV=1	sp|P19001|K1C19_MOUSE	Uniprot_Mouse2_010715.fasta	44542.9	0.989	1	1	10	0.000633	0.132	VLDELTLAR	R	T	0.997	46.4	28	31	2	515.301	1028.59	1029.59	2	0.0009723	0.9443	3179.71	614800000	353263	192	200	TRUE
Control1-1	Keratin, type I cytoskeletal 19 OS=Mus musculus GN=Krt19 PE=1 SV=1	sp|P19001|K1C19_MOUSE	Uniprot_Mouse2_010715.fasta	44542.9	0.989	1	1	10	0.000633	0.132	VLDELTLAR	R	T	0.997	52.9	27	47.3	2	515.299	1028.58	1029.59	2	-0.002446	-2.375	3210.08	0	542196	192	200	TRUE
Control1-1	40S ribosomal protein S15a OS=Mus musculus GN=Rps15a PE=1 SV=2	sp|P62245|RS15A_MOUSE,tr|F8WJ41|F8WJ41_MOUSE	Uniprot_Mouse2_010715.fasta	14840	1	4	4	4	0.000253	0.223	FDVQLKDLEK	R	W	0.997	27.8	27.3	4.74	2	412.227	1233.66	1234.67	3	-0.0002567	-0.2079	3172.49	4072080	457729	79	88	TRUE
Control1-1	40S ribosomal protein S15a OS=Mus musculus GN=Rps15a PE=1 SV=2	sp|P62245|RS15A_MOUSE,tr|F8WJ41|F8WJ41_MOUSE	Uniprot_Mouse2_010715.fasta	14840	1	4	4	4	0.000253	0.223	IVVNLTGR	K	L	0.99	39.8	25.4	29.1	2	436.272	870.529	871.536	2	7.337e-05	0.08418	2643.12	8958030	248859	61	68	TRUE
Control1-1	40S ribosomal protein S15a OS=Mus musculus GN=Rps15a PE=1 SV=2	sp|P62245|RS15A_MOUSE,tr|F8WJ41|F8WJ41_MOUSE	Uniprot_Mouse2_010715.fasta	14840	1	4	4	4	0.000253	0.223	MNVLADALK	R	S	0.997	60.7	28.9	47.7	2	487.77	973.526	974.534	2	-0.0009174	-0.9413	3404.18	5289060	147200	4	12	TRUE
Control1-1	40S ribosomal protein S15a OS=Mus musculus GN=Rps15a PE=1 SV=2	sp|P62245|RS15A_MOUSE,tr|F8WJ41|F8WJ41_MOUSE	Uniprot_Mouse2_010715.fasta	14840	1	4	4	4	0.000253	0.223	VRmNVLADALK	M	S	0.972	22.3	27.5	12.7	1	415.905	1244.69	1245.7	3	0.000975	0.7827	2642.49	498960	47387.4	2	12	TRUE
Control1-1	Desmoglein-1-alpha OS=Mus musculus GN=Dsg1a PE=2 SV=2	sp|Q61495|DSG1A_MOUSE,sp|Q7TSF1|DSG1B_MOUSE	Uniprot_Mouse2_010715.fasta	114597	1	3	4	5	0.000316	0.0227	IIRQEPSDSPMFIINR	K	K	0.994	23	27.8	23	2	639.339	1914.99	1916.01	3	-0.00473	-2.469	3398.64	1103330	108470	198	213	TRUE
Control1-1	Desmoglein-1-alpha OS=Mus musculus GN=Dsg1a PE=2 SV=2	sp|Q61495|DSG1A_MOUSE,sp|Q7TSF1|DSG1B_MOUSE	Uniprot_Mouse2_010715.fasta	114597	1	3	4	5	0.000316	0.0227	LADISLGK	K	E	0.99	36.6	28.5	28.4	2	408.744	815.473	816.483	2	-0.002413	-2.955	2529.03	6455340	129678	776	783	TRUE
Control1-1	Desmoglein-1-alpha OS=Mus musculus GN=Dsg1a PE=2 SV=2	sp|Q61495|DSG1A_MOUSE,sp|Q7TSF1|DSG1B_MOUSE	Uniprot_Mouse2_010715.fasta	114597	1	3	4	5	0.000316	0.0227	QEPSDSPmFIINR	R	K	0.804	13.4	26.4	13.4	2	775.369	1548.72	1549.73	2	-0.0004122	-0.266	3021.55	0	114953	201	213	TRUE
Control1-1	Desmoglein-1-alpha OS=Mus musculus GN=Dsg1a PE=2 SV=2	sp|Q61495|DSG1A_MOUSE,sp|Q7TSF1|DSG1B_MOUSE	Uniprot_Mouse2_010715.fasta	114597	1	3	4	5	0.000316	0.0227	QEPSDSPmFIINR	R	K	0.823	13.8	26.4	12.6	2	775.369	1548.72	1549.73	2	-0.0005343	-0.3448	3052.2	334685	53479.9	201	213	TRUE
Control1-1	Desmoglein-1-alpha OS=Mus musculus GN=Dsg1a PE=2 SV=2	sp|Q61495|DSG1A_MOUSE,sp|Q7TSF1|DSG1B_MOUSE	Uniprot_Mouse2_010715.fasta	114597	1	3	4	5	0.000316	0.0227	QEPSDSPMFIINR	R	K	0.997	31.5	26.5	29.2	2	767.373	1532.73	1533.74	2	0.001705	1.112	3596.33	1869990	564347	201	213	TRUE
Control1-1	Junction plakoglobin OS=Mus musculus GN=Jup PE=1 SV=3	sp|Q02257|PLAK_MOUSE	Uniprot_Mouse2_010715.fasta	81801.9	1	11	13	14	0.000886	0.18	AAmIVNQLSK	K	K	0.985	28.8	28.5	21.7	2	545.799	1089.58	1090.59	2	-0.001205	-1.105	2144.73	413849	174565	162	171	TRUE
Control1-1	Junction plakoglobin OS=Mus musculus GN=Jup PE=1 SV=3	sp|Q02257|PLAK_MOUSE	Uniprot_Mouse2_010715.fasta	81801.9	1	11	13	14	0.000886	0.18	ALmGSPQLVAAVVR	R	T	0.997	31.4	25.7	26.2	2	714.406	1426.8	1427.8	2	0.001507	1.055	3432.79	1489560	261993	178	191	TRUE
Control1-1	Junction plakoglobin OS=Mus musculus GN=Jup PE=1 SV=3	sp|Q02257|PLAK_MOUSE	Uniprot_Mouse2_010715.fasta	81801.9	1	11	13	14	0.000886	0.18	ALMGSPQLVAAVVR	R	T	0.997	71	25	71	2	706.408	1410.8	1411.81	2	-3.845e-05	-0.02723	3888.67	3254770	453891	178	191	TRUE
Control1-1	Junction plakoglobin OS=Mus musculus GN=Jup PE=1 SV=3	sp|Q02257|PLAK_MOUSE	Uniprot_Mouse2_010715.fasta	81801.9	1	11	13	14	0.000886	0.18	HVAAGTQQPYTDGVR	R	M	0.997	43.7	27.7	37.6	2	533.934	1598.78	1599.79	3	0.0001468	0.09178	1691.96	1672580	228835	541	555	TRUE
Control1-1	Junction plakoglobin OS=Mus musculus GN=Jup PE=1 SV=3	sp|Q02257|PLAK_MOUSE	Uniprot_Mouse2_010715.fasta	81801.9	1	11	13	14	0.000886	0.18	LAEPSQLLK	R	S	0.997	54.6	25	46.6	2	499.798	997.581	998.588	2	-2.61e-06	-0.002614	2874.55	3502050	585135	116	124	TRUE
Control1-1	Junction plakoglobin OS=Mus musculus GN=Jup PE=1 SV=3	sp|Q02257|PLAK_MOUSE	Uniprot_Mouse2_010715.fasta	81801.9	1	11	13	14	0.000886	0.18	LLNDEDPVVVTK	K	A	0.997	41.5	27.2	39.3	2	671.366	1340.72	1341.73	2	-0.001833	-1.366	2767.44	14357600	123729	150	161	TRUE
Control1-1	Junction plakoglobin OS=Mus musculus GN=Jup PE=1 SV=3	sp|Q02257|PLAK_MOUSE	Uniprot_Mouse2_010715.fasta	81801.9	1	11	13	14	0.000886	0.18	LLNQPNQWPLVK	K	A	0.994	24.2	25	23.5	2	725.415	1448.82	1449.82	2	0.0009893	0.6823	3678.16	159340	167357	488	499	TRUE
Control1-1	Junction plakoglobin OS=Mus musculus GN=Jup PE=1 SV=3	sp|Q02257|PLAK_MOUSE	Uniprot_Mouse2_010715.fasta	81801.9	1	11	13	14	0.000886	0.18	LNYGIPAIVK	R	L	0.997	30.9	25.1	30.8	2	544.329	1086.64	1087.65	2	-0.0002195	-0.2018	3562.13	944508	287678	478	487	TRUE
Control1-1	Junction plakoglobin OS=Mus musculus GN=Jup PE=1 SV=3	sp|Q02257|PLAK_MOUSE	Uniprot_Mouse2_010715.fasta	81801.9	1	11	13	14	0.000886	0.18	LVQLLVK	R	A	0.9	48.3	25	31.3	2	406.784	811.554	812.561	2	0.0002316	0.285	3041.56	16091100	193062	527	533	TRUE
Control1-1	Junction plakoglobin OS=Mus musculus GN=Jup PE=1 SV=3	sp|Q02257|PLAK_MOUSE	Uniprot_Mouse2_010715.fasta	81801.9	1	11	13	14	0.000886	0.18	LVQNcLWTLR	R	N	0.997	46.5	28.1	40.9	2	651.851	1301.69	1302.7	2	-0.003329	-2.556	3761.8	1017240	162152	368	377	TRUE
Control1-1	Junction plakoglobin OS=Mus musculus GN=Jup PE=1 SV=3	sp|Q02257|PLAK_MOUSE	Uniprot_Mouse2_010715.fasta	81801.9	1	11	13	14	0.000886	0.18	MVPLLNK	K	N	0.9	21.2	28.4	21.2	2	407.746	813.478	814.486	2	-0.0003689	-0.4529	2695.37	4736980	234916	273	279	TRUE
Control1-1	Junction plakoglobin OS=Mus musculus GN=Jup PE=1 SV=3	sp|Q02257|PLAK_MOUSE	Uniprot_Mouse2_010715.fasta	81801.9	1	11	13	14	0.000886	0.18	mVPLLNK	K	N	0.9	28.3	30.6	22.1	2	415.744	829.473	830.481	2	-0.000655	-0.7887	2225.76	51915.4	54588.4	273	279	TRUE
Control1-1	Junction plakoglobin OS=Mus musculus GN=Jup PE=1 SV=3	sp|Q02257|PLAK_MOUSE	Uniprot_Mouse2_010715.fasta	81801.9	1	11	13	14	0.000886	0.18	NLSDVATKQEGLESVLK	R	I	0.997	45.5	27.6	44	2	610.998	1829.97	1830.98	3	-0.001908	-1.042	3354.44	5003750	542945	378	394	TRUE
Control1-1	Junction plakoglobin OS=Mus musculus GN=Jup PE=1 SV=3	sp|Q02257|PLAK_MOUSE	Uniprot_Mouse2_010715.fasta	81801.9	1	11	13	14	0.000886	0.18	VSVELTNSLFK	R	H	0.997	32.3	25.2	32.3	2	618.845	1235.67	1236.68	2	-0.00127	-1.027	3765.07	12404400	118422	664	674	TRUE
Control1-1	T-complex protein 1 subunit epsilon OS=Mus musculus GN=Cct5 PE=1 SV=1	sp|P80316|TCPE_MOUSE	Uniprot_Mouse2_010715.fasta	59625.6	1	4	4	4	0.000253	0.0555	AVTIFIR	R	G	0.9	22.9	25	21.5	2	410.258	818.501	819.509	2	-0.0005807	-0.7086	3220.8	992657	223728	382	388	TRUE
Control1-1	T-complex protein 1 subunit epsilon OS=Mus musculus GN=Cct5 PE=1 SV=1	sp|P80316|TCPE_MOUSE	Uniprot_Mouse2_010715.fasta	59625.6	1	4	4	4	0.000253	0.0555	DVDFELIK	R	V	0.957	19.1	26.8	19.1	2	489.761	977.507	978.514	2	0.000189	0.1931	3692.31	311602	113480	203	210	TRUE
Control1-1	T-complex protein 1 subunit epsilon OS=Mus musculus GN=Cct5 PE=1 SV=1	sp|P80316|TCPE_MOUSE	Uniprot_Mouse2_010715.fasta	59625.6	1	4	4	4	0.000253	0.0555	DVDFELIKVEGK	R	V	0.997	27.7	26.9	27.7	2	464.585	1390.73	1391.74	3	-0.0002432	-0.1747	3582.86	2030920	345640	203	214	TRUE
Control1-1	T-complex protein 1 subunit epsilon OS=Mus musculus GN=Cct5 PE=1 SV=1	sp|P80316|TCPE_MOUSE	Uniprot_Mouse2_010715.fasta	59625.6	1	4	4	4	0.000253	0.0555	QQISLATQMVR	K	M	0.993	27.5	28.7	23.7	2	637.848	1273.68	1274.69	2	-0.0001218	-0.09559	2988.15	422754	49482.9	515	525	TRUE
Control1-1	Multifunctional protein ADE2 OS=Mus musculus GN=Paics PE=1 SV=4	sp|Q9DCL9|PUR6_MOUSE	Uniprot_Mouse2_010715.fasta	47006.7	0.928	1	1	1	6.33e-05	0.0259	ATAVVVNIGKK	M	L	0.985	28.5	25	12.3	1	571.351	1140.69	1099.68	2	42.01	-90.48	2924.84	480067	104941	2	12	TRUE
Control1-1	Keratin, type I cytoskeletal 14 OS=Mus musculus GN=Krt14 PE=1 SV=2	sp|Q61781|K1C14_MOUSE	Uniprot_Mouse2_010715.fasta	52868.1	1	2	4	33	0.00209	0.366	ALEEANTELEVK	R	I	0.997	48.1	27.9	38.3	2	673.346	1344.68	1345.68	2	-0.0003943	-0.293	2544	84246900	109166	141	152	TRUE
Control1-1	Keratin, type I cytoskeletal 14 OS=Mus musculus GN=Krt14 PE=1 SV=2	sp|Q61781|K1C14_MOUSE	Uniprot_Mouse2_010715.fasta	52868.1	1	2	4	33	0.00209	0.366	DYSPYFK	K	T	0.9	41.6	25	24.1	2	460.213	918.412	919.42	2	-0.0001648	-0.1793	2798.53	11767000	963260	167	173	TRUE
Control1-1	Keratin, type I cytoskeletal 14 OS=Mus musculus GN=Krt14 PE=1 SV=2	sp|Q61781|K1C14_MOUSE	Uniprot_Mouse2_010715.fasta	52868.1	1	2	4	33	0.00209	0.366	EVATNSELVQSGK	R	S	0.997	80	28	80	2	681.348	1360.68	1361.69	2	-0.001611	-1.183	1814.15	3080240	187463	322	334	TRUE
Control1-1	Keratin, type I cytoskeletal 14 OS=Mus musculus GN=Krt14 PE=1 SV=2	sp|Q61781|K1C14_MOUSE	Uniprot_Mouse2_010715.fasta	52868.1	1	2	4	33	0.00209	0.366	EVATNSELVQSGKSEISELRR	R	T	0.995	26.8	27.1	21.7	2	583.808	2331.2	2332.21	4	0.000246	0.1055	3055.74	5679560	608418	322	342	TRUE
Control1-1	Keratin, type I cytoskeletal 14 OS=Mus musculus GN=Krt14 PE=1 SV=2	sp|Q61781|K1C14_MOUSE	Uniprot_Mouse2_010715.fasta	52868.1	1	2	4	33	0.00209	0.366	GQVGGDVNVEmDAAPGVDLSR	R	I	0.997	41	25.4	39.1	2	701.335	2100.98	2101.98	3	0.007436	3.538	2977.83	15350800	318876	268	288	TRUE
Control1-1	Keratin, type I cytoskeletal 14 OS=Mus musculus GN=Krt14 PE=1 SV=2	sp|Q61781|K1C14_MOUSE	Uniprot_Mouse2_010715.fasta	52868.1	1	2	4	33	0.00209	0.366	GQVGGDVNVEmDAAPGVDLSR	R	I	0.997	62.7	25.2	62.7	2	1051.49	2100.97	2101.98	2	-0.001889	-0.8986	2976.86	17100900	142867	268	288	TRUE
Control1-1	Keratin, type I cytoskeletal 14 OS=Mus musculus GN=Krt14 PE=1 SV=2	sp|Q61781|K1C14_MOUSE	Uniprot_Mouse2_010715.fasta	52868.1	1	2	4	33	0.00209	0.366	GQVGGDVNVEMDAAPGVDLSR	R	I	0.997	102	25.5	102	2	1043.5	2084.98	2085.99	2	0.0005946	0.285	3364.28	2198990	431278	268	288	TRUE
Control1-1	Keratin, type I cytoskeletal 14 OS=Mus musculus GN=Krt14 PE=1 SV=2	sp|Q61781|K1C14_MOUSE	Uniprot_Mouse2_010715.fasta	52868.1	1	2	4	33	0.00209	0.366	ILNEMRDQYEK	R	M	0.992	25.7	27.5	16.8	2	719.854	1437.69	1438.7	2	0.000841	0.5846	2219.29	13256900	147107	289	299	TRUE
Control1-1	Keratin, type I cytoskeletal 14 OS=Mus musculus GN=Krt14 PE=1 SV=2	sp|Q61781|K1C14_MOUSE	Uniprot_Mouse2_010715.fasta	52868.1	1	2	4	33	0.00209	0.366	ILNEMRDQYEK	R	M	0.995	23.2	27.1	15.2	2	480.238	1437.69	1438.7	3	-0.0004541	-0.3157	2218.32	136936000	1342420	289	299	TRUE
Control1-1	Keratin, type I cytoskeletal 14 OS=Mus musculus GN=Krt14 PE=1 SV=2	sp|Q61781|K1C14_MOUSE	Uniprot_Mouse2_010715.fasta	52868.1	1	2	4	33	0.00209	0.366	IRDWYQR	K	Q	0.9	46.2	26.6	30.8	2	346.182	1035.52	1036.53	3	-0.0006956	-0.6711	2166.6	148889000	891501	153	159	TRUE
Control1-1	Keratin, type I cytoskeletal 14 OS=Mus musculus GN=Krt14 PE=1 SV=2	sp|Q61781|K1C14_MOUSE	Uniprot_Mouse2_010715.fasta	52868.1	1	2	4	33	0.00209	0.366	LAADDFR	R	T	0.9	42.1	27.6	30.8	2	404.203	806.392	807.4	2	-0.0004285	-0.5307	2162.52	893601000	1232590	201	207	TRUE
Control1-1	Keratin, type I cytoskeletal 14 OS=Mus musculus GN=Krt14 PE=1 SV=2	sp|Q61781|K1C14_MOUSE	Uniprot_Mouse2_010715.fasta	52868.1	1	2	4	33	0.00209	0.366	LAADDFR	R	T	0.9	49.9	27.6	40.1	2	404.203	806.392	807.4	2	-0.0001843	-0.2283	2193.01	0	3430630	201	207	TRUE
Control1-1	Keratin, type I cytoskeletal 14 OS=Mus musculus GN=Krt14 PE=1 SV=2	sp|Q61781|K1C14_MOUSE	Uniprot_Mouse2_010715.fasta	52868.1	1	2	4	33	0.00209	0.366	LEQEIATYR	R	R	0.997	43.2	27.8	31.8	2	561.793	1121.57	1122.58	2	-0.001118	-0.9955	2277.47	18405900	126687	414	422	TRUE
Control1-1	Keratin, type I cytoskeletal 14 OS=Mus musculus GN=Krt14 PE=1 SV=2	sp|Q61781|K1C14_MOUSE	Uniprot_Mouse2_010715.fasta	52868.1	1	2	4	33	0.00209	0.366	LEQEIATYRR	R	L	0.997	30.3	27.8	15.4	2	426.898	1277.67	1278.68	3	-0.0006685	-0.5228	1948.81	9738220	439098	414	423	TRUE
Control1-1	Keratin, type I cytoskeletal 14 OS=Mus musculus GN=Krt14 PE=1 SV=2	sp|Q61781|K1C14_MOUSE	Uniprot_Mouse2_010715.fasta	52868.1	1	2	4	33	0.00209	0.366	MSVEADINGLRR	R	V	0.994	23.5	28.4	9.62	2	454.238	1359.69	1360.7	3	-0.0003217	-0.2364	2921.96	0	97108.6	218	229	TRUE
Control1-1	Keratin, type I cytoskeletal 14 OS=Mus musculus GN=Krt14 PE=1 SV=2	sp|Q61781|K1C14_MOUSE	Uniprot_Mouse2_010715.fasta	52868.1	1	2	4	33	0.00209	0.366	mSVEADINGLRR	R	V	0.997	29.4	28.3	25.6	2	459.57	1375.69	1376.7	3	-0.001066	-0.774	2629.19	14634900	205913	218	229	TRUE
Control1-1	Keratin, type I cytoskeletal 14 OS=Mus musculus GN=Krt14 PE=1 SV=2	sp|Q61781|K1C14_MOUSE	Uniprot_Mouse2_010715.fasta	52868.1	1	2	4	33	0.00209	0.366	mSVEADINGLRR	R	V	0.997	40.7	27.7	31.8	2	459.569	1375.68	1376.7	3	-0.003812	-2.769	2659.73	4550400	780337	218	229	TRUE
Control1-1	Keratin, type I cytoskeletal 14 OS=Mus musculus GN=Krt14 PE=1 SV=2	sp|Q61781|K1C14_MOUSE	Uniprot_Mouse2_010715.fasta	52868.1	1	2	4	33	0.00209	0.366	qFTSSSSMK	R	G	0.997	48.8	25	45.1	2	493.219	984.424	985.429	2	0.001885	1.913	2386.17	5841410	433689	7	15	TRUE
Control1-1	Keratin, type I cytoskeletal 14 OS=Mus musculus GN=Krt14 PE=1 SV=2	sp|Q61781|K1C14_MOUSE	Uniprot_Mouse2_010715.fasta	52868.1	1	2	4	33	0.00209	0.366	RVLDELTLAR	R	A	0.994	27	27.4	16.8	2	593.351	1184.69	1185.7	2	-3.005e-05	-0.02535	3001.58	4077630	990602	229	238	TRUE
Control1-1	Keratin, type I cytoskeletal 14 OS=Mus musculus GN=Krt14 PE=1 SV=2	sp|Q61781|K1C14_MOUSE	Uniprot_Mouse2_010715.fasta	52868.1	1	2	4	33	0.00209	0.366	RVLDELTLAR	R	A	0.997	37.7	27.4	30.8	2	395.903	1184.69	1185.7	3	-0.0003792	-0.3198	2985.01	2794860	198995	229	238	TRUE
Control1-1	Keratin, type I cytoskeletal 14 OS=Mus musculus GN=Krt14 PE=1 SV=2	sp|Q61781|K1C14_MOUSE	Uniprot_Mouse2_010715.fasta	52868.1	1	2	4	33	0.00209	0.366	TEELNREVATNSELVQSGK	K	S	0.997	59.7	27.6	59	2	702.023	2103.05	2104.05	3	0.001633	0.7761	2539.33	68626400	215133	316	334	TRUE
Control1-1	Keratin, type I cytoskeletal 14 OS=Mus musculus GN=Krt14 PE=1 SV=2	sp|Q61781|K1C14_MOUSE	Uniprot_Mouse2_010715.fasta	52868.1	1	2	4	33	0.00209	0.366	TmQNLEIELQSQLSmK	R	A	0.939	16.2	27.2	12.9	2	642.315	1923.92	1924.94	3	-0.005771	-2.998	3752.59	857803	76568.7	343	358	TRUE
Control1-1	Keratin, type I cytoskeletal 14 OS=Mus musculus GN=Krt14 PE=1 SV=2	sp|Q61781|K1C14_MOUSE	Uniprot_Mouse2_010715.fasta	52868.1	1	2	4	33	0.00209	0.366	TMQNLEIELQSQLSmK	R	A	0.994	26.5	27.3	24.7	2	636.986	1907.93	1908.94	3	0.00129	0.6756	4203.94	10515600	113367	343	358	TRUE
Control1-1	Keratin, type I cytoskeletal 14 OS=Mus musculus GN=Krt14 PE=1 SV=2	sp|Q61781|K1C14_MOUSE	Uniprot_Mouse2_010715.fasta	52868.1	1	2	4	33	0.00209	0.366	TMQNLEIELQSQLSMK	R	A	0.997	36.4	28	34	2	631.654	1891.94	1892.95	3	0.000111	0.05864	4440.66	1886050	121552	343	358	TRUE
Control1-1	Keratin, type I cytoskeletal 14 OS=Mus musculus GN=Krt14 PE=1 SV=2	sp|Q61781|K1C14_MOUSE	Uniprot_Mouse2_010715.fasta	52868.1	1	2	4	33	0.00209	0.366	TRLEQEIATYR	K	R	0.997	55.9	27.9	51.8	2	460.58	1378.72	1379.73	3	-0.0009747	-0.7064	2757.2	75311600	950254	412	422	TRUE
Control1-1	Keratin, type I cytoskeletal 14 OS=Mus musculus GN=Krt14 PE=1 SV=2	sp|Q61781|K1C14_MOUSE	Uniprot_Mouse2_010715.fasta	52868.1	1	2	4	33	0.00209	0.366	TRLEQEIATYRR	K	L	0.929	19.1	27.1	19.1	2	384.712	1534.82	1535.83	4	-0.001777	-1.157	2491.03	8927020	191904	412	423	TRUE
Control1-1	Keratin, type I cytoskeletal 14 OS=Mus musculus GN=Krt14 PE=1 SV=2	sp|Q61781|K1C14_MOUSE	Uniprot_Mouse2_010715.fasta	52868.1	1	2	4	33	0.00209	0.366	VLDELTLAR	R	A	0.997	46.4	28	31	2	515.301	1028.59	1029.59	2	0.0009723	0.9443	3179.71	614800000	353263	230	238	TRUE
Control1-1	Keratin, type I cytoskeletal 14 OS=Mus musculus GN=Krt14 PE=1 SV=2	sp|Q61781|K1C14_MOUSE	Uniprot_Mouse2_010715.fasta	52868.1	1	2	4	33	0.00209	0.366	VLDELTLAR	R	A	0.997	52.9	27	47.3	2	515.299	1028.58	1029.59	2	-0.002446	-2.375	3210.08	0	542196	230	238	TRUE
Control1-1	Keratin, type I cytoskeletal 14 OS=Mus musculus GN=Krt14 PE=1 SV=2	sp|Q61781|K1C14_MOUSE	Uniprot_Mouse2_010715.fasta	52868.1	1	2	4	33	0.00209	0.366	VmDVHDGKVVSTHEQVLR	K	T	0.997	37.5	27.1	28	2	413.816	2064.05	2065.05	5	0.002806	1.359	1842.27	4501790	166372	464	481	TRUE
Control1-1	Keratin, type I cytoskeletal 14 OS=Mus musculus GN=Krt14 PE=1 SV=2	sp|Q61781|K1C14_MOUSE	Uniprot_Mouse2_010715.fasta	52868.1	1	2	4	33	0.00209	0.366	VMDVHDGKVVSTHEQVLR	K	T	0.997	35.7	27.5	35.7	2	513.019	2048.05	2049.05	4	-0.0006482	-0.3163	2171.93	28699800	1109230	464	481	TRUE
Control1-1	Keratin, type I cytoskeletal 14 OS=Mus musculus GN=Krt14 PE=1 SV=2	sp|Q61781|K1C14_MOUSE	Uniprot_Mouse2_010715.fasta	52868.1	1	2	4	33	0.00209	0.366	VTmQNLNDR	K	L	0.997	44.4	26.3	34.8	2	553.767	1105.52	1106.53	2	0.001186	1.072	1226.34	1808740	68181.1	123	131	TRUE
Control1-1	Keratin, type I cytoskeletal 14 OS=Mus musculus GN=Krt14 PE=1 SV=2	sp|Q61781|K1C14_MOUSE	Uniprot_Mouse2_010715.fasta	52868.1	1	2	4	33	0.00209	0.366	VTMQNLNDR	K	L	0.997	63.5	27.5	37	2	545.769	1089.52	1090.53	2	-0.0004808	-0.4409	1968.63	0	1343380	123	131	TRUE
Control1-1	Keratin, type I cytoskeletal 14 OS=Mus musculus GN=Krt14 PE=1 SV=2	sp|Q61781|K1C14_MOUSE	Uniprot_Mouse2_010715.fasta	52868.1	1	2	4	33	0.00209	0.366	VTMQNLNDR	K	L	0.997	65.8	27.3	36.2	2	545.77	1089.53	1090.53	2	0.001594	1.462	1938.15	357059000	165824	123	131	TRUE
Control1-1	Prelamin-A/C OS=Mus musculus GN=Lmna PE=1 SV=2	sp|P48678|LMNA_MOUSE	Uniprot_Mouse2_010715.fasta	74238.9	1	10	10	10	0.000633	0.159	EAALSTALSEK	K	R	0.997	35.4	28.4	31	2	560.298	1118.58	1119.59	2	-0.0003312	-0.2958	2501.8	496353	53850.1	145	155	TRUE
Control1-1	Prelamin-A/C OS=Mus musculus GN=Lmna PE=1 SV=2	sp|P48678|LMNA_MOUSE	Uniprot_Mouse2_010715.fasta	74238.9	1	10	10	10	0.000633	0.159	EAALSTALSEKR	K	T	0.997	36.2	28	28.3	2	425.902	1274.68	1275.69	3	0.000484	0.3794	2196.7	785302	57250.1	145	156	TRUE
Control1-1	Prelamin-A/C OS=Mus musculus GN=Lmna PE=1 SV=2	sp|P48678|LMNA_MOUSE	Uniprot_Mouse2_010715.fasta	74238.9	1	10	10	10	0.000633	0.159	IRIDSLSAQLSQLQK	R	Q	0.997	46.7	25	45.8	2	567.328	1698.96	1699.97	3	-0.001257	-0.7392	3696.82	2062550	221599	297	311	TRUE
Control1-1	Prelamin-A/C OS=Mus musculus GN=Lmna PE=1 SV=2	sp|P48678|LMNA_MOUSE	Uniprot_Mouse2_010715.fasta	74238.9	1	10	10	10	0.000633	0.159	LADALQELR	R	A	0.997	65.5	28	47.3	2	514.791	1027.57	1028.57	2	0.001841	1.79	3077.4	13213900	735392	241	249	TRUE
Control1-1	Prelamin-A/C OS=Mus musculus GN=Lmna PE=1 SV=2	sp|P48678|LMNA_MOUSE	Uniprot_Mouse2_010715.fasta	74238.9	1	10	10	10	0.000633	0.159	LAVYIDR	R	V	0.9	54	25.4	38.5	2	425.245	848.475	849.483	2	-0.0005376	-0.6328	2591.8	507630	286154	42	48	TRUE
Control1-1	Prelamin-A/C OS=Mus musculus GN=Lmna PE=1 SV=2	sp|P48678|LMNA_MOUSE	Uniprot_Mouse2_010715.fasta	74238.9	1	10	10	10	0.000633	0.159	LQEKEDLQELNDR	R	L	0.861	14	27.3	1.47	2	543.941	1628.8	1629.81	3	5.465e-05	0.03353	2268.41	4859770	97400	29	41	TRUE
Control1-1	Prelamin-A/C OS=Mus musculus GN=Lmna PE=1 SV=2	sp|P48678|LMNA_MOUSE	Uniprot_Mouse2_010715.fasta	74238.9	1	10	10	10	0.000633	0.159	LRDLEDSLAR	K	E	0.997	57.6	28.4	29.1	2	396.551	1186.63	1187.64	3	-0.000164	-0.1381	2506.36	4607380	286595	320	329	TRUE
Control1-1	Prelamin-A/C OS=Mus musculus GN=Lmna PE=1 SV=2	sp|P48678|LMNA_MOUSE	Uniprot_Mouse2_010715.fasta	74238.9	1	10	10	10	0.000633	0.159	NSNLVGAAHEELQQSR	R	I	0.997	35.3	27.1	35.3	2	584.958	1751.85	1752.86	3	-0.001594	-0.9094	2587.97	5214930	172912	281	296	TRUE
Control1-1	Prelamin-A/C OS=Mus musculus GN=Lmna PE=1 SV=2	sp|P48678|LMNA_MOUSE	Uniprot_Mouse2_010715.fasta	74238.9	1	10	10	10	0.000633	0.159	TALINSTGEEVAMR	R	K	0.997	45.5	27.8	44.1	2	746.38	1490.75	1491.75	2	0.005365	3.596	2859.83	4406770	194839	528	541	TRUE
Control1-1	Prelamin-A/C OS=Mus musculus GN=Lmna PE=1 SV=2	sp|P48678|LMNA_MOUSE	Uniprot_Mouse2_010715.fasta	74238.9	1	10	10	10	0.000633	0.159	TLEGELHDLR	R	G	0.961	17.4	27.1	12.6	2	394.875	1181.6	1182.61	3	-0.000733	-0.6199	2900.14	2133780	301814	157	166	TRUE
Control1-1	Plakophilin-1 OS=Mus musculus GN=Pkp1 PE=2 SV=1	sp|P97350|PKP1_MOUSE	Uniprot_Mouse2_010715.fasta	80897.6	1	6	6	6	0.00038	0.0865	EAVSLLR	R	R	0.9	33.8	28.5	0	2	394.238	786.46	787.467	2	0.000514	0.6527	2474.8	5305930	179788	334	340	TRUE
Control1-1	Plakophilin-1 OS=Mus musculus GN=Pkp1 PE=2 SV=1	sp|P97350|PKP1_MOUSE	Uniprot_Mouse2_010715.fasta	80897.6	1	6	6	6	0.00038	0.0865	LLLSDmWASK	R	E	0.997	34.5	27.2	13.7	2	590.307	1178.6	1179.61	2	-0.001102	-0.9341	4157.4	2392080	283576	687	696	TRUE
Control1-1	Plakophilin-1 OS=Mus musculus GN=Pkp1 PE=2 SV=1	sp|P97350|PKP1_MOUSE	Uniprot_Mouse2_010715.fasta	80897.6	1	6	6	6	0.00038	0.0865	SGASLLSNMSR	R	H	0.997	44	27.1	35.4	2	561.781	1121.55	1122.56	2	-0.001678	-1.495	2858.08	2977820	185243	594	604	TRUE
Control1-1	Plakophilin-1 OS=Mus musculus GN=Pkp1 PE=2 SV=1	sp|P97350|PKP1_MOUSE	Uniprot_Mouse2_010715.fasta	80897.6	1	6	6	6	0.00038	0.0865	SPNQNVQQAAAGALR	R	N	0.997	65.3	28	55.2	2	762.896	1523.78	1524.79	2	-0.003275	-2.148	2505.68	2860280	60929.6	299	313	TRUE
Control1-1	Plakophilin-1 OS=Mus musculus GN=Pkp1 PE=2 SV=1	sp|P97350|PKP1_MOUSE	Uniprot_Mouse2_010715.fasta	80897.6	1	6	6	6	0.00038	0.0865	TYLNLMGK	R	S	0.99	23.8	26.4	23.8	2	470.253	938.491	939.497	2	0.001515	1.612	3183.71	278779	184982	531	538	TRUE
Control1-1	Plakophilin-1 OS=Mus musculus GN=Pkp1 PE=2 SV=1	sp|P97350|PKP1_MOUSE	Uniprot_Mouse2_010715.fasta	80897.6	1	6	6	6	0.00038	0.0865	VMGNQVFPEVTR	R	L	0.941	19.2	27.9	19.2	2	688.854	1375.69	1376.7	2	0.0006086	0.4421	3132.36	135191	161707	611	622	TRUE
Control1-1	Phosphoglycerate kinase 1 OS=Mus musculus GN=Pgk1 PE=1 SV=4	sp|P09411|PGK1_MOUSE	Uniprot_Mouse2_010715.fasta	44551.1	1	6	6	9	0.00057	0.261	AGGFLMK	K	K	0.9	16.2	25	11.7	2	362.197	722.379	723.386	2	0.0003931	0.5434	2492.3	691990	89793	185	191	TRUE
Control1-1	Phosphoglycerate kinase 1 OS=Mus musculus GN=Pgk1 PE=1 SV=4	sp|P09411|PGK1_MOUSE	Uniprot_Mouse2_010715.fasta	44551.1	1	6	6	9	0.00057	0.261	AHSSMVGVNLPQK	R	A	0.961	16.7	26.5	7.37	2	456.575	1366.7	1367.71	3	0.000712	0.5206	2305.24	5275180	98766.4	172	184	TRUE
Control1-1	Phosphoglycerate kinase 1 OS=Mus musculus GN=Pgk1 PE=1 SV=4	sp|P09411|PGK1_MOUSE	Uniprot_Mouse2_010715.fasta	44551.1	1	6	6	9	0.00057	0.261	ALESPERPFLAILGGAK	K	V	0.952	14.6	25	12.6	2	590.336	1767.99	1769	3	-0.0009388	-0.5307	4269.55	0	88579.3	200	216	TRUE
Control1-1	Phosphoglycerate kinase 1 OS=Mus musculus GN=Pgk1 PE=1 SV=4	sp|P09411|PGK1_MOUSE	Uniprot_Mouse2_010715.fasta	44551.1	1	6	6	9	0.00057	0.261	ALESPERPFLAILGGAK	K	V	0.997	21.9	25	21.5	2	590.337	1767.99	1769	3	-0.0003895	-0.2202	4303.26	4325530	293620	200	216	TRUE
Control1-1	Phosphoglycerate kinase 1 OS=Mus musculus GN=Pgk1 PE=1 SV=4	sp|P09411|PGK1_MOUSE	Uniprot_Mouse2_010715.fasta	44551.1	1	6	6	9	0.00057	0.261	ELNYFAK	K	A	0.9	17.7	25.6	13.2	2	442.73	883.445	884.451	2	0.00095	1.074	2648.96	1319200	178257	193	199	TRUE
Control1-1	Phosphoglycerate kinase 1 OS=Mus musculus GN=Pgk1 PE=1 SV=4	sp|P09411|PGK1_MOUSE	Uniprot_Mouse2_010715.fasta	44551.1	1	6	6	9	0.00057	0.261	ITLPVDFVTADKFDENAK	K	T	0.993	22.2	27.2	22.2	2	675.018	2022.03	2023.04	3	0.0003675	0.1817	4133.59	6802310	207855	280	297	TRUE
Control1-1	Phosphoglycerate kinase 1 OS=Mus musculus GN=Pgk1 PE=1 SV=4	sp|P09411|PGK1_MOUSE	Uniprot_Mouse2_010715.fasta	44551.1	1	6	6	9	0.00057	0.261	LGDVYVNDAFGTAHR	K	A	0.997	86.5	26.8	82.8	2	545.602	1633.78	1634.79	3	-9.76e-05	-0.0597	3124.46	11744700	575708	157	171	TRUE
Control1-1	Phosphoglycerate kinase 1 OS=Mus musculus GN=Pgk1 PE=1 SV=4	sp|P09411|PGK1_MOUSE	Uniprot_Mouse2_010715.fasta	44551.1	1	6	6	9	0.00057	0.261	VDFNVPMK	R	N	0.927	19	28.4	17.1	2	475.244	948.474	949.481	2	2.761e-06	0.002908	2993.86	360246	238584	23	30	TRUE
Control1-1	Phosphoglycerate kinase 1 OS=Mus musculus GN=Pgk1 PE=1 SV=4	sp|P09411|PGK1_MOUSE	Uniprot_Mouse2_010715.fasta	44551.1	1	6	6	9	0.00057	0.261	WNTEDKVSHVSTGGGASLELLEGK	K	V	0.872	17.6	27.4	16.4	2	629.316	2513.23	2514.25	4	-0.006481	-2.578	3289.45	1175060	90769	383	406	TRUE
Control1-1	Probable ATP-dependent RNA helicase DDX17 OS=Mus musculus GN=Ddx17 PE=1 SV=1	sp|Q501J6|DDX17_MOUSE,tr|Q3U741|Q3U741_MOUSE	Uniprot_Mouse2_010715.fasta	72401	0.698	0	0	2	0.000127	0.0354	APILIATDVASR	K	G	0.994	29.5	25.5	29.5	2	613.858	1225.7	1226.71	2	-0.00117	-0.9537	3144.19	2411440	149702	390	401	TRUE
Control1-1	Probable ATP-dependent RNA helicase DDX17 OS=Mus musculus GN=Ddx17 PE=1 SV=1	sp|Q501J6|DDX17_MOUSE,tr|Q3U741|Q3U741_MOUSE	Uniprot_Mouse2_010715.fasta	72401	0.698	0	0	2	0.000127	0.0354	MLDMGFEPQIR	R	K	0.997	41.5	26.7	41.5	2	668.823	1335.63	1336.64	2	-8.24e-05	-0.06164	3821.58	0	301689	251	261	TRUE
Control1-1	Keratin, type II cytoskeletal 2 oral OS=Mus musculus GN=Krt76 PE=2 SV=1	sp|Q3UV17|K22O_MOUSE	Uniprot_Mouse2_010715.fasta	62845.6	0.998	1	1	15	0.000949	0.0859	AQYEDIAQK	K	S	0.997	36.2	26.4	36.2	2	533.264	1064.51	1065.52	2	-0.001057	-0.9918	1764.98	881925	179603	343	351	TRUE
Control1-1	Keratin, type II cytoskeletal 2 oral OS=Mus musculus GN=Krt76 PE=2 SV=1	sp|Q3UV17|K22O_MOUSE	Uniprot_Mouse2_010715.fasta	62845.6	0.998	1	1	15	0.000949	0.0859	EYQELMNVK	K	L	0.997	42.7	25.8	41.3	2	577.282	1152.55	1153.56	2	0.0001098	0.09518	2742.56	15566000	438030	451	459	TRUE
Control1-1	Keratin, type II cytoskeletal 2 oral OS=Mus musculus GN=Krt76 PE=2 SV=1	sp|Q3UV17|K22O_MOUSE	Uniprot_Mouse2_010715.fasta	62845.6	0.998	1	1	15	0.000949	0.0859	FASFIDK	K	V	0.9	40.6	26.9	13.8	2	414.218	826.422	827.43	2	-0.000233	-0.2816	2867.92	0	115579	176	182	TRUE
Control1-1	Keratin, type II cytoskeletal 2 oral OS=Mus musculus GN=Krt76 PE=2 SV=1	sp|Q3UV17|K22O_MOUSE	Uniprot_Mouse2_010715.fasta	62845.6	0.998	1	1	15	0.000949	0.0859	FASFIDK	K	V	0.9	52.4	26.9	16	2	414.218	826.422	827.43	2	-0.000294	-0.3553	2837.39	183417000	483921	176	182	TRUE
Control1-1	Keratin, type II cytoskeletal 2 oral OS=Mus musculus GN=Krt76 PE=2 SV=1	sp|Q3UV17|K22O_MOUSE	Uniprot_Mouse2_010715.fasta	62845.6	0.998	1	1	15	0.000949	0.0859	FASFIDKVR	K	F	0.997	39	25.6	34.3	2	361.538	1081.59	1082.6	3	-0.0002823	-0.2608	2952.6	0	318931	176	184	TRUE
Control1-1	Keratin, type II cytoskeletal 2 oral OS=Mus musculus GN=Krt76 PE=2 SV=1	sp|Q3UV17|K22O_MOUSE	Uniprot_Mouse2_010715.fasta	62845.6	0.998	1	1	15	0.000949	0.0859	FASFIDKVR	K	F	0.997	57.5	25.9	51.6	2	541.803	1081.59	1082.6	2	-0.0005435	-0.5021	2926.1	28799000	334397	176	184	TRUE
Control1-1	Keratin, type II cytoskeletal 2 oral OS=Mus musculus GN=Krt76 PE=2 SV=1	sp|Q3UV17|K22O_MOUSE	Uniprot_Mouse2_010715.fasta	62845.6	0.998	1	1	15	0.000949	0.0859	FLEQQNKVLETK	R	W	0.829	13.4	27.2	6.43	2	492.94	1475.8	1476.81	3	-0.001399	-0.9473	2320.93	923522	49206.4	185	196	TRUE
Control1-1	Keratin, type II cytoskeletal 2 oral OS=Mus musculus GN=Krt76 PE=2 SV=1	sp|Q3UV17|K22O_MOUSE	Uniprot_Mouse2_010715.fasta	62845.6	0.998	1	1	15	0.000949	0.0859	LALDVEIATYR	K	K	0.936	17.8	26.7	9.07	2	632.351	1262.69	1263.69	2	-0.0004287	-0.3392	4023.85	508521	111515	460	470	TRUE
Control1-1	Keratin, type II cytoskeletal 2 oral OS=Mus musculus GN=Krt76 PE=2 SV=1	sp|Q3UV17|K22O_MOUSE	Uniprot_Mouse2_010715.fasta	62845.6	0.998	1	1	15	0.000949	0.0859	LALDVEIATYR	K	K	0.997	31.4	26.7	27.5	2	632.351	1262.69	1263.69	2	0.001036	0.8199	3888.52	473009	159152	460	470	TRUE
Control1-1	Keratin, type II cytoskeletal 2 oral OS=Mus musculus GN=Krt76 PE=2 SV=1	sp|Q3UV17|K22O_MOUSE	Uniprot_Mouse2_010715.fasta	62845.6	0.998	1	1	15	0.000949	0.0859	LALDVEIATYR	K	K	0.997	41	26.7	32.5	2	632.348	1262.68	1263.69	2	-0.006288	-4.976	3857.9	797571	220976	460	470	TRUE
Control1-1	Keratin, type II cytoskeletal 2 oral OS=Mus musculus GN=Krt76 PE=2 SV=1	sp|Q3UV17|K22O_MOUSE	Uniprot_Mouse2_010715.fasta	62845.6	0.998	1	1	15	0.000949	0.0859	LALDVEIATYR	K	K	0.997	52.2	26.7	34.4	2	632.351	1262.69	1263.69	2	0.0003037	0.2404	3796.96	21349000	368328	460	470	TRUE
Control1-1	Keratin, type II cytoskeletal 2 oral OS=Mus musculus GN=Krt76 PE=2 SV=1	sp|Q3UV17|K22O_MOUSE	Uniprot_Mouse2_010715.fasta	62845.6	0.998	1	1	15	0.000949	0.0859	LALDVEIATYR	K	K	0.997	58.1	26.7	36.2	2	632.351	1262.69	1263.69	2	0.0001817	0.1438	3827.47	0	412708	460	470	TRUE
Control1-1	Keratin, type II cytoskeletal 2 oral OS=Mus musculus GN=Krt76 PE=2 SV=1	sp|Q3UV17|K22O_MOUSE	Uniprot_Mouse2_010715.fasta	62845.6	0.998	1	1	15	0.000949	0.0859	LALDVEIATYRK	K	L	0.993	19.7	25	19.7	2	464.601	1390.78	1391.79	3	0.0002305	0.1656	3348.09	521889	276162	460	471	TRUE
Control1-1	Keratin, type II cytoskeletal 2 oral OS=Mus musculus GN=Krt76 PE=2 SV=1	sp|Q3UV17|K22O_MOUSE	Uniprot_Mouse2_010715.fasta	62845.6	0.998	1	1	15	0.000949	0.0859	LALDVEIATYRK	K	L	0.997	44.3	25	42.3	2	696.397	1390.78	1391.79	2	-0.003144	-2.259	3323.99	2731200	384565	460	471	TRUE
Control1-1	Keratin, type II cytoskeletal 2 oral OS=Mus musculus GN=Krt76 PE=2 SV=1	sp|Q3UV17|K22O_MOUSE	Uniprot_Mouse2_010715.fasta	62845.6	0.998	1	1	15	0.000949	0.0859	LALDVEIATYRK	K	L	0.997	43.1	25	40.6	2	464.601	1390.78	1391.79	3	-4.418e-05	-0.03174	3314.29	14327100	449992	460	471	TRUE
Control1-1	Non-POU domain-containing octamer-binding protein OS=Mus musculus GN=Nono PE=1 SV=3	sp|Q99K48|NONO_MOUSE	Uniprot_Mouse2_010715.fasta	54540.9	0.986	1	1	1	6.33e-05	0.019	VELDNMPLR	K	G	0.997	60	27.8	50.7	2	543.784	1085.55	1086.56	2	-1.911e-05	-0.01759	3030.85	1650420	184666	129	137	TRUE
Control1-1	MCG1050941 OS=Mus musculus GN=Gm5414 PE=2 SV=1	tr|Q6IFZ8|Q6IFZ8_MOUSE	Uniprot_Mouse2_010715.fasta	60229.7	0.694	0	0	4	0.000253	0.0507	FASFIDK	R	V	0.9	40.6	26.9	13.8	2	414.218	826.422	827.43	2	-0.000233	-0.2816	2867.92	0	115579	163	169	TRUE
Control1-1	MCG1050941 OS=Mus musculus GN=Gm5414 PE=2 SV=1	tr|Q6IFZ8|Q6IFZ8_MOUSE	Uniprot_Mouse2_010715.fasta	60229.7	0.694	0	0	4	0.000253	0.0507	FASFIDK	R	V	0.9	52.4	26.9	16	2	414.218	826.422	827.43	2	-0.000294	-0.3553	2837.39	183417000	483921	163	169	TRUE
Control1-1	MCG1050941 OS=Mus musculus GN=Gm5414 PE=2 SV=1	tr|Q6IFZ8|Q6IFZ8_MOUSE	Uniprot_Mouse2_010715.fasta	60229.7	0.694	0	0	4	0.000253	0.0507	NTKQEIAEINR	R	M	0.951	18.5	28.9	14.3	2	439.237	1314.69	1315.7	3	-0.001566	-1.19	1740.3	1544320	211756	365	375	TRUE
Control1-1	MCG1050941 OS=Mus musculus GN=Gm5414 PE=2 SV=1	tr|Q6IFZ8|Q6IFZ8_MOUSE	Uniprot_Mouse2_010715.fasta	60229.7	0.694	0	0	4	0.000253	0.0507	YEELQVTAGR	K	H	0.997	62.4	28.2	57.6	2	583.296	1164.58	1165.58	2	0.0004067	0.3489	2391.52	0	1772420	349	358	TRUE
Control1-1	Isoform 3 of MICOS complex subunit Mic60 OS=Mus musculus GN=Immt	sp|Q8CAQ8-3|MIC60_MOUSE	Uniprot_Mouse2_010715.fasta	78728.6	1	2	2	2	0.000127	0.0282	AVDEAADALLK	K	A	0.992	26.9	28.8	19.7	2	558.301	1114.59	1115.59	2	0.0005723	0.513	2975.93	567470	118261	243	253	TRUE
Control1-1	Isoform 3 of MICOS complex subunit Mic60 OS=Mus musculus GN=Immt	sp|Q8CAQ8-3|MIC60_MOUSE	Uniprot_Mouse2_010715.fasta	78728.6	1	2	2	2	0.000127	0.0282	GVYSEETLR	R	A	0.918	20.1	26.1	18.5	2	527.262	1052.51	1053.52	2	-0.00352	-3.341	2180.99	270674	75417.5	575	583	TRUE
Control1-1	Prothymosin alpha OS=Mus musculus GN=Ptma PE=1 SV=2	sp|P26350|PTMA_MOUSE,tr|A0A087WP98|A0A087WP98_MOUSE,tr|A0A087WPN6|A0A087WPN6_MOUSE	Uniprot_Mouse2_010715.fasta	12253.6	0.986	1	1	1	6.33e-05	0.126	SDAAVDTSSEITTK	M	D	0.997	40.6	25	40.6	1	733.846	1465.68	1424.68	2	42.01	-71.41	2497.74	928895	108015	2	15	TRUE
Control1-1	Glyceraldehyde-3-phosphate dehydrogenase OS=Mus musculus GN=Gapdh PE=1 SV=2	sp|P16858|G3P_MOUSE,tr|S4R1W1|S4R1W1_MOUSE	Uniprot_Mouse2_010715.fasta	35810.1	1	1	1	4	0.000253	0.111	LTGMAFR	K	V	0.9	16.8	26.4	7.23	2	398.213	794.411	795.418	2	-0.0003517	-0.4422	2553.87	9318200	114482	226	232	TRUE
Control1-1	Glyceraldehyde-3-phosphate dehydrogenase OS=Mus musculus GN=Gapdh PE=1 SV=2	sp|P16858|G3P_MOUSE,tr|S4R1W1|S4R1W1_MOUSE	Uniprot_Mouse2_010715.fasta	35810.1	1	1	1	4	0.000253	0.111	VGVNGFGR	K	I	0.99	44.8	26.9	30.4	2	403.22	804.425	805.432	2	0.0003864	0.4797	2112.53	2236310	458050	4	11	TRUE
Control1-1	Glyceraldehyde-3-phosphate dehydrogenase OS=Mus musculus GN=Gapdh PE=1 SV=2	sp|P16858|G3P_MOUSE,tr|S4R1W1|S4R1W1_MOUSE	Uniprot_Mouse2_010715.fasta	35810.1	1	1	1	4	0.000253	0.111	VIPELNGK	K	L	0.908	14.8	25	14.8	2	435.259	868.503	869.509	2	0.001178	1.354	2254.71	5914260	168363	218	225	TRUE
Control1-1	Glyceraldehyde-3-phosphate dehydrogenase OS=Mus musculus GN=Gapdh PE=1 SV=2	sp|P16858|G3P_MOUSE,tr|S4R1W1|S4R1W1_MOUSE	Uniprot_Mouse2_010715.fasta	35810.1	1	1	1	4	0.000253	0.111	VPTPNVSVVDLTcR	R	L	0.997	69.9	27.8	69.9	2	778.913	1555.81	1556.81	2	0.008562	5.5	3454.04	2256930	275266	233	246	TRUE
Control1-1	Actin, alpha cardiac muscle 1 OS=Mus musculus GN=Actc1 PE=1 SV=1	sp|P68033|ACTC_MOUSE,sp|P68134|ACTS_MOUSE	Uniprot_Mouse2_010715.fasta	42020.1	1	2	3	17	0.00108	0.294	AVFPSIVGRPR	R	H	0.997	36.8	25.3	34.1	2	400.242	1197.7	1198.71	3	0.004724	3.941	2943.83	43454300	425977	31	41	TRUE
Control1-1	Actin, alpha cardiac muscle 1 OS=Mus musculus GN=Actc1 PE=1 SV=1	sp|P68033|ACTC_MOUSE,sp|P68134|ACTS_MOUSE	Uniprot_Mouse2_010715.fasta	42020.1	1	2	3	17	0.00108	0.294	AVFPSIVGRPR	R	H	0.997	36.3	25.4	31.3	2	400.24	1197.7	1198.71	3	0.0006954	0.5801	2912.17	0	3447790	31	41	TRUE
Control1-1	Actin, alpha cardiac muscle 1 OS=Mus musculus GN=Actc1 PE=1 SV=1	sp|P68033|ACTC_MOUSE,sp|P68134|ACTS_MOUSE	Uniprot_Mouse2_010715.fasta	42020.1	1	2	3	17	0.00108	0.294	DLTDYLmK	R	I	0.99	28.2	25	28.2	2	507.744	1013.47	1014.48	2	-0.0001512	-0.1491	3246.76	32551500	310900	186	193	TRUE
Control1-1	Actin, alpha cardiac muscle 1 OS=Mus musculus GN=Actc1 PE=1 SV=1	sp|P68033|ACTC_MOUSE,sp|P68134|ACTS_MOUSE	Uniprot_Mouse2_010715.fasta	42020.1	1	2	3	17	0.00108	0.294	DLTDYLMK	R	I	0.99	39.7	25.2	38	2	499.747	997.479	998.487	2	-0.0003534	-0.3539	3782.29	94032700	4025780	186	193	TRUE
Control1-1	Actin, alpha cardiac muscle 1 OS=Mus musculus GN=Actc1 PE=1 SV=1	sp|P68033|ACTC_MOUSE,sp|P68134|ACTS_MOUSE	Uniprot_Mouse2_010715.fasta	42020.1	1	2	3	17	0.00108	0.294	EITALAPSTMK	K	I	0.994	36.2	28.6	33.9	2	581.31	1160.6	1161.62	2	-0.00656	-5.647	2686.77	0	595666	318	328	TRUE
Control1-1	Actin, alpha cardiac muscle 1 OS=Mus musculus GN=Actc1 PE=1 SV=1	sp|P68033|ACTC_MOUSE,sp|P68134|ACTS_MOUSE	Uniprot_Mouse2_010715.fasta	42020.1	1	2	3	17	0.00108	0.294	EITALAPSTmK	K	I	0.997	45.5	27.8	42.5	2	589.31	1176.6	1177.61	2	-0.001475	-1.252	2178.63	14579900	222819	318	328	TRUE
Control1-1	Actin, alpha cardiac muscle 1 OS=Mus musculus GN=Actc1 PE=1 SV=1	sp|P68033|ACTC_MOUSE,sp|P68134|ACTS_MOUSE	Uniprot_Mouse2_010715.fasta	42020.1	1	2	3	17	0.00108	0.294	IKIIAPPER	K	K	0.997	28	25	28	2	346.222	1035.64	1036.65	3	3.844e-05	0.03708	2266.01	5923090	234021	329	337	TRUE
Control1-1	Actin, alpha cardiac muscle 1 OS=Mus musculus GN=Actc1 PE=1 SV=1	sp|P68033|ACTC_MOUSE,sp|P68134|ACTS_MOUSE	Uniprot_Mouse2_010715.fasta	42020.1	1	2	3	17	0.00108	0.294	IWHHTFYNELR	K	V	0.997	44.6	27.3	40.3	2	505.922	1514.74	1515.75	3	0.00101	0.6665	2772.82	1478480	113895	87	97	TRUE
Control1-1	Actin, alpha cardiac muscle 1 OS=Mus musculus GN=Actc1 PE=1 SV=1	sp|P68033|ACTC_MOUSE,sp|P68134|ACTS_MOUSE	Uniprot_Mouse2_010715.fasta	42020.1	1	2	3	17	0.00108	0.294	LcYVALDFENEMATAASSSSLEK	K	S	0.997	32.9	25	32.9	2	846.056	2535.15	2536.16	3	-0.005589	-2.204	4758	8523040	89942.2	218	240	TRUE
Control1-1	Actin, alpha cardiac muscle 1 OS=Mus musculus GN=Actc1 PE=1 SV=1	sp|P68033|ACTC_MOUSE,sp|P68134|ACTS_MOUSE	Uniprot_Mouse2_010715.fasta	42020.1	1	2	3	17	0.00108	0.294	LcYVALDFENEmATAASSSSLEK	K	S	0.997	33.2	25	30.2	2	851.389	2551.15	2552.15	3	-0.0005653	-0.2215	3980.36	2913400	111940	218	240	TRUE
Control1-1	Actin, alpha cardiac muscle 1 OS=Mus musculus GN=Actc1 PE=1 SV=1	sp|P68033|ACTC_MOUSE,sp|P68134|ACTS_MOUSE	Uniprot_Mouse2_010715.fasta	42020.1	1	2	3	17	0.00108	0.294	LDLAGRDLTDYLMK	R	I	0.966	18	27.4	18	2	541.952	1622.83	1623.84	3	7.984e-05	0.04917	4096.67	6810600	166532	180	193	TRUE
Control1-1	Actin, alpha cardiac muscle 1 OS=Mus musculus GN=Actc1 PE=1 SV=1	sp|P68033|ACTC_MOUSE,sp|P68134|ACTS_MOUSE	Uniprot_Mouse2_010715.fasta	42020.1	1	2	3	17	0.00108	0.294	SYELPDGQVITIGNER	K	F	0.913	21.4	27.5	20.9	2	895.948	1789.88	1790.89	2	-0.004159	-2.322	3573.42	0	107410	241	256	TRUE
Control1-1	Actin, alpha cardiac muscle 1 OS=Mus musculus GN=Actc1 PE=1 SV=1	sp|P68033|ACTC_MOUSE,sp|P68134|ACTS_MOUSE	Uniprot_Mouse2_010715.fasta	42020.1	1	2	3	17	0.00108	0.294	SYELPDGQVITIGNER	K	F	0.994	27.2	27.8	22.7	2	895.949	1789.88	1790.89	2	-0.000741	-0.4138	3861.52	173506	96268.4	241	256	TRUE
Control1-1	Actin, alpha cardiac muscle 1 OS=Mus musculus GN=Actc1 PE=1 SV=1	sp|P68033|ACTC_MOUSE,sp|P68134|ACTS_MOUSE	Uniprot_Mouse2_010715.fasta	42020.1	1	2	3	17	0.00108	0.294	SYELPDGQVITIGNER	K	F	0.997	32.7	27.8	29.5	2	895.951	1789.89	1790.89	2	0.002799	1.563	3922.14	300058	128968	241	256	TRUE
Control1-1	Actin, alpha cardiac muscle 1 OS=Mus musculus GN=Actc1 PE=1 SV=1	sp|P68033|ACTC_MOUSE,sp|P68134|ACTS_MOUSE	Uniprot_Mouse2_010715.fasta	42020.1	1	2	3	17	0.00108	0.294	SYELPDGQVITIGNER	K	F	0.997	41.4	27.7	39.4	2	597.635	1789.88	1790.89	3	-0.002402	-1.341	3906.61	6143820	276854	241	256	TRUE
Control1-1	Actin, alpha cardiac muscle 1 OS=Mus musculus GN=Actc1 PE=1 SV=1	sp|P68033|ACTC_MOUSE,sp|P68134|ACTS_MOUSE	Uniprot_Mouse2_010715.fasta	42020.1	1	2	3	17	0.00108	0.294	SYELPDGQVITIGNER	K	F	0.997	121	27.8	103	2	895.949	1789.88	1790.89	2	-0.001229	-0.6864	3891.81	34922800	7441750	241	256	TRUE
Control1-1	Actin, alpha cardiac muscle 1 OS=Mus musculus GN=Actc1 PE=1 SV=1	sp|P68033|ACTC_MOUSE,sp|P68134|ACTS_MOUSE	Uniprot_Mouse2_010715.fasta	42020.1	1	2	3	17	0.00108	0.294	YPIEHGIITNWDDMEK	K	I	0.961	15.2	25	15.2	2	654.308	1959.9	1960.91	3	-0.001483	-0.7562	3568.64	1384710	318403	71	86	TRUE
Control1-1	T-complex protein 1 subunit delta OS=Mus musculus GN=Cct4 PE=1 SV=3	sp|P80315|TCPD_MOUSE	Uniprot_Mouse2_010715.fasta	58067.8	0.998	2	2	2	0.000127	0.0427	ALIAGGGAPEIELALR	R	L	0.982	20.4	25	20.2	2	775.949	1549.88	1550.89	2	-0.0004058	-0.2617	4147.58	829865	215741	420	435	TRUE
Control1-1	T-complex protein 1 subunit delta OS=Mus musculus GN=Cct4 PE=1 SV=3	sp|P80315|TCPD_MOUSE	Uniprot_Mouse2_010715.fasta	58067.8	0.998	2	2	2	0.000127	0.0427	MLVELSK	R	A	0.9	40.2	26.6	12.6	2	410.236	818.456	819.465	2	-0.0008143	-0.9937	2639.98	365396	79595.1	90	96	TRUE
Control1-1	Heat shock-related 70 kDa protein 2 OS=Mus musculus GN=Hspa2 PE=1 SV=2	sp|P17156|HSP72_MOUSE	Uniprot_Mouse2_010715.fasta	69643.6	0.056	0	0	9	0.00057	0.106	ARFEELNADLFR	R	G	0.997	51.3	27.4	36.1	2	494.256	1479.75	1480.75	3	0.0002353	0.1589	3654.53	6478110	737323	303	314	TRUE
Control1-1	Heat shock-related 70 kDa protein 2 OS=Mus musculus GN=Hspa2 PE=1 SV=2	sp|P17156|HSP72_MOUSE	Uniprot_Mouse2_010715.fasta	69643.6	0.056	0	0	9	0.00057	0.106	FEELNADLFR	R	G	0.997	79.2	27.2	67.4	2	627.312	1252.61	1253.62	2	0.000967	0.7714	3920.87	4179690	374286	305	314	TRUE
Control1-1	Heat shock-related 70 kDa protein 2 OS=Mus musculus GN=Hspa2 PE=1 SV=2	sp|P17156|HSP72_MOUSE	Uniprot_Mouse2_010715.fasta	69643.6	0.056	0	0	9	0.00057	0.106	IINEPTAAAIAYGLDK	R	K	0.997	33.7	26.5	33.7	2	830.453	1658.89	1659.9	2	0.002795	1.684	3814.87	6810200	205512	173	188	TRUE
Control1-1	Heat shock-related 70 kDa protein 2 OS=Mus musculus GN=Hspa2 PE=1 SV=2	sp|P17156|HSP72_MOUSE	Uniprot_Mouse2_010715.fasta	69643.6	0.056	0	0	9	0.00057	0.106	IINEPTAAAIAYGLDK	R	K	0.997	46.5	27	44.9	2	830.45	1658.89	1659.9	2	-0.001966	-1.184	3809.91	6810200	170321	173	188	TRUE
Control1-1	Heat shock-related 70 kDa protein 2 OS=Mus musculus GN=Hspa2 PE=1 SV=2	sp|P17156|HSP72_MOUSE	Uniprot_Mouse2_010715.fasta	69643.6	0.056	0	0	9	0.00057	0.106	IINEPTAAAIAYGLDK	R	K	0.997	35.7	27.1	34.4	2	553.97	1658.89	1659.9	3	-0.0004534	-0.2731	3812.84	3509030	56490.9	173	188	TRUE
Control1-1	Heat shock-related 70 kDa protein 2 OS=Mus musculus GN=Hspa2 PE=1 SV=2	sp|P17156|HSP72_MOUSE	Uniprot_Mouse2_010715.fasta	69643.6	0.056	0	0	9	0.00057	0.106	IINEPTAAAIAYGLDKK	R	G	0.997	87.1	25.2	84.7	2	596.668	1786.98	1787.99	3	-0.0005437	-0.3041	3491.24	12140700	1715900	173	189	TRUE
Control1-1	Heat shock-related 70 kDa protein 2 OS=Mus musculus GN=Hspa2 PE=1 SV=2	sp|P17156|HSP72_MOUSE	Uniprot_Mouse2_010715.fasta	69643.6	0.056	0	0	9	0.00057	0.106	LLQDFFNGK	K	E	0.997	52.7	27.3	42.6	2	541.286	1080.56	1081.57	2	-0.003101	-2.867	3748.78	2182920	266254	352	360	TRUE
Control1-1	Heat shock-related 70 kDa protein 2 OS=Mus musculus GN=Hspa2 PE=1 SV=2	sp|P17156|HSP72_MOUSE	Uniprot_Mouse2_010715.fasta	69643.6	0.056	0	0	9	0.00057	0.106	STAGDTHLGGEDFDNR	K	M	0.997	24.3	25	24.3	2	564.58	1690.72	1691.73	3	-0.0005311	-0.3139	2123.28	10129600	84873.2	224	239	TRUE
Control1-1	Heat shock-related 70 kDa protein 2 OS=Mus musculus GN=Hspa2 PE=1 SV=2	sp|P17156|HSP72_MOUSE	Uniprot_Mouse2_010715.fasta	69643.6	0.056	0	0	9	0.00057	0.106	TTPSYVAFTDTER	R	L	0.997	61.4	25	61.4	2	744.352	1486.69	1487.7	2	-0.004521	-3.039	3034.16	10894800	312532	38	50	TRUE
Control1-1	Tubulin beta-3 chain OS=Mus musculus GN=Tubb3 PE=1 SV=1	sp|Q9ERD7|TBB3_MOUSE	Uniprot_Mouse2_010715.fasta	50418.7	0.975	1	1	6	0.00038	0.153	AILVDLEPGTMDSVR	R	S	0.997	37.8	28.6	37.8	2	808.425	1614.84	1615.84	2	0.006331	3.918	3905.93	874521	242706	63	77	TRUE
Control1-1	Tubulin beta-3 chain OS=Mus musculus GN=Tubb3 PE=1 SV=1	sp|Q9ERD7|TBB3_MOUSE	Uniprot_Mouse2_010715.fasta	50418.7	0.975	1	1	6	0.00038	0.153	EVDEQMLAIQSK	K	N	0.96	20	27.3	20	2	695.848	1389.68	1390.69	2	0.0008106	0.5829	2863.55	909281	83777.5	325	336	TRUE
Control1-1	Tubulin beta-3 chain OS=Mus musculus GN=Tubb3 PE=1 SV=1	sp|Q9ERD7|TBB3_MOUSE	Uniprot_Mouse2_010715.fasta	50418.7	0.975	1	1	6	0.00038	0.153	FPGQLNADLR	R	K	0.964	21.5	28.5	18.8	2	565.801	1129.59	1130.6	2	-0.0003056	-0.2703	2988.3	387179	99085.8	242	251	TRUE
Control1-1	Tubulin beta-3 chain OS=Mus musculus GN=Tubb3 PE=1 SV=1	sp|Q9ERD7|TBB3_MOUSE	Uniprot_Mouse2_010715.fasta	50418.7	0.975	1	1	6	0.00038	0.153	IMNTFSVVPSPK	R	V	0.997	43.3	27.9	42.1	2	660.357	1318.7	1319.7	2	0.0035	2.652	3339.14	424317	111713	163	174	TRUE
Control1-1	Tubulin beta-3 chain OS=Mus musculus GN=Tubb3 PE=1 SV=1	sp|Q9ERD7|TBB3_MOUSE	Uniprot_Mouse2_010715.fasta	50418.7	0.975	1	1	6	0.00038	0.153	ISEQFTAMFR	R	R	0.997	65.9	26	55.8	2	615.303	1228.59	1229.6	2	-0.000398	-0.3237	3834.17	0	280912	381	390	TRUE
Control1-1	Tubulin beta-3 chain OS=Mus musculus GN=Tubb3 PE=1 SV=1	sp|Q9ERD7|TBB3_MOUSE	Uniprot_Mouse2_010715.fasta	50418.7	0.975	1	1	6	0.00038	0.153	LAVNmVPFPR	K	L	0.997	36.6	28.6	24.9	2	580.318	1158.62	1159.63	2	-0.0005513	-0.4754	3300.32	740281	195745	253	262	TRUE
Control1-1	D-3-phosphoglycerate dehydrogenase OS=Mus musculus GN=Phgdh PE=1 SV=3	sp|Q61753|SERA_MOUSE	Uniprot_Mouse2_010715.fasta	56585.2	0.999	1	1	1	6.33e-05	0.0206	GGIVDEGALLR	R	A	0.997	33.1	26	27.3	2	550.309	1098.6	1099.61	2	-8.064e-05	-0.07333	3244.2	1588050	138803	237	247	TRUE
Control1-1	Alpha-actinin-4 OS=Mus musculus GN=Actn4 PE=1 SV=1	sp|P57780|ACTN4_MOUSE	Uniprot_Mouse2_010715.fasta	104980	1	3	3	7	0.000443	0.106	AGTQIENIDEDFRDGLK	K	L	0.953	16.1	26.4	16.1	2	640.982	1919.92	1920.93	3	2.888e-06	0.001504	3579.66	886687	128308	68	84	TRUE
Control1-1	Alpha-actinin-4 OS=Mus musculus GN=Actn4 PE=1 SV=1	sp|P57780|ACTN4_MOUSE	Uniprot_Mouse2_010715.fasta	104980	1	3	3	7	0.000443	0.106	FAIQDISVEETSAK	R	E	0.974	21.2	27	21.2	2	769.393	1536.77	1537.77	2	0.003822	2.485	3449.82	1965850	271649	154	167	TRUE
Control1-1	Alpha-actinin-4 OS=Mus musculus GN=Actn4 PE=1 SV=1	sp|P57780|ACTN4_MOUSE	Uniprot_Mouse2_010715.fasta	104980	1	3	3	7	0.000443	0.106	GISQEQMQEFR	K	A	0.997	47.3	25.2	33.8	2	676.815	1351.62	1352.63	2	-0.003962	-2.929	2700.38	564521	73783.7	762	772	TRUE
Control1-1	Alpha-actinin-4 OS=Mus musculus GN=Actn4 PE=1 SV=1	sp|P57780|ACTN4_MOUSE	Uniprot_Mouse2_010715.fasta	104980	1	3	3	7	0.000443	0.106	MLDAEDIVNTARPDEK	K	A	0.898	20.3	26.8	20.3	2	606.3	1815.88	1816.87	3	0.0102	5.613	3313.22	2747830	318823	241	256	TRUE
Control1-1	Alpha-actinin-4 OS=Mus musculus GN=Actn4 PE=1 SV=1	sp|P57780|ACTN4_MOUSE	Uniprot_Mouse2_010715.fasta	104980	1	3	3	7	0.000443	0.106	TINEVENQILTR	R	D	0.997	83.2	28.4	75.5	2	715.387	1428.76	1429.76	2	0.001759	1.23	3279.94	4190690	261575	747	758	TRUE
Control1-1	Alpha-actinin-4 OS=Mus musculus GN=Actn4 PE=1 SV=1	sp|P57780|ACTN4_MOUSE	Uniprot_Mouse2_010715.fasta	104980	1	3	3	7	0.000443	0.106	VGWEQLLTTIAR	R	T	0.997	31.7	25.9	28.9	2	693.891	1385.77	1386.77	2	-0.0001726	-0.1245	5054.99	644000	138691	735	746	TRUE
Control1-1	Alpha-actinin-4 OS=Mus musculus GN=Actn4 PE=1 SV=1	sp|P57780|ACTN4_MOUSE	Uniprot_Mouse2_010715.fasta	104980	1	3	3	7	0.000443	0.106	VLAGDKNFITAEELR	K	R	0.986	20.1	27.2	13	2	559.304	1674.89	1675.9	3	-0.0046	-2.745	3227.86	882619	77139.7	855	869	TRUE
Control1-1	Tubulin alpha-1A chain OS=Mus musculus GN=Tuba1a PE=1 SV=1	sp|P68369|TBA1A_MOUSE	Uniprot_Mouse2_010715.fasta	50135.7	1	1	1	13	0.000823	0.375	AVFVDLEPTVIDEVR	R	T	0.997	30.5	26.9	15.5	2	851.458	1700.9	1701.91	2	0.002793	1.641	4363.05	2966830	84326.8	65	79	TRUE
Control1-1	Tubulin alpha-1A chain OS=Mus musculus GN=Tuba1a PE=1 SV=1	sp|P68369|TBA1A_MOUSE	Uniprot_Mouse2_010715.fasta	50135.7	1	1	1	13	0.000823	0.375	AVFVDLEPTVIDEVR	R	T	0.997	58	26.9	53.7	2	567.973	1700.9	1701.91	3	-0.0006995	-0.411	4366.85	1292920	107814	65	79	TRUE
Control1-1	Tubulin alpha-1A chain OS=Mus musculus GN=Tuba1a PE=1 SV=1	sp|P68369|TBA1A_MOUSE	Uniprot_Mouse2_010715.fasta	50135.7	1	1	1	13	0.000823	0.375	DVNAAIATIK	K	T	0.997	40.4	27.6	39.6	2	508.292	1014.57	1015.58	2	-0.0006617	-0.6515	2801.61	8435310	129055	327	336	TRUE
Control1-1	Tubulin alpha-1A chain OS=Mus musculus GN=Tuba1a PE=1 SV=1	sp|P68369|TBA1A_MOUSE	Uniprot_Mouse2_010715.fasta	50135.7	1	1	1	13	0.000823	0.375	EIIDLVLDR	K	I	0.997	51.8	26.3	41.6	2	543.314	1084.61	1085.62	2	6.292e-05	0.05795	4136.42	2309050	229364	113	121	TRUE
Control1-1	Tubulin alpha-1A chain OS=Mus musculus GN=Tuba1a PE=1 SV=1	sp|P68369|TBA1A_MOUSE	Uniprot_Mouse2_010715.fasta	50135.7	1	1	1	13	0.000823	0.375	FDGALNVDLTEFQTNLVPYPR	R	I	0.974	18.9	27.5	18.9	2	803.739	2408.2	2409.21	3	-0.005892	-2.446	4915.25	1357190	81872.5	244	264	TRUE
Control1-1	Tubulin alpha-1A chain OS=Mus musculus GN=Tuba1a PE=1 SV=1	sp|P68369|TBA1A_MOUSE	Uniprot_Mouse2_010715.fasta	50135.7	1	1	1	13	0.000823	0.375	IHFPLATYAPVISAEK	R	A	0.997	29.1	26.3	29.1	2	586.325	1755.95	1756.96	3	-0.001581	-0.8998	4022.09	1871370	653398	265	280	TRUE
Control1-1	Tubulin alpha-1A chain OS=Mus musculus GN=Tuba1a PE=1 SV=1	sp|P68369|TBA1A_MOUSE	Uniprot_Mouse2_010715.fasta	50135.7	1	1	1	13	0.000823	0.375	IHFPLATYAPVISAEK	R	A	0.997	36.8	26.8	36.8	2	586.325	1755.95	1756.96	3	-0.001947	-1.108	3977.74	3029970	750674	265	280	TRUE
Control1-1	Tubulin alpha-1A chain OS=Mus musculus GN=Tuba1a PE=1 SV=1	sp|P68369|TBA1A_MOUSE	Uniprot_Mouse2_010715.fasta	50135.7	1	1	1	13	0.000823	0.375	LDHKFDLMYAK	R	R	0.891	17.4	26.7	14.8	2	345.93	1379.69	1380.7	4	-0.0005935	-0.4298	2813.96	911276	54128.2	391	401	TRUE
Control1-1	Tubulin alpha-1A chain OS=Mus musculus GN=Tuba1a PE=1 SV=1	sp|P68369|TBA1A_MOUSE	Uniprot_Mouse2_010715.fasta	50135.7	1	1	1	13	0.000823	0.375	LIGQIVSSITASLR	R	F	0.997	31.7	25	27.9	2	486.627	1456.86	1457.87	3	-0.001524	-1.046	4993.23	1798990	109393	230	243	TRUE
Control1-1	Tubulin alpha-1A chain OS=Mus musculus GN=Tuba1a PE=1 SV=1	sp|P68369|TBA1A_MOUSE	Uniprot_Mouse2_010715.fasta	50135.7	1	1	1	13	0.000823	0.375	NLDIERPTYTNLNR	R	L	0.826	14.8	28.7	14.8	2	573.632	1717.87	1718.88	3	-0.002107	-1.226	2828.21	19596500	148330	216	229	TRUE
Control1-1	Tubulin alpha-1A chain OS=Mus musculus GN=Tuba1a PE=1 SV=1	sp|P68369|TBA1A_MOUSE	Uniprot_Mouse2_010715.fasta	50135.7	1	1	1	13	0.000823	0.375	qLFHPEQLITGKEDAANNYAR	R	G	0.949	17	27.5	12.8	2	800.065	2397.17	2398.18	3	0.000924	0.3853	3831.92	685115	54944	85	105	TRUE
Control1-1	Tubulin alpha-1A chain OS=Mus musculus GN=Tuba1a PE=1 SV=1	sp|P68369|TBA1A_MOUSE	Uniprot_Mouse2_010715.fasta	50135.7	1	1	1	13	0.000823	0.375	TIGGGDDSFNTFFSETGAGK	K	H	0.915	18.9	25	16.4	2	1004.45	2006.88	2007.89	2	-0.003284	-1.635	4098.68	4465460	64090.9	41	60	TRUE
Control1-1	Tubulin alpha-1A chain OS=Mus musculus GN=Tuba1a PE=1 SV=1	sp|P68369|TBA1A_MOUSE	Uniprot_Mouse2_010715.fasta	50135.7	1	1	1	13	0.000823	0.375	VGINYQPPTVVPGGDLAK	K	V	0.851	12.6	26.1	11.3	2	608.999	1823.98	1824.99	3	-0.00268	-1.468	3476.94	4564770	293229	353	370	TRUE
Control1-1	Heterogeneous nuclear ribonucleoprotein A3 OS=Mus musculus GN=Hnrnpa3 PE=1 SV=1	sp|Q8BG05|ROA3_MOUSE,tr|A2AL12|A2AL12_MOUSE	Uniprot_Mouse2_010715.fasta	39652.2	0.455	0	0	2	0.000127	0.0765	IFVGGIKEDTEEYNLR	K	D	0.997	33.1	27.6	7.42	2	628.324	1881.95	1882.95	3	0.001343	0.7131	3249.73	2153630	220787	128	143	TRUE
Control1-1	Heterogeneous nuclear ribonucleoprotein A3 OS=Mus musculus GN=Hnrnpa3 PE=1 SV=1	sp|Q8BG05|ROA3_MOUSE,tr|A2AL12|A2AL12_MOUSE	Uniprot_Mouse2_010715.fasta	39652.2	0.455	0	0	2	0.000127	0.0765	YGKIETIEVMEDR	K	Q	0.997	31.4	26.9	31.1	2	528.264	1581.77	1582.78	3	-0.001517	-0.9587	3005.12	1741030	123829	149	161	TRUE
Control1-1	Voltage-dependent anion-selective channel protein 2 OS=Mus musculus GN=Vdac2 PE=1 SV=2	sp|Q60930|VDAC2_MOUSE,tr|G3UX26|G3UX26_MOUSE	Uniprot_Mouse2_010715.fasta	31733.6	1	2	2	2	0.000127	0.0746	LTLSALVDGK	K	S	0.997	66	26.4	58.8	2	508.803	1015.59	1016.6	2	-0.0004097	-0.403	3658.26	2825970	95356	269	278	TRUE
Control1-1	Voltage-dependent anion-selective channel protein 2 OS=Mus musculus GN=Vdac2 PE=1 SV=2	sp|Q60930|VDAC2_MOUSE,tr|G3UX26|G3UX26_MOUSE	Uniprot_Mouse2_010715.fasta	31733.6	1	2	2	2	0.000127	0.0746	YQLDPTASISAK	K	V	0.997	61.1	28	59	2	647.338	1292.66	1293.67	2	0.000469	0.3625	2829.33	2859970	299507	237	248	TRUE
Control1-1	ATP synthase subunit alpha, mitochondrial OS=Mus musculus GN=Atp5a1 PE=1 SV=1	sp|Q03265|ATPA_MOUSE	Uniprot_Mouse2_010715.fasta	59754.1	1	1	1	6	0.00038	0.154	HALIIYDDLSK	K	Q	0.997	67.8	28.3	61.8	2	644.353	1286.69	1287.69	2	0.003866	3.002	3124.75	861970	75176.8	306	316	TRUE
Control1-1	ATP synthase subunit alpha, mitochondrial OS=Mus musculus GN=Atp5a1 PE=1 SV=1	sp|Q03265|ATPA_MOUSE	Uniprot_Mouse2_010715.fasta	59754.1	1	1	1	6	0.00038	0.154	ILGADTSVDLEETGR	R	V	0.997	40.6	28.4	40.6	2	788.395	1574.78	1575.79	2	-0.002851	-1.809	3093.14	1318850	120013	59	73	TRUE
Control1-1	ATP synthase subunit alpha, mitochondrial OS=Mus musculus GN=Atp5a1 PE=1 SV=1	sp|Q03265|ATPA_MOUSE	Uniprot_Mouse2_010715.fasta	59754.1	1	1	1	6	0.00038	0.154	TGAIVDVPVGEELLGR	R	V	0.944	21.4	26	13.1	2	812.948	1623.88	1624.89	2	-0.001538	-0.9467	4139.53	3726250	534444	134	149	TRUE
Control1-1	ATP synthase subunit alpha, mitochondrial OS=Mus musculus GN=Atp5a1 PE=1 SV=1	sp|Q03265|ATPA_MOUSE	Uniprot_Mouse2_010715.fasta	59754.1	1	1	1	6	0.00038	0.154	TGTAEMSSILEER	K	I	0.997	35.3	25.4	35.3	2	712.34	1422.66	1423.67	2	-0.001523	-1.07	3277.19	665336	204037	46	58	TRUE
Control1-1	ATP synthase subunit alpha, mitochondrial OS=Mus musculus GN=Atp5a1 PE=1 SV=1	sp|Q03265|ATPA_MOUSE	Uniprot_Mouse2_010715.fasta	59754.1	1	1	1	6	0.00038	0.154	TSIAIDTIINQK	K	R	0.997	39	27.1	35.8	2	658.873	1315.73	1316.74	2	-0.003307	-2.511	3506.11	2189520	195666	219	230	TRUE
Control1-1	ATP synthase subunit alpha, mitochondrial OS=Mus musculus GN=Atp5a1 PE=1 SV=1	sp|Q03265|ATPA_MOUSE	Uniprot_Mouse2_010715.fasta	59754.1	1	1	1	6	0.00038	0.154	VVDALGNAIDGKGPIGSK	R	T	0.997	46.6	26.8	42.4	2	570.984	1709.93	1710.94	3	-0.0008236	-0.4814	3004.97	1497700	234649	150	167	TRUE
Control1-1	60S ribosomal protein L36 OS=Mus musculus GN=Rpl36 PE=2 SV=1	tr|Q6ZWZ4|Q6ZWZ4_MOUSE	Uniprot_Mouse2_010715.fasta	12254.2	0.998	1	1	1	6.33e-05	0.105	EELSNVLAAMR	R	K	0.997	32.2	27.9	29.2	2	616.819	1231.62	1232.63	2	-0.0005377	-0.4362	3983.8	488774	48558	88	98	TRUE
Control1-1	Serine/arginine-rich splicing factor 2 OS=Mus musculus GN=Srsf2 PE=1 SV=4	sp|Q62093|SRSF2_MOUSE	Uniprot_Mouse2_010715.fasta	25477.1	1	2	2	2	0.000127	0.113	DAEDAMDAMDGAVLDGR	R	E	0.997	51.7	25	51.7	2	876.362	1750.71	1751.72	2	-0.003955	-2.258	3919.74	623820	160232	67	83	TRUE
Control1-1	Serine/arginine-rich splicing factor 2 OS=Mus musculus GN=Srsf2 PE=1 SV=4	sp|Q62093|SRSF2_MOUSE	Uniprot_Mouse2_010715.fasta	25477.1	1	2	2	2	0.000127	0.113	VGDVYIPR	R	D	0.99	52.3	27.9	44.4	2	459.756	917.497	918.504	2	-3.88e-06	-0.004224	2583.38	1422480	216964	40	47	TRUE
Control1-1	Histone H1.4 OS=Mus musculus GN=Hist1h1e PE=1 SV=2	sp|P43274|H14_MOUSE	Uniprot_Mouse2_010715.fasta	21978.9	0.793	0	0	2	0.000127	0.0913	ALAAAGYDVEK	K	N	0.997	44.3	27.8	37.8	2	554.288	1106.56	1107.57	2	0.0007492	0.6765	2267.49	1934570	118957	65	75	FALSE	sp|P43277|H13_MOUSE
Control1-1	Histone H1.4 OS=Mus musculus GN=Hist1h1e PE=1 SV=2	sp|P43274|H14_MOUSE	Uniprot_Mouse2_010715.fasta	21978.9	0.793	0	0	2	0.000127	0.0913	SGVSLAALK	R	K	0.997	51.7	27.2	38.7	2	423.258	844.502	845.509	2	5.686e-05	0.06725	2793.46	1970570	125180	55	63	FALSE	sp|P43277|H13_MOUSE
Control1-1	L-lactate dehydrogenase A chain OS=Mus musculus GN=Ldha PE=1 SV=3	sp|P06151|LDHA_MOUSE,tr|G5E8N5|G5E8N5_MOUSE	Uniprot_Mouse2_010715.fasta	36498.9	1	1	1	2	0.000127	0.0572	LVIITAGAR	K	Q	0.997	52.2	25	32.7	2	457.295	912.575	913.583	2	-0.000601	-0.6578	2673.18	11452500	676026	91	99	TRUE
Control1-1	L-lactate dehydrogenase A chain OS=Mus musculus GN=Ldha PE=1 SV=3	sp|P06151|LDHA_MOUSE,tr|G5E8N5|G5E8N5_MOUSE	Uniprot_Mouse2_010715.fasta	36498.9	1	1	1	2	0.000127	0.0572	VTLTPEEEAR	K	L	0.984	26.9	26.8	26.9	2	572.795	1143.58	1144.58	2	-0.001979	-1.729	2046.88	257083	39059.6	306	315	TRUE
Control1-1	Phosphoglycerate kinase 2 OS=Mus musculus GN=Pgk2 PE=1 SV=4	sp|P09041|PGK2_MOUSE	Uniprot_Mouse2_010715.fasta	44854.2	0.991	1	1	3	0.00019	0.0743	ALMDEVVK	K	A	0.99	28.7	28.8	24	2	452.744	903.473	904.481	2	-0.0005517	-0.61	2737.15	4859490	458090	354	361	TRUE
Control1-1	Phosphoglycerate kinase 2 OS=Mus musculus GN=Pgk2 PE=1 SV=4	sp|P09041|PGK2_MOUSE	Uniprot_Mouse2_010715.fasta	44854.2	0.991	1	1	3	0.00019	0.0743	LGDVYVNDAFGTAHR	K	A	0.997	86.5	26.8	82.8	2	545.602	1633.78	1634.79	3	-9.76e-05	-0.0597	3124.46	11744700	575708	157	171	TRUE
Control1-1	Phosphoglycerate kinase 2 OS=Mus musculus GN=Pgk2 PE=1 SV=4	sp|P09041|PGK2_MOUSE	Uniprot_Mouse2_010715.fasta	44854.2	0.991	1	1	3	0.00019	0.0743	VDFNVPMK	R	N	0.927	19	28.4	17.1	2	475.244	948.474	949.481	2	2.761e-06	0.002908	2993.86	360246	238584	23	30	TRUE
Control1-1	Transmembrane emp24 domain-containing protein 10 OS=Mus musculus GN=Tmed10 PE=2 SV=1	sp|Q9D1D4|TMEDA_MOUSE	Uniprot_Mouse2_010715.fasta	24912.2	0.998	1	1	1	6.33e-05	0.0411	LKPLEVELR	K	R	0.997	52.7	25	52.7	2	366.229	1095.66	1096.67	3	-0.0007369	-0.6719	2844.32	4003720	227702	144	152	TRUE
Control1-1	Isoform Smooth muscle of Myosin light polypeptide 6 OS=Mus musculus GN=Myl6	sp|Q60605-2|MYL6_MOUSE,sp|Q60605|MYL6_MOUSE	Uniprot_Mouse2_010715.fasta	16960.8	1	3	3	3	0.00019	0.199	ALGQNPTNAEVLK	R	V	0.959	19.4	26.8	18.8	2	677.87	1353.73	1354.73	2	0.0005559	0.4103	2403.5	6269670	56331	38	50	TRUE
Control1-1	Isoform Smooth muscle of Myosin light polypeptide 6 OS=Mus musculus GN=Myl6	sp|Q60605-2|MYL6_MOUSE,sp|Q60605|MYL6_MOUSE	Uniprot_Mouse2_010715.fasta	16960.8	1	3	3	3	0.00019	0.199	EAFQLFDR	K	T	0.99	32.2	26.8	23.6	2	513.256	1024.5	1025.51	2	-0.0002156	-0.2102	3646.33	2544010	431835	14	21	TRUE
Control1-1	Isoform Smooth muscle of Myosin light polypeptide 6 OS=Mus musculus GN=Myl6	sp|Q60605-2|MYL6_MOUSE,sp|Q60605|MYL6_MOUSE	Uniprot_Mouse2_010715.fasta	16960.8	1	3	3	3	0.00019	0.199	HVLVTLGEK	R	M	0.997	29.5	25	29.5	2	498.298	994.582	995.589	2	0.000796	0.7995	2150.3	5637410	57218.3	111	119	TRUE
Control1-1	ATP-dependent RNA helicase DDX3X OS=Mus musculus GN=Ddx3x PE=1 SV=3	sp|Q62167|DDX3X_MOUSE	Uniprot_Mouse2_010715.fasta	73103.7	0.934	0	0	2	0.000127	0.0317	DLLDLLVEAK	K	Q	0.803	12.8	25.7	9.65	2	564.829	1127.64	1128.65	2	-0.0004195	-0.3717	5090.66	476552	84644.7	555	564	TRUE
Control1-1	ATP-dependent RNA helicase DDX3X OS=Mus musculus GN=Ddx3x PE=1 SV=3	sp|Q62167|DDX3X_MOUSE	Uniprot_Mouse2_010715.fasta	73103.7	0.934	0	0	2	0.000127	0.0317	MLDMGFEPQIR	R	R	0.997	41.5	26.7	41.5	2	668.823	1335.63	1336.64	2	-8.24e-05	-0.06164	3821.58	0	301689	352	362	TRUE
Control1-1	EG627828 protein OS=Mus musculus GN=Gm6793 PE=2 SV=1	tr|B2RXM2|B2RXM2_MOUSE	Uniprot_Mouse2_010715.fasta	36609.9	0.93	0	0	2	0.000127	0.0826	IFVGGIKEDTEEYNLR	K	D	0.997	33.1	27.6	7.42	2	628.324	1881.95	1882.95	3	0.001343	0.7131	3249.73	2153630	220787	106	121	TRUE
Control1-1	EG627828 protein OS=Mus musculus GN=Gm6793 PE=2 SV=1	tr|B2RXM2|B2RXM2_MOUSE	Uniprot_Mouse2_010715.fasta	36609.9	0.93	0	0	2	0.000127	0.0826	YGKIETIEVMEDR	K	Q	0.997	31.4	26.9	31.1	2	528.264	1581.77	1582.78	3	-0.001517	-0.9587	3005.12	1741030	123829	127	139	TRUE
Control1-1	Myosin-9 OS=Mus musculus GN=Myh9 PE=1 SV=4	sp|Q8VDD5|MYH9_MOUSE	Uniprot_Mouse2_010715.fasta	226378	1	20	21	29	0.00184	0.162	AGVLAHLEEER	R	D	0.997	34.3	27.7	34.3	2	408.55	1222.63	1223.64	3	-0.001346	-1.1	2708.68	4748410	565510	765	775	TRUE
Control1-1	Myosin-9 OS=Mus musculus GN=Myh9 PE=1 SV=4	sp|Q8VDD5|MYH9_MOUSE	Uniprot_Mouse2_010715.fasta	226378	1	20	21	29	0.00184	0.162	AGVLAHLEEERDLK	R	I	0.985	21	28.1	11.7	2	527.285	1578.83	1579.84	3	-0.003863	-2.445	2808.15	771534	40159.1	765	778	TRUE
Control1-1	Myosin-9 OS=Mus musculus GN=Myh9 PE=1 SV=4	sp|Q8VDD5|MYH9_MOUSE	Uniprot_Mouse2_010715.fasta	226378	1	20	21	29	0.00184	0.162	AKQTLENERGELANEVK	K	A	0.997	29.3	27.1	28.8	2	483.006	1928	1929	4	-0.001284	-0.6656	2211.94	4139600	183354	1218	1234	TRUE
Control1-1	Myosin-9 OS=Mus musculus GN=Myh9 PE=1 SV=4	sp|Q8VDD5|MYH9_MOUSE	Uniprot_Mouse2_010715.fasta	226378	1	20	21	29	0.00184	0.162	ALEEAMEQKAELER	R	L	0.997	31.9	27.7	31.9	2	549.607	1645.8	1646.81	3	-0.0003971	-0.2411	2667.5	1083000	113567	1484	1497	TRUE
Control1-1	Myosin-9 OS=Mus musculus GN=Myh9 PE=1 SV=4	sp|Q8VDD5|MYH9_MOUSE	Uniprot_Mouse2_010715.fasta	226378	1	20	21	29	0.00184	0.162	ALELDSNLYR	K	I	0.997	69.8	28	57.9	2	597.312	1192.61	1193.62	2	-0.0003758	-0.3148	3231.99	8272600	420229	746	755	TRUE
Control1-1	Myosin-9 OS=Mus musculus GN=Myh9 PE=1 SV=4	sp|Q8VDD5|MYH9_MOUSE	Uniprot_Mouse2_010715.fasta	226378	1	20	21	29	0.00184	0.162	ALEQQVEEMK	R	T	0.997	41.7	26.8	34	2	602.796	1203.58	1204.59	2	-0.002937	-2.439	2551.88	2481390	192439	1529	1538	TRUE
Control1-1	Myosin-9 OS=Mus musculus GN=Myh9 PE=1 SV=4	sp|Q8VDD5|MYH9_MOUSE	Uniprot_Mouse2_010715.fasta	226378	1	20	21	29	0.00184	0.162	ANLQIDQINTDLNLER	K	S	0.988	28.5	27.4	25.9	2	935.485	1868.96	1869.97	2	-0.004296	-2.297	3839.02	3196660	89353.4	1755	1770	TRUE
Control1-1	Myosin-9 OS=Mus musculus GN=Myh9 PE=1 SV=4	sp|Q8VDD5|MYH9_MOUSE	Uniprot_Mouse2_010715.fasta	226378	1	20	21	29	0.00184	0.162	ELEDATETADAMNR	R	E	0.997	52.4	25	47.7	2	783.34	1564.67	1565.67	2	-0.001925	-1.229	2404.78	2693290	42633	1899	1912	TRUE
Control1-1	Myosin-9 OS=Mus musculus GN=Myh9 PE=1 SV=4	sp|Q8VDD5|MYH9_MOUSE	Uniprot_Mouse2_010715.fasta	226378	1	20	21	29	0.00184	0.162	EQADFAIEALAK	K	A	0.997	68.1	28.6	0	2	653.337	1304.66	1305.67	2	-0.001606	-1.23	3680.4	2983110	342492	408	419	TRUE
Control1-1	Myosin-9 OS=Mus musculus GN=Myh9 PE=1 SV=4	sp|Q8VDD5|MYH9_MOUSE	Uniprot_Mouse2_010715.fasta	226378	1	20	21	29	0.00184	0.162	FDQLLAEEK	K	T	0.964	25.1	28	10.7	2	546.78	1091.55	1092.56	2	-0.00371	-3.395	2695.08	2141630	50824.5	1446	1454	TRUE
Control1-1	Myosin-9 OS=Mus musculus GN=Myh9 PE=1 SV=4	sp|Q8VDD5|MYH9_MOUSE	Uniprot_Mouse2_010715.fasta	226378	1	20	21	29	0.00184	0.162	FVSELWK	K	D	0.9	20.6	26.7	8.18	2	454.748	907.482	908.488	2	0.001843	2.028	3379.31	509257	97109.8	607	613	TRUE
Control1-1	Myosin-9 OS=Mus musculus GN=Myh9 PE=1 SV=4	sp|Q8VDD5|MYH9_MOUSE	Uniprot_Mouse2_010715.fasta	226378	1	20	21	29	0.00184	0.162	IAQLEEQLDNETK	K	E	0.997	69.7	27.5	60	2	765.886	1529.76	1530.76	2	-0.00015	-0.09797	2839.59	5869860	149814	1816	1828	TRUE
Control1-1	Myosin-9 OS=Mus musculus GN=Myh9 PE=1 SV=4	sp|Q8VDD5|MYH9_MOUSE	Uniprot_Mouse2_010715.fasta	226378	1	20	21	29	0.00184	0.162	IAQLEEQLDNETKER	K	Q	0.997	49.9	27.8	46	2	605.974	1814.9	1815.91	3	-0.0005529	-0.3045	2772.1	6210460	348176	1816	1830	TRUE
Control1-1	Myosin-9 OS=Mus musculus GN=Myh9 PE=1 SV=4	sp|Q8VDD5|MYH9_MOUSE	Uniprot_Mouse2_010715.fasta	226378	1	20	21	29	0.00184	0.162	IIGLDQVAGMSETALPGAFK	R	T	0.971	21	27.3	21	2	1009.54	2017.06	2018.06	2	0.00292	1.447	4677.06	1235650	130361	618	637	TRUE
Control1-1	Myosin-9 OS=Mus musculus GN=Myh9 PE=1 SV=4	sp|Q8VDD5|MYH9_MOUSE	Uniprot_Mouse2_010715.fasta	226378	1	20	21	29	0.00184	0.162	KANLQIDQINTDLNLER	K	S	0.997	50.5	26.5	50.5	2	666.692	1997.05	1998.06	3	-0.0007988	-0.3998	3480.77	4868340	418051	1754	1770	TRUE
Control1-1	Myosin-9 OS=Mus musculus GN=Myh9 PE=1 SV=4	sp|Q8VDD5|MYH9_MOUSE	Uniprot_Mouse2_010715.fasta	226378	1	20	21	29	0.00184	0.162	KFDQLLAEEK	K	T	0.919	16	27.8	12.3	2	407.556	1219.64	1220.65	3	-9.018e-05	-0.07388	2596.83	2834160	243157	1445	1454	TRUE
Control1-1	Myosin-9 OS=Mus musculus GN=Myh9 PE=1 SV=4	sp|Q8VDD5|MYH9_MOUSE	Uniprot_Mouse2_010715.fasta	226378	1	20	21	29	0.00184	0.162	KFDQLLAEEK	K	T	0.986	27.8	27.2	17	2	610.829	1219.64	1220.65	2	-0.00142	-1.163	2597.26	2147010	275939	1445	1454	TRUE
Control1-1	Myosin-9 OS=Mus musculus GN=Myh9 PE=1 SV=4	sp|Q8VDD5|MYH9_MOUSE	Uniprot_Mouse2_010715.fasta	226378	1	20	21	29	0.00184	0.162	KKVEAQLQELQVK	R	F	0.997	28.4	25	11.8	2	514.307	1539.9	1540.91	3	0.00162	1.051	2266.36	3068060	50627.9	1248	1260	TRUE
Control1-1	Myosin-9 OS=Mus musculus GN=Myh9 PE=1 SV=4	sp|Q8VDD5|MYH9_MOUSE	Uniprot_Mouse2_010715.fasta	226378	1	20	21	29	0.00184	0.162	KQELEEIcHDLEAR	K	V	0.997	34.2	25.6	34.2	2	590.621	1768.84	1769.85	3	-0.0005495	-0.3105	3027.3	367862	229839	910	923	TRUE
Control1-1	Myosin-9 OS=Mus musculus GN=Myh9 PE=1 SV=4	sp|Q8VDD5|MYH9_MOUSE	Uniprot_Mouse2_010715.fasta	226378	1	20	21	29	0.00184	0.162	LQQELDDLLVDLDHQR	R	Q	0.997	44.8	27.4	44.8	2	650.669	1948.98	1949.99	3	-0.001596	-0.8183	4494.86	2230430	71037.5	1418	1433	TRUE
Control1-1	Myosin-9 OS=Mus musculus GN=Myh9 PE=1 SV=4	sp|Q8VDD5|MYH9_MOUSE	Uniprot_Mouse2_010715.fasta	226378	1	20	21	29	0.00184	0.162	MQQNIQELEEQLEEEESAR	K	Q	0.997	40.3	25	40.3	2	778.358	2332.05	2333.06	3	0.002465	1.057	4076.75	1280950	97239.6	941	959	TRUE
Control1-1	Myosin-9 OS=Mus musculus GN=Myh9 PE=1 SV=4	sp|Q8VDD5|MYH9_MOUSE	Uniprot_Mouse2_010715.fasta	226378	1	20	21	29	0.00184	0.162	qAQQERDELADEIANSSGK	R	G	0.982	17.3	25	17.3	2	691.323	2070.95	2071.95	3	0.0004446	0.2146	3253.73	1465860	183674	1698	1716	TRUE
Control1-1	Myosin-9 OS=Mus musculus GN=Myh9 PE=1 SV=4	sp|Q8VDD5|MYH9_MOUSE	Uniprot_Mouse2_010715.fasta	226378	1	20	21	29	0.00184	0.162	QAQQERDELADEIANSSGK	R	G	0.997	53	25	53	2	696.997	2087.97	2088.98	3	-0.002788	-1.335	2687.54	6574380	487119	1698	1716	TRUE
Control1-1	Myosin-9 OS=Mus musculus GN=Myh9 PE=1 SV=4	sp|Q8VDD5|MYH9_MOUSE	Uniprot_Mouse2_010715.fasta	226378	1	20	21	29	0.00184	0.162	qLEEAEEEAQR	R	A	0.988	21.9	25	21.6	2	657.794	1313.57	1314.58	2	8.259e-05	0.06283	2956.06	472954	94224.3	1878	1888	TRUE
Control1-1	Myosin-9 OS=Mus musculus GN=Myh9 PE=1 SV=4	sp|Q8VDD5|MYH9_MOUSE	Uniprot_Mouse2_010715.fasta	226378	1	20	21	29	0.00184	0.162	qLLQANPILEAFGNAK	R	T	0.993	29.2	26	29.2	2	855.464	1708.91	1709.92	2	-0.001766	-1.033	5522.64	791193	117616	210	225	TRUE
Control1-1	Myosin-9 OS=Mus musculus GN=Myh9 PE=1 SV=4	sp|Q8VDD5|MYH9_MOUSE	Uniprot_Mouse2_010715.fasta	226378	1	20	21	29	0.00184	0.162	TDLLLEPYNK	K	Y	0.997	52.8	28.2	47.8	2	603.324	1204.63	1205.64	2	-0.0004072	-0.3377	3301.58	5604660	394836	290	299	TRUE
Control1-1	Myosin-9 OS=Mus musculus GN=Myh9 PE=1 SV=4	sp|Q8VDD5|MYH9_MOUSE	Uniprot_Mouse2_010715.fasta	226378	1	20	21	29	0.00184	0.162	TQLEELEDELQATEDAK	K	L	0.884	13.5	26.2	11.7	2	654.645	1960.91	1961.92	3	0.0008269	0.4215	4267.22	618667	38909.2	1539	1555	TRUE
Control1-1	Myosin-9 OS=Mus musculus GN=Myh9 PE=1 SV=4	sp|Q8VDD5|MYH9_MOUSE	Uniprot_Mouse2_010715.fasta	226378	1	20	21	29	0.00184	0.162	VKPLLNSIR	K	H	0.997	30.6	25	21.3	2	347.226	1038.66	1039.66	3	-4.989e-05	-0.04799	2192.24	7780210	441452	834	842	TRUE
Control1-1	Myosin-9 OS=Mus musculus GN=Myh9 PE=1 SV=4	sp|Q8VDD5|MYH9_MOUSE	Uniprot_Mouse2_010715.fasta	226378	1	20	21	29	0.00184	0.162	VSHLLGINVTDFTR	K	G	0.997	44.8	27.8	44.8	2	524.623	1570.85	1571.85	3	-0.0006573	-0.4181	3848.4	1266150	166064	374	387	TRUE
Control1-1	Prohibitin OS=Mus musculus GN=Phb PE=1 SV=1	sp|P67778|PHB_MOUSE	Uniprot_Mouse2_010715.fasta	29820.6	1	2	2	2	0.000127	0.0735	DLQNVNITLR	K	I	0.997	35.3	27.2	22.4	2	593.334	1184.65	1185.66	2	0.002556	2.156	3180.15	2696500	622759	84	93	TRUE
Control1-1	Prohibitin OS=Mus musculus GN=Phb PE=1 SV=1	sp|P67778|PHB_MOUSE	Uniprot_Mouse2_010715.fasta	29820.6	1	2	2	2	0.000127	0.0735	FDAGELITQR	R	E	0.997	62.5	29	36.2	2	575.299	1148.58	1149.59	2	0.0002115	0.184	3252.75	3793980	109326	134	143	TRUE
Control1-1	MCG142264, isoform CRA_a OS=Mus musculus GN=Akr1b10 PE=4 SV=1	tr|D3Z494|D3Z494_MOUSE,tr|G5E895|G5E895_MOUSE	Uniprot_Mouse2_010715.fasta	32746.7	0.993	1	1	2	0.000127	0.0625	MPIVGLGTWK	K	N	0.995	27.3	27.1	0	2	551.311	1100.61	1101.61	2	0.002292	2.08	3947.55	687257	139349	13	22	TRUE
Control1-1	MCG142264, isoform CRA_a OS=Mus musculus GN=Akr1b10 PE=4 SV=1	tr|D3Z494|D3Z494_MOUSE,tr|G5E895|G5E895_MOUSE	Uniprot_Mouse2_010715.fasta	32746.7	0.993	1	1	2	0.000127	0.0625	TAAQVLIR	R	F	0.99	35	25.4	24.5	2	436.272	870.529	871.536	2	0.0003175	0.3643	2217.05	735047	129131	216	223	TRUE
Control1-1	Serine/arginine-rich splicing factor 4 OS=Mus musculus GN=Srsf4 PE=2 SV=1	sp|Q8VE97|SRSF4_MOUSE,tr|Q542V3|Q542V3_MOUSE	Uniprot_Mouse2_010715.fasta	55981	0.917	1	1	2	0.000127	0.0327	ILEVDLK	K	N	0.879	19.4	26.8	0	2	415.255	828.495	829.503	2	-0.001145	-1.381	2674.97	0	53142.6	28	34	TRUE
Control1-1	Serine/arginine-rich splicing factor 4 OS=Mus musculus GN=Srsf4 PE=2 SV=1	sp|Q8VE97|SRSF4_MOUSE,tr|Q542V3|Q542V3_MOUSE	Uniprot_Mouse2_010715.fasta	55981	0.917	1	1	2	0.000127	0.0327	LIVENLSSR	R	C	0.997	32.4	27.6	22.7	2	515.798	1029.58	1030.59	2	-0.0004754	-0.4613	2634.9	2910350	160157	106	114	TRUE
Control1-1	Peptidyl-prolyl cis-trans isomerase A OS=Mus musculus GN=Ppia PE=1 SV=2	sp|P17742|PPIA_MOUSE	Uniprot_Mouse2_010715.fasta	17971.8	1	7	7	7	0.000443	0.335	EGMNIVEAMER	K	F	0.997	54.3	25	50.8	2	639.794	1277.57	1278.58	2	-0.0008879	-0.6944	3665.74	6369320	421495	134	144	TRUE
Control1-1	Peptidyl-prolyl cis-trans isomerase A OS=Mus musculus GN=Ppia PE=1 SV=2	sp|P17742|PPIA_MOUSE	Uniprot_Mouse2_010715.fasta	17971.8	1	7	7	7	0.000443	0.335	FEDENFILK	K	H	0.997	38.6	26.2	20	2	577.789	1153.56	1154.57	2	-0.002464	-2.134	3499.82	1309440	373967	83	91	TRUE
Control1-1	Peptidyl-prolyl cis-trans isomerase A OS=Mus musculus GN=Ppia PE=1 SV=2	sp|P17742|PPIA_MOUSE	Uniprot_Mouse2_010715.fasta	17971.8	1	7	7	7	0.000443	0.335	IIPGFMcQGGDFTR	R	H	0.876	14.6	25.8	14.6	2	799.877	1597.74	1598.75	2	0.001651	1.033	3773.32	834329	94488.8	56	69	TRUE
Control1-1	Peptidyl-prolyl cis-trans isomerase A OS=Mus musculus GN=Ppia PE=1 SV=2	sp|P17742|PPIA_MOUSE	Uniprot_Mouse2_010715.fasta	17971.8	1	7	7	7	0.000443	0.335	TEWLDGK	K	H	0.9	28.3	27.3	16.6	2	424.711	847.408	848.415	2	-0.0002035	-0.2398	2429.98	303950	108683	119	125	TRUE
Control1-1	Peptidyl-prolyl cis-trans isomerase A OS=Mus musculus GN=Ppia PE=1 SV=2	sp|P17742|PPIA_MOUSE	Uniprot_Mouse2_010715.fasta	17971.8	1	7	7	7	0.000443	0.335	VKEGMNIVEAMER	K	F	0.996	24.1	27.4	24.1	2	502.587	1504.74	1505.75	3	-5.571e-05	-0.037	3230.26	5608090	290563	132	144	TRUE
Control1-1	Peptidyl-prolyl cis-trans isomerase A OS=Mus musculus GN=Ppia PE=1 SV=2	sp|P17742|PPIA_MOUSE	Uniprot_Mouse2_010715.fasta	17971.8	1	7	7	7	0.000443	0.335	VSFELFADK	R	V	0.997	67.4	25.8	60.5	2	528.274	1054.53	1055.54	2	0.0004614	0.4371	3900.5	2588890	81432.6	20	28	TRUE
Control1-1	Peptidyl-prolyl cis-trans isomerase A OS=Mus musculus GN=Ppia PE=1 SV=2	sp|P17742|PPIA_MOUSE	Uniprot_Mouse2_010715.fasta	17971.8	1	7	7	7	0.000443	0.335	VSFELFADKVPK	R	T	0.997	56.7	25.9	44.4	2	460.59	1378.75	1379.76	3	-0.0003285	-0.2381	3762.49	7321340	301913	20	31	TRUE
Control1-1	Serine/arginine-rich splicing factor 6 OS=Mus musculus GN=Srsf6 PE=2 SV=1	sp|Q3TWW8|SRSF6_MOUSE	Uniprot_Mouse2_010715.fasta	39027.1	0.284	0	0	1	6.33e-05	0.0265	LIVENLSSR	R	C	0.997	32.4	27.6	22.7	2	515.798	1029.58	1030.59	2	-0.0004754	-0.4613	2634.9	2910350	160157	112	120	TRUE
Control1-1	Tubulin beta-5 chain OS=Mus musculus GN=Tubb5 PE=1 SV=1	sp|P99024|TBB5_MOUSE	Uniprot_Mouse2_010715.fasta	49670.6	1	1	1	8	0.000506	0.214	AILVDLEPGTMDSVR	R	S	0.997	37.8	28.6	37.8	2	808.425	1614.84	1615.84	2	0.006331	3.918	3905.93	874521	242706	63	77	TRUE
Control1-1	Tubulin beta-5 chain OS=Mus musculus GN=Tubb5 PE=1 SV=1	sp|P99024|TBB5_MOUSE	Uniprot_Mouse2_010715.fasta	49670.6	1	1	1	8	0.000506	0.214	EVDEQMLNVQNK	K	N	0.997	47	26.3	45	2	723.848	1445.68	1446.69	2	-0.001166	-0.806	2565.89	5653340	130113	325	336	TRUE
Control1-1	Tubulin beta-5 chain OS=Mus musculus GN=Tubb5 PE=1 SV=1	sp|P99024|TBB5_MOUSE	Uniprot_Mouse2_010715.fasta	49670.6	1	1	1	8	0.000506	0.214	FPGQLNADLR	R	K	0.964	21.5	28.5	18.8	2	565.801	1129.59	1130.6	2	-0.0003056	-0.2703	2988.3	387179	99085.8	242	251	TRUE
Control1-1	Tubulin beta-5 chain OS=Mus musculus GN=Tubb5 PE=1 SV=1	sp|P99024|TBB5_MOUSE	Uniprot_Mouse2_010715.fasta	49670.6	1	1	1	8	0.000506	0.214	IMNTFSVVPSPK	R	V	0.997	43.3	27.9	42.1	2	660.357	1318.7	1319.7	2	0.0035	2.652	3339.14	424317	111713	163	174	TRUE
Control1-1	Tubulin beta-5 chain OS=Mus musculus GN=Tubb5 PE=1 SV=1	sp|P99024|TBB5_MOUSE	Uniprot_Mouse2_010715.fasta	49670.6	1	1	1	8	0.000506	0.214	ISEQFTAMFR	R	R	0.997	65.9	26	55.8	2	615.303	1228.59	1229.6	2	-0.000398	-0.3237	3834.17	0	280912	381	390	TRUE
Control1-1	Tubulin beta-5 chain OS=Mus musculus GN=Tubb5 PE=1 SV=1	sp|P99024|TBB5_MOUSE	Uniprot_Mouse2_010715.fasta	49670.6	1	1	1	8	0.000506	0.214	ISVYYNEATGGK	R	Y	0.997	42.6	26.5	42.6	2	651.32	1300.63	1301.64	2	-0.004874	-3.745	2493.25	1328380	97771.9	47	58	TRUE
Control1-1	Tubulin beta-5 chain OS=Mus musculus GN=Tubb5 PE=1 SV=1	sp|P99024|TBB5_MOUSE	Uniprot_Mouse2_010715.fasta	49670.6	1	1	1	8	0.000506	0.214	LAVNmVPFPR	K	L	0.997	36.6	28.6	24.9	2	580.318	1158.62	1159.63	2	-0.0005513	-0.4754	3300.32	740281	195745	253	262	TRUE
Control1-1	Tubulin beta-5 chain OS=Mus musculus GN=Tubb5 PE=1 SV=1	sp|P99024|TBB5_MOUSE	Uniprot_Mouse2_010715.fasta	49670.6	1	1	1	8	0.000506	0.214	LHFFmPGFAPLTSR	R	G	0.997	28.7	28.1	15.8	2	546.281	1635.82	1636.83	3	-0.002097	-1.281	3986.52	1177990	145655	263	276	TRUE
Control1-1	40S ribosomal protein S4, X isoform OS=Mus musculus GN=Rps4x PE=2 SV=2	sp|P62702|RS4X_MOUSE	Uniprot_Mouse2_010715.fasta	29599.3	0.994	1	1	2	0.000127	0.0798	GIPHLVTHDAR	K	T	0.946	21.6	28.9	21	2	304.67	1214.65	1215.66	4	-0.000856	-0.7041	1906.16	451185	103452	135	145	TRUE
Control1-1	40S ribosomal protein S4, X isoform OS=Mus musculus GN=Rps4x PE=2 SV=2	sp|P62702|RS4X_MOUSE	Uniprot_Mouse2_010715.fasta	29599.3	0.994	1	1	2	0.000127	0.0798	TIRYPDPLIK	R	V	0.915	13.1	25	9.96	2	405.908	1214.7	1215.71	3	-0.001255	-1.032	2971.77	274575	125831	146	155	TRUE
Control1-1	Pyruvate kinase PKM OS=Mus musculus GN=Pkm PE=1 SV=4	sp|P52480|KPYM_MOUSE	Uniprot_Mouse2_010715.fasta	57845.6	1	5	5	5	0.000316	0.13	EATESFASDPILYRPVAVALDTK	R	G	0.953	15.6	25.9	15.6	2	831.767	2492.28	2493.29	3	0.0002858	0.1146	4293.34	669417	57942.4	93	115	TRUE
Control1-1	Pyruvate kinase PKM OS=Mus musculus GN=Pkm PE=1 SV=4	sp|P52480|KPYM_MOUSE	Uniprot_Mouse2_010715.fasta	57845.6	1	5	5	5	0.000316	0.13	GDLGIEIPAEK	R	V	0.997	54.1	27.8	40.9	2	571.309	1140.6	1141.61	2	-0.0002131	-0.1866	3187.45	28826100	1536220	295	305	TRUE
Control1-1	Pyruvate kinase PKM OS=Mus musculus GN=Pkm PE=1 SV=4	sp|P52480|KPYM_MOUSE	Uniprot_Mouse2_010715.fasta	57845.6	1	5	5	5	0.000316	0.13	GDYPLEAVR	K	M	0.997	28.8	27	28.1	2	510.261	1018.51	1019.52	2	-0.0004396	-0.4312	2747.74	2199330	194515	368	376	TRUE
Control1-1	Pyruvate kinase PKM OS=Mus musculus GN=Pkm PE=1 SV=4	sp|P52480|KPYM_MOUSE	Uniprot_Mouse2_010715.fasta	57845.6	1	5	5	5	0.000316	0.13	IYVDDGLISLQVK	K	E	0.997	31.7	25	28.8	2	731.912	1461.81	1462.82	2	0.00113	0.7724	4058.55	604302	103905	174	186	TRUE
Control1-1	Pyruvate kinase PKM OS=Mus musculus GN=Pkm PE=1 SV=4	sp|P52480|KPYM_MOUSE	Uniprot_Mouse2_010715.fasta	57845.6	1	5	5	5	0.000316	0.13	NTGIIcTIGPASR	R	S	0.995	28.6	28.7	26.9	2	680.358	1358.7	1359.71	2	0.003066	2.255	2840.97	564283	113055	44	56	TRUE
Control1-1	T-complex protein 1 subunit theta OS=Mus musculus GN=Cct8 PE=1 SV=3	sp|P42932|TCPQ_MOUSE	Uniprot_Mouse2_010715.fasta	59556.1	1	3	3	3	0.00019	0.0657	DVDEVSSLLR	R	T	0.997	49	28.5	25.8	2	566.796	1131.58	1132.58	2	0.0008287	0.7317	3546.71	1416350	159128	156	165	TRUE
Control1-1	T-complex protein 1 subunit theta OS=Mus musculus GN=Cct8 PE=1 SV=3	sp|P42932|TCPQ_MOUSE	Uniprot_Mouse2_010715.fasta	59556.1	1	3	3	3	0.00019	0.0657	LFVTNDAATILR	K	E	0.997	47.7	25.9	45.1	2	667.378	1332.74	1333.75	2	0.0006705	0.5027	3776.56	1893300	395903	63	74	TRUE
Control1-1	T-complex protein 1 subunit theta OS=Mus musculus GN=Cct8 PE=1 SV=3	sp|P42932|TCPQ_MOUSE	Uniprot_Mouse2_010715.fasta	59556.1	1	3	3	3	0.00019	0.0657	LVPGGGATEIELAK	R	Q	0.99	27.9	26.1	25.7	2	677.882	1353.75	1354.76	2	-0.001673	-1.235	2952.11	918056	133219	408	421	TRUE
Control1-1	40S ribosomal protein S25 OS=Mus musculus GN=Rps25 PE=1 SV=1	sp|P62852|RS25_MOUSE	Uniprot_Mouse2_010715.fasta	13743	0.986	1	1	1	6.33e-05	0.072	AALQELLSK	R	G	0.997	52.7	26	49.8	2	486.79	971.565	972.573	2	-0.0002938	-0.3021	3333.78	2433920	142874	86	94	TRUE
Control1-1	Nascent polypeptide-associated complex subunit alpha, muscle-specific form OS=Mus musculus GN=Naca PE=1 SV=2	sp|P70670|NACAM_MOUSE	Uniprot_Mouse2_010715.fasta	220498	0.998	1	1	1	6.33e-05	0.0064	SPASDTYIVFGEAK	K	I	0.997	69.5	27	69.5	2	742.866	1483.72	1484.73	2	-0.001335	-0.8988	3457.66	1195220	155902	2086	2099	TRUE
Control1-1	Triosephosphate isomerase OS=Mus musculus GN=Tpi1 PE=1 SV=4	sp|P17751|TPIS_MOUSE	Uniprot_Mouse2_010715.fasta	32191.3	1	4	5	5	0.000316	0.157	FFVGGNWK	K	M	0.969	23.4	25.8	8.62	2	477.745	953.475	954.483	2	-0.001387	-1.453	3426.69	1436530	136333	57	64	TRUE
Control1-1	Triosephosphate isomerase OS=Mus musculus GN=Tpi1 PE=1 SV=4	sp|P17751|TPIS_MOUSE	Uniprot_Mouse2_010715.fasta	32191.3	1	4	5	5	0.000316	0.157	HVFGESDELIGQK	R	V	0.997	47.4	27.5	44.1	2	486.912	1457.72	1458.72	3	-3.871e-05	-0.02654	2676.27	3097440	208880	151	163	TRUE
Control1-1	Triosephosphate isomerase OS=Mus musculus GN=Tpi1 PE=1 SV=4	sp|P17751|TPIS_MOUSE	Uniprot_Mouse2_010715.fasta	32191.3	1	4	5	5	0.000316	0.157	VIADNVKDWSK	K	V	0.997	44.9	28.9	44.6	2	425.563	1273.67	1274.67	3	-0.0005499	-0.4314	2441.47	3195810	174720	200	210	TRUE
Control1-1	Triosephosphate isomerase OS=Mus musculus GN=Tpi1 PE=1 SV=4	sp|P17751|TPIS_MOUSE	Uniprot_Mouse2_010715.fasta	32191.3	1	4	5	5	0.000316	0.157	VVLAYEPVWAIGTGK	K	T	0.959	16.8	26.7	16.5	2	534.968	1601.88	1602.89	3	0.0003535	0.2205	4348.95	623527	257206	211	225	TRUE
Control1-1	Triosephosphate isomerase OS=Mus musculus GN=Tpi1 PE=1 SV=4	sp|P17751|TPIS_MOUSE	Uniprot_Mouse2_010715.fasta	32191.3	1	4	5	5	0.000316	0.157	VVLAYEPVWAIGTGK	K	T	0.997	29.3	26.7	29.3	2	801.948	1601.88	1602.89	2	-0.0005486	-0.3423	4339.76	0	288480	211	225	TRUE
Control1-1	Hemoglobin subunit alpha OS=Mus musculus GN=Hba PE=1 SV=2	sp|P01942|HBA_MOUSE,tr|Q91VB8|Q91VB8_MOUSE	Uniprot_Mouse2_010715.fasta	15085.4	1	2	2	2	0.000127	0.155	IGGHGAEYGAEALER	K	M	0.997	48	26.6	39.2	2	510.583	1528.73	1529.73	3	-0.0001589	-0.1039	2233.25	9387570	174797	18	32	TRUE
Control1-1	Hemoglobin subunit alpha OS=Mus musculus GN=Hba PE=1 SV=2	sp|P01942|HBA_MOUSE,tr|Q91VB8|Q91VB8_MOUSE	Uniprot_Mouse2_010715.fasta	15085.4	1	2	2	2	0.000127	0.155	VDPVNFK	R	L	0.853	18.1	29.9	8.55	2	409.724	817.434	818.441	2	0.0002806	0.3428	2265.3	616972	114264	94	100	TRUE
Control1-1	Peroxiredoxin-1 OS=Mus musculus GN=Prdx1 PE=1 SV=1	sp|P35700|PRDX1_MOUSE,tr|B1AXW5|B1AXW5_MOUSE,tr|B1AXW6|B1AXW6_MOUSE	Uniprot_Mouse2_010715.fasta	22177.5	1	8	8	12	0.00076	0.432	ADEGISFR	K	G	0.943	21.1	25.7	21.1	2	447.718	893.422	894.432	2	-0.002338	-2.614	2375.23	7743210	1392650	121	128	TRUE
Control1-1	Peroxiredoxin-1 OS=Mus musculus GN=Prdx1 PE=1 SV=1	sp|P35700|PRDX1_MOUSE,tr|B1AXW5|B1AXW5_MOUSE,tr|B1AXW6|B1AXW6_MOUSE	Uniprot_Mouse2_010715.fasta	22177.5	1	8	8	12	0.00076	0.432	ATAVMPDGQFK	K	D	0.948	19	27.2	15.1	2	582.79	1163.57	1164.57	2	0.0003672	0.3153	2499.58	3154100	123276	17	27	TRUE
Control1-1	Peroxiredoxin-1 OS=Mus musculus GN=Prdx1 PE=1 SV=1	sp|P35700|PRDX1_MOUSE,tr|B1AXW5|B1AXW5_MOUSE,tr|B1AXW6|B1AXW6_MOUSE	Uniprot_Mouse2_010715.fasta	22177.5	1	8	8	12	0.00076	0.432	DISLSEYK	K	G	0.978	20.7	26	14.1	2	477.742	953.47	954.478	2	-0.0004814	-0.5044	2729.36	4713190	962160	28	35	TRUE
Control1-1	Peroxiredoxin-1 OS=Mus musculus GN=Prdx1 PE=1 SV=1	sp|P35700|PRDX1_MOUSE,tr|B1AXW5|B1AXW5_MOUSE,tr|B1AXW6|B1AXW6_MOUSE	Uniprot_Mouse2_010715.fasta	22177.5	1	8	8	12	0.00076	0.432	GLFIIDDK	R	G	0.99	51.5	25.2	41.1	2	460.758	919.501	920.509	2	-0.0006976	-0.7579	3628.06	5143690	283600	129	136	FALSE	sp|O08807|PRDX4_MOUSE
Control1-1	Peroxiredoxin-1 OS=Mus musculus GN=Prdx1 PE=1 SV=1	sp|P35700|PRDX1_MOUSE,tr|B1AXW5|B1AXW5_MOUSE,tr|B1AXW6|B1AXW6_MOUSE	Uniprot_Mouse2_010715.fasta	22177.5	1	8	8	12	0.00076	0.432	GLFIIDDKGILR	R	Q	0.993	20.1	25	16.1	2	453.938	1358.79	1359.8	3	-0.001625	-1.195	4072.41	697339	98029.7	129	140	TRUE
Control1-1	Peroxiredoxin-1 OS=Mus musculus GN=Prdx1 PE=1 SV=1	sp|P35700|PRDX1_MOUSE,tr|B1AXW5|B1AXW5_MOUSE,tr|B1AXW6|B1AXW6_MOUSE	Uniprot_Mouse2_010715.fasta	22177.5	1	8	8	12	0.00076	0.432	GLFIIDDKGILR	R	Q	0.997	35.3	25	31.5	2	453.937	1358.79	1359.8	3	-0.002174	-1.599	4037.93	14092500	135430	129	140	TRUE
Control1-1	Peroxiredoxin-1 OS=Mus musculus GN=Prdx1 PE=1 SV=1	sp|P35700|PRDX1_MOUSE,tr|B1AXW5|B1AXW5_MOUSE,tr|B1AXW6|B1AXW6_MOUSE	Uniprot_Mouse2_010715.fasta	22177.5	1	8	8	12	0.00076	0.432	IGYPAPNFK	K	A	0.849	16	28	16	2	503.771	1005.53	1006.54	2	-0.000176	-0.1748	2837.83	0	141711	8	16	TRUE
Control1-1	Peroxiredoxin-1 OS=Mus musculus GN=Prdx1 PE=1 SV=1	sp|P35700|PRDX1_MOUSE,tr|B1AXW5|B1AXW5_MOUSE,tr|B1AXW6|B1AXW6_MOUSE	Uniprot_Mouse2_010715.fasta	22177.5	1	8	8	12	0.00076	0.432	LVQAFQFTDK	R	H	0.997	42.4	27.2	33.9	2	598.819	1195.62	1196.63	2	0.0001272	0.1063	3306.16	0	201819	159	168	TRUE
Control1-1	Peroxiredoxin-1 OS=Mus musculus GN=Prdx1 PE=1 SV=1	sp|P35700|PRDX1_MOUSE,tr|B1AXW5|B1AXW5_MOUSE,tr|B1AXW6|B1AXW6_MOUSE	Uniprot_Mouse2_010715.fasta	22177.5	1	8	8	12	0.00076	0.432	qITINDLPVGR	R	S	0.997	28.3	26.6	0	2	604.836	1207.66	1208.66	2	0.001001	0.828	4059.79	7573910	165787	141	151	FALSE	sp|O08807|PRDX4_MOUSE
Control1-1	Peroxiredoxin-1 OS=Mus musculus GN=Prdx1 PE=1 SV=1	sp|P35700|PRDX1_MOUSE,tr|B1AXW5|B1AXW5_MOUSE,tr|B1AXW6|B1AXW6_MOUSE	Uniprot_Mouse2_010715.fasta	22177.5	1	8	8	12	0.00076	0.432	QITINDLPVGR	R	S	0.997	50.1	26.1	0	2	613.349	1224.68	1225.69	2	-0.0004011	-0.3273	3337.1	24600200	905114	141	151	FALSE	sp|O08807|PRDX4_MOUSE
Control1-1	Peroxiredoxin-1 OS=Mus musculus GN=Prdx1 PE=1 SV=1	sp|P35700|PRDX1_MOUSE,tr|B1AXW5|B1AXW5_MOUSE,tr|B1AXW6|B1AXW6_MOUSE	Uniprot_Mouse2_010715.fasta	22177.5	1	8	8	12	0.00076	0.432	SVDEIIR	R	L	0.9	26	28.7	11	2	416.233	830.451	831.457	2	0.0009704	1.167	2243.5	9088850	185982	152	158	TRUE
Control1-1	Peroxiredoxin-1 OS=Mus musculus GN=Prdx1 PE=1 SV=1	sp|P35700|PRDX1_MOUSE,tr|B1AXW5|B1AXW5_MOUSE,tr|B1AXW6|B1AXW6_MOUSE	Uniprot_Mouse2_010715.fasta	22177.5	1	8	8	12	0.00076	0.432	TIAQDYGVLK	R	A	0.997	64.8	26.2	57.1	2	554.306	1106.6	1107.6	2	-0.0001062	-0.0959	2885	26553200	596942	111	120	TRUE
Control1-1	Eukaryotic translation initiation factor 2 subunit 1 OS=Mus musculus GN=Eif2s1 PE=1 SV=3	sp|Q6ZWX6|IF2A_MOUSE	Uniprot_Mouse2_010715.fasta	36108.7	1	1	1	1	6.33e-05	0.0381	VVTDTDETELAR	K	Q	0.997	36.2	27.5	35.5	2	674.832	1347.65	1348.66	2	-0.003193	-2.367	2120.26	876698	89824.8	277	288	TRUE
Control1-1	Keratin, type II cytoskeletal 73 OS=Mus musculus GN=Krt73 PE=1 SV=1	sp|Q6NXH9|K2C73_MOUSE	Uniprot_Mouse2_010715.fasta	58912.8	0.747	0	0	16	0.00101	0.0594	FASFIDK	K	V	0.9	40.6	26.9	13.8	2	414.218	826.422	827.43	2	-0.000233	-0.2816	2867.92	0	115579	142	148	TRUE
Control1-1	Keratin, type II cytoskeletal 73 OS=Mus musculus GN=Krt73 PE=1 SV=1	sp|Q6NXH9|K2C73_MOUSE	Uniprot_Mouse2_010715.fasta	58912.8	0.747	0	0	16	0.00101	0.0594	FASFIDK	K	V	0.9	52.4	26.9	16	2	414.218	826.422	827.43	2	-0.000294	-0.3553	2837.39	183417000	483921	142	148	TRUE
Control1-1	Keratin, type II cytoskeletal 73 OS=Mus musculus GN=Krt73 PE=1 SV=1	sp|Q6NXH9|K2C73_MOUSE	Uniprot_Mouse2_010715.fasta	58912.8	0.747	0	0	16	0.00101	0.0594	FASFIDKVR	K	F	0.997	39	25.6	34.3	2	361.538	1081.59	1082.6	3	-0.0002823	-0.2608	2952.6	0	318931	142	150	TRUE
Control1-1	Keratin, type II cytoskeletal 73 OS=Mus musculus GN=Krt73 PE=1 SV=1	sp|Q6NXH9|K2C73_MOUSE	Uniprot_Mouse2_010715.fasta	58912.8	0.747	0	0	16	0.00101	0.0594	FASFIDKVR	K	F	0.997	57.5	25.9	51.6	2	541.803	1081.59	1082.6	2	-0.0005435	-0.5021	2926.1	28799000	334397	142	150	TRUE
Control1-1	Keratin, type II cytoskeletal 73 OS=Mus musculus GN=Krt73 PE=1 SV=1	sp|Q6NXH9|K2C73_MOUSE	Uniprot_Mouse2_010715.fasta	58912.8	0.747	0	0	16	0.00101	0.0594	FLEQQNQVLQTK	R	W	0.986	21.3	28.2	13.8	2	492.6	1474.78	1475.79	3	0.0002022	0.137	2607.34	35560500	74505.8	151	162	TRUE
Control1-1	Keratin, type II cytoskeletal 73 OS=Mus musculus GN=Krt73 PE=1 SV=1	sp|Q6NXH9|K2C73_MOUSE	Uniprot_Mouse2_010715.fasta	58912.8	0.747	0	0	16	0.00101	0.0594	FLEQQNQVLQTK	R	W	0.997	58.1	28.3	48.5	2	738.396	1474.78	1475.79	2	-0.001463	-0.9912	3283.71	6097360	485319	151	162	TRUE
Control1-1	Keratin, type II cytoskeletal 73 OS=Mus musculus GN=Krt73 PE=1 SV=1	sp|Q6NXH9|K2C73_MOUSE	Uniprot_Mouse2_010715.fasta	58912.8	0.747	0	0	16	0.00101	0.0594	FLEQQNQVLQTK	R	W	0.997	58.4	28.4	47.8	2	738.397	1474.78	1475.79	2	0.0004903	0.3322	2634.32	0	158175	151	162	TRUE
Control1-1	Keratin, type II cytoskeletal 73 OS=Mus musculus GN=Krt73 PE=1 SV=1	sp|Q6NXH9|K2C73_MOUSE	Uniprot_Mouse2_010715.fasta	58912.8	0.747	0	0	16	0.00101	0.0594	FLEQQNQVLQTK	R	W	0.997	75.1	28.3	63.6	2	738.396	1474.78	1475.79	2	-0.001707	-1.157	2604.1	0	184930	151	162	TRUE
Control1-1	Keratin, type II cytoskeletal 73 OS=Mus musculus GN=Krt73 PE=1 SV=1	sp|Q6NXH9|K2C73_MOUSE	Uniprot_Mouse2_010715.fasta	58912.8	0.747	0	0	16	0.00101	0.0594	LALDIEIATYR	K	K	0.986	28.4	27.7	28.4	2	639.358	1276.7	1277.71	2	-0.00148	-1.159	4286.01	0	95552.4	424	434	TRUE
Control1-1	Keratin, type II cytoskeletal 73 OS=Mus musculus GN=Krt73 PE=1 SV=1	sp|Q6NXH9|K2C73_MOUSE	Uniprot_Mouse2_010715.fasta	58912.8	0.747	0	0	16	0.00101	0.0594	LALDIEIATYR	K	K	0.988	23.9	26.9	23.9	2	639.359	1276.7	1277.71	2	-1.54e-05	-0.01206	4252.23	0	142965	424	434	TRUE
Control1-1	Keratin, type II cytoskeletal 73 OS=Mus musculus GN=Krt73 PE=1 SV=1	sp|Q6NXH9|K2C73_MOUSE	Uniprot_Mouse2_010715.fasta	58912.8	0.747	0	0	16	0.00101	0.0594	LALDIEIATYR	K	K	0.997	28.8	26.9	26.7	2	639.359	1276.7	1277.71	2	0.001083	0.8478	5898.87	270155	27746.5	424	434	TRUE
Control1-1	Keratin, type II cytoskeletal 73 OS=Mus musculus GN=Krt73 PE=1 SV=1	sp|Q6NXH9|K2C73_MOUSE	Uniprot_Mouse2_010715.fasta	58912.8	0.747	0	0	16	0.00101	0.0594	LALDIEIATYR	K	K	0.997	33.3	26.9	30.5	2	639.359	1276.7	1277.71	2	0.0001067	0.08348	4211.91	0	230073	424	434	TRUE
Control1-1	Keratin, type II cytoskeletal 73 OS=Mus musculus GN=Krt73 PE=1 SV=1	sp|Q6NXH9|K2C73_MOUSE	Uniprot_Mouse2_010715.fasta	58912.8	0.747	0	0	16	0.00101	0.0594	LALDIEIATYR	K	K	0.997	34.7	26.9	34.7	2	639.358	1276.7	1277.71	2	-0.001114	-0.8719	4316.5	108541	89876	424	434	TRUE
Control1-1	Keratin, type II cytoskeletal 73 OS=Mus musculus GN=Krt73 PE=1 SV=1	sp|Q6NXH9|K2C73_MOUSE	Uniprot_Mouse2_010715.fasta	58912.8	0.747	0	0	16	0.00101	0.0594	LALDIEIATYR	K	K	0.997	56.7	26.9	51.4	2	639.359	1276.7	1277.71	2	0.0003508	0.2746	4092.98	0	287251	424	434	TRUE
Control1-1	Keratin, type II cytoskeletal 73 OS=Mus musculus GN=Krt73 PE=1 SV=1	sp|Q6NXH9|K2C73_MOUSE	Uniprot_Mouse2_010715.fasta	58912.8	0.747	0	0	16	0.00101	0.0594	LALDIEIATYR	K	K	0.997	65.3	26.9	65.3	2	639.359	1276.7	1277.71	2	-0.0002595	-0.2031	4154.25	0	312743	424	434	TRUE
Control1-1	Keratin, type II cytoskeletal 73 OS=Mus musculus GN=Krt73 PE=1 SV=1	sp|Q6NXH9|K2C73_MOUSE	Uniprot_Mouse2_010715.fasta	58912.8	0.747	0	0	16	0.00101	0.0594	LALDIEIATYR	K	K	0.997	74.5	26.9	71.9	2	639.359	1276.7	1277.71	2	0.0004729	0.3701	4123.78	1075250	744895	424	434	TRUE
Control1-1	Alpha-enolase OS=Mus musculus GN=Eno1 PE=1 SV=3	sp|P17182|ENOA_MOUSE	Uniprot_Mouse2_010715.fasta	47141.7	1	6	7	7	0.000443	0.212	AAVPSGASTGIYEALELR	R	D	0.997	46.7	27.5	45.9	2	602.319	1803.93	1804.94	3	-0.002972	-1.646	4132.47	2375330	90538.1	33	50	TRUE
Control1-1	Alpha-enolase OS=Mus musculus GN=Eno1 PE=1 SV=3	sp|P17182|ENOA_MOUSE	Uniprot_Mouse2_010715.fasta	47141.7	1	6	7	7	0.000443	0.212	AAVPSGASTGIYEALELR	R	D	0.997	77.5	27.7	76.4	2	902.975	1803.94	1804.94	2	-0.000517	-0.2864	4131.77	4349380	372612	33	50	TRUE
Control1-1	Alpha-enolase OS=Mus musculus GN=Eno1 PE=1 SV=3	sp|P17182|ENOA_MOUSE	Uniprot_Mouse2_010715.fasta	47141.7	1	6	7	7	0.000443	0.212	DATNVGDEGGFAPNILENK	K	E	0.99	23.5	26	23.5	2	980.968	1959.92	1960.92	2	0.003446	1.757	3620.66	3062000	92870.1	203	221	TRUE
Control1-1	Alpha-enolase OS=Mus musculus GN=Eno1 PE=1 SV=3	sp|P17182|ENOA_MOUSE	Uniprot_Mouse2_010715.fasta	47141.7	1	6	7	7	0.000443	0.212	GNPTVEVDLYTAK	R	G	0.903	24.6	28.1	20.3	2	703.857	1405.7	1406.72	2	-0.009878	-7.022	3595.03	1430410	166552	16	28	TRUE
Control1-1	Alpha-enolase OS=Mus musculus GN=Eno1 PE=1 SV=3	sp|P17182|ENOA_MOUSE	Uniprot_Mouse2_010715.fasta	47141.7	1	6	7	7	0.000443	0.212	LMIEMDGTENK	K	S	0.997	52	25	44.3	2	640.797	1279.58	1280.59	2	-0.0002388	-0.1865	2862.83	5795760	318875	93	103	TRUE
Control1-1	Alpha-enolase OS=Mus musculus GN=Eno1 PE=1 SV=3	sp|P17182|ENOA_MOUSE	Uniprot_Mouse2_010715.fasta	47141.7	1	6	7	7	0.000443	0.212	SGKYDLDFKSPDDPSR	R	Y	0.997	34	25.9	27	2	457.469	1825.85	1826.86	4	-0.0006007	-0.3288	2546.07	4180860	195966	254	269	TRUE
Control1-1	Alpha-enolase OS=Mus musculus GN=Eno1 PE=1 SV=3	sp|P17182|ENOA_MOUSE	Uniprot_Mouse2_010715.fasta	47141.7	1	6	7	7	0.000443	0.212	VNQIGSVTESLQAcK	K	L	0.992	26.3	27.8	0	2	817.414	1632.81	1633.82	2	0.0001916	0.1172	2966.7	1177670	115672	344	358	TRUE
Control1-1	Keratin, type I cytoskeletal 12 OS=Mus musculus GN=Krt12 PE=1 SV=2	sp|Q64291|K1C12_MOUSE,tr|Z4YJD9|Z4YJD9_MOUSE	Uniprot_Mouse2_010715.fasta	52465	0.975	1	1	1	6.33e-05	0.039	IVSARVSNAQLLLQIDNAR	K	L	0.995	26.2	25	23.5	2	694.395	2080.16	2081.18	3	-0.01342	-6.449	3957.13	1112360	533313	183	201	TRUE
Control1-1	78 kDa glucose-regulated protein OS=Mus musculus GN=Hspa5 PE=1 SV=3	sp|P20029|GRP78_MOUSE	Uniprot_Mouse2_010715.fasta	72423.6	1	12	13	16	0.00101	0.249	AKFEELNmDLFR	R	S	0.907	14.6	26.7	8.05	2	510.254	1527.74	1528.75	3	-3.639e-05	-0.0238	3487.45	1687360	86997.4	326	337	TRUE
Control1-1	78 kDa glucose-regulated protein OS=Mus musculus GN=Hspa5 PE=1 SV=3	sp|P20029|GRP78_MOUSE	Uniprot_Mouse2_010715.fasta	72423.6	1	12	13	16	0.00101	0.249	AKFEELNMDLFR	R	S	0.997	41.4	26.9	34.3	2	504.922	1511.74	1512.75	3	0.0001582	0.1046	4007.35	1468800	93016.8	326	337	TRUE
Control1-1	78 kDa glucose-regulated protein OS=Mus musculus GN=Hspa5 PE=1 SV=3	sp|P20029|GRP78_MOUSE	Uniprot_Mouse2_010715.fasta	72423.6	1	12	13	16	0.00101	0.249	DAGTIAGLNVMR	K	I	0.997	41.4	28.4	35.4	2	609.319	1216.62	1217.63	2	-6.111e-05	-0.05018	3373.48	9608470	441063	187	198	TRUE
Control1-1	78 kDa glucose-regulated protein OS=Mus musculus GN=Hspa5 PE=1 SV=3	sp|P20029|GRP78_MOUSE	Uniprot_Mouse2_010715.fasta	72423.6	1	12	13	16	0.00101	0.249	DNHLLGTFDLTGIPPAPR	K	G	0.926	15.8	27.3	12.4	2	645.342	1933	1934.01	3	-0.001876	-0.9701	4213.67	333828	91127.9	476	493	TRUE
Control1-1	78 kDa glucose-regulated protein OS=Mus musculus GN=Hspa5 PE=1 SV=3	sp|P20029|GRP78_MOUSE	Uniprot_Mouse2_010715.fasta	72423.6	1	12	13	16	0.00101	0.249	ELEEIVQPIISK	K	L	0.997	32.2	25.2	24.5	2	699.398	1396.78	1397.79	2	0.0006303	0.4509	3625.18	1259800	161682	623	634	TRUE
Control1-1	78 kDa glucose-regulated protein OS=Mus musculus GN=Hspa5 PE=1 SV=3	sp|P20029|GRP78_MOUSE	Uniprot_Mouse2_010715.fasta	72423.6	1	12	13	16	0.00101	0.249	IDTRNELESYAYSLK	R	N	0.997	36.5	27.6	36.5	2	601.302	1800.88	1801.9	3	-0.005477	-3.039	3566.54	1995420	148401	560	574	TRUE
Control1-1	78 kDa glucose-regulated protein OS=Mus musculus GN=Hspa5 PE=1 SV=3	sp|P20029|GRP78_MOUSE	Uniprot_Mouse2_010715.fasta	72423.6	1	12	13	16	0.00101	0.249	IINEPTAAAIAYGLDK	R	R	0.997	33.7	26.5	33.7	2	830.453	1658.89	1659.9	2	0.002795	1.684	3814.87	6810200	205512	199	214	TRUE
Control1-1	78 kDa glucose-regulated protein OS=Mus musculus GN=Hspa5 PE=1 SV=3	sp|P20029|GRP78_MOUSE	Uniprot_Mouse2_010715.fasta	72423.6	1	12	13	16	0.00101	0.249	IINEPTAAAIAYGLDK	R	R	0.997	46.5	27	44.9	2	830.45	1658.89	1659.9	2	-0.001966	-1.184	3809.91	6810200	170321	199	214	TRUE
Control1-1	78 kDa glucose-regulated protein OS=Mus musculus GN=Hspa5 PE=1 SV=3	sp|P20029|GRP78_MOUSE	Uniprot_Mouse2_010715.fasta	72423.6	1	12	13	16	0.00101	0.249	IINEPTAAAIAYGLDK	R	R	0.997	35.7	27.1	34.4	2	553.97	1658.89	1659.9	3	-0.0004534	-0.2731	3812.84	3509030	56490.9	199	214	TRUE
Control1-1	78 kDa glucose-regulated protein OS=Mus musculus GN=Hspa5 PE=1 SV=3	sp|P20029|GRP78_MOUSE	Uniprot_Mouse2_010715.fasta	72423.6	1	12	13	16	0.00101	0.249	IINEPTAAAIAYGLDKR	R	E	0.997	50.1	25.9	50.1	2	606.002	1814.98	1816	3	-0.005972	-3.289	3563.05	6813580	178689	199	215	TRUE
Control1-1	78 kDa glucose-regulated protein OS=Mus musculus GN=Hspa5 PE=1 SV=3	sp|P20029|GRP78_MOUSE	Uniprot_Mouse2_010715.fasta	72423.6	1	12	13	16	0.00101	0.249	ITPSYVAFTPEGER	R	L	0.997	47.3	28.2	46.9	2	783.894	1565.77	1566.78	2	0.000253	0.1614	3297.41	3122150	105331	62	75	TRUE
Control1-1	78 kDa glucose-regulated protein OS=Mus musculus GN=Hspa5 PE=1 SV=3	sp|P20029|GRP78_MOUSE	Uniprot_Mouse2_010715.fasta	72423.6	1	12	13	16	0.00101	0.249	KSDIDEIVLVGGSTR	K	I	0.937	16.7	27.8	16.7	2	530.289	1587.84	1588.85	3	-0.002627	-1.654	3208.19	884820	200420	354	368	TRUE
Control1-1	78 kDa glucose-regulated protein OS=Mus musculus GN=Hspa5 PE=1 SV=3	sp|P20029|GRP78_MOUSE	Uniprot_Mouse2_010715.fasta	72423.6	1	12	13	16	0.00101	0.249	NELESYAYSLK	R	N	0.997	31.6	25.8	26.3	2	658.822	1315.63	1316.64	2	0.0004086	0.3104	3419.47	2974200	134149	564	574	TRUE
Control1-1	78 kDa glucose-regulated protein OS=Mus musculus GN=Hspa5 PE=1 SV=3	sp|P20029|GRP78_MOUSE	Uniprot_Mouse2_010715.fasta	72423.6	1	12	13	16	0.00101	0.249	NQLTSNPENTVFDAKR	K	L	0.946	17.8	28.5	17.8	2	611.975	1832.9	1833.91	3	0.000412	0.2246	2677.33	2124910	151158	83	98	TRUE
Control1-1	78 kDa glucose-regulated protein OS=Mus musculus GN=Hspa5 PE=1 SV=3	sp|P20029|GRP78_MOUSE	Uniprot_Mouse2_010715.fasta	72423.6	1	12	13	16	0.00101	0.249	SQIFSTASDNQPTVTIK	K	V	0.997	55.5	27.4	51.8	2	918.971	1835.93	1836.93	2	0.0005498	0.2993	3081.92	2968560	307698	449	465	TRUE
Control1-1	78 kDa glucose-regulated protein OS=Mus musculus GN=Hspa5 PE=1 SV=3	sp|P20029|GRP78_MOUSE	Uniprot_Mouse2_010715.fasta	72423.6	1	12	13	16	0.00101	0.249	TKPYIQVDIGGGQTK	K	T	0.997	39.8	27	33.5	2	535.627	1603.86	1604.86	3	0.0005615	0.3499	2673.61	5691680	510154	125	139	TRUE
Control1-1	Keratin, type I cytoskeletal 16 OS=Mus musculus GN=Krt16 PE=1 SV=3	sp|Q9Z2K1|K1C16_MOUSE	Uniprot_Mouse2_010715.fasta	51607.7	1	6	9	23	0.00146	0.237	ASLENSLEETK	K	G	0.957	20.1	27.7	20.1	2	610.804	1219.59	1220.6	2	0.0003317	0.2717	2449.59	0	230367	351	361	TRUE
Control1-1	Keratin, type I cytoskeletal 16 OS=Mus musculus GN=Krt16 PE=1 SV=3	sp|Q9Z2K1|K1C16_MOUSE	Uniprot_Mouse2_010715.fasta	51607.7	1	6	9	23	0.00146	0.237	ASLENSLEETKGR	K	Y	0.997	29.8	27.1	29	2	478.579	1432.72	1433.72	3	0.0006125	0.4272	2191.53	0	106071	351	363	TRUE
Control1-1	Keratin, type I cytoskeletal 16 OS=Mus musculus GN=Krt16 PE=1 SV=3	sp|Q9Z2K1|K1C16_MOUSE	Uniprot_Mouse2_010715.fasta	51607.7	1	6	9	23	0.00146	0.237	DYSPYFK	K	T	0.9	41.6	25	24.1	2	460.213	918.412	919.42	2	-0.0001648	-0.1793	2798.53	11767000	963260	159	165	TRUE
Control1-1	Keratin, type I cytoskeletal 16 OS=Mus musculus GN=Krt16 PE=1 SV=3	sp|Q9Z2K1|K1C16_MOUSE	Uniprot_Mouse2_010715.fasta	51607.7	1	6	9	23	0.00146	0.237	GQTGGDVNVEMDAAPGVDLSR	R	I	0.997	30.4	25	30.4	2	1044.49	2086.96	2087.97	2	5.432e-05	0.02602	3233.25	141854	116936	260	280	TRUE
Control1-1	Keratin, type I cytoskeletal 16 OS=Mus musculus GN=Krt16 PE=1 SV=3	sp|Q9Z2K1|K1C16_MOUSE	Uniprot_Mouse2_010715.fasta	51607.7	1	6	9	23	0.00146	0.237	GQTGGDVNVEmDAAPGVDLSR	R	I	0.997	48.8	25	48.8	2	1052.48	2102.95	2103.96	2	-0.0002318	-0.1102	2816.46	17663400	84931.6	260	280	TRUE
Control1-1	Keratin, type I cytoskeletal 16 OS=Mus musculus GN=Krt16 PE=1 SV=3	sp|Q9Z2K1|K1C16_MOUSE	Uniprot_Mouse2_010715.fasta	51607.7	1	6	9	23	0.00146	0.237	GQTGGDVNVEMDAAPGVDLSR	R	I	0.997	65.2	25	65.2	2	1044.49	2086.96	2087.97	2	-0.00111	-0.5314	3201.99	40925400	191157	260	280	TRUE
Control1-1	Keratin, type I cytoskeletal 16 OS=Mus musculus GN=Krt16 PE=1 SV=3	sp|Q9Z2K1|K1C16_MOUSE	Uniprot_Mouse2_010715.fasta	51607.7	1	6	9	23	0.00146	0.237	ILNEMRDQYEQMAEK	R	N	0.962	15.2	25	11	2	633.296	1896.87	1897.88	3	-0.005121	-2.698	3008.25	122721000	123234	281	295	TRUE
Control1-1	Keratin, type I cytoskeletal 16 OS=Mus musculus GN=Krt16 PE=1 SV=3	sp|Q9Z2K1|K1C16_MOUSE	Uniprot_Mouse2_010715.fasta	51607.7	1	6	9	23	0.00146	0.237	ILNEMRDQYEQMAEK	R	N	0.992	27.4	25	23.8	2	949.44	1896.87	1897.88	2	-0.006084	-3.206	3017.59	6421750	278546	281	295	TRUE
Control1-1	Keratin, type I cytoskeletal 16 OS=Mus musculus GN=Krt16 PE=1 SV=3	sp|Q9Z2K1|K1C16_MOUSE	Uniprot_Mouse2_010715.fasta	51607.7	1	6	9	23	0.00146	0.237	ILNEMRDQYEQMAEK	R	N	0.997	26.2	25	21.3	2	633.298	1896.87	1897.88	3	0.001105	0.5821	3039.15	0	261898	281	295	TRUE
Control1-1	Keratin, type I cytoskeletal 16 OS=Mus musculus GN=Krt16 PE=1 SV=3	sp|Q9Z2K1|K1C16_MOUSE	Uniprot_Mouse2_010715.fasta	51607.7	1	6	9	23	0.00146	0.237	IRDWYQR	K	Q	0.9	46.2	26.6	30.8	2	346.182	1035.52	1036.53	3	-0.0006956	-0.6711	2166.6	148889000	891501	145	151	TRUE
Control1-1	Keratin, type I cytoskeletal 16 OS=Mus musculus GN=Krt16 PE=1 SV=3	sp|Q9Z2K1|K1C16_MOUSE	Uniprot_Mouse2_010715.fasta	51607.7	1	6	9	23	0.00146	0.237	KNHEEEMLALR	K	G	0.997	33.2	26.5	22.1	2	343.178	1368.68	1369.69	4	-0.0001163	-0.08492	2282.17	11937200	464832	249	259	TRUE
Control1-1	Keratin, type I cytoskeletal 16 OS=Mus musculus GN=Krt16 PE=1 SV=3	sp|Q9Z2K1|K1C16_MOUSE	Uniprot_Mouse2_010715.fasta	51607.7	1	6	9	23	0.00146	0.237	KNHEEEMLALR	K	G	0.997	57.1	26.6	44.3	2	457.234	1368.68	1369.69	3	-0.0004996	-0.3648	2284.93	37085500	2290120	249	259	TRUE
Control1-1	Keratin, type I cytoskeletal 16 OS=Mus musculus GN=Krt16 PE=1 SV=3	sp|Q9Z2K1|K1C16_MOUSE	Uniprot_Mouse2_010715.fasta	51607.7	1	6	9	23	0.00146	0.237	LAADDFR	R	T	0.9	42.1	27.6	30.8	2	404.203	806.392	807.4	2	-0.0004285	-0.5307	2162.52	893601000	1232590	193	199	TRUE
Control1-1	Keratin, type I cytoskeletal 16 OS=Mus musculus GN=Krt16 PE=1 SV=3	sp|Q9Z2K1|K1C16_MOUSE	Uniprot_Mouse2_010715.fasta	51607.7	1	6	9	23	0.00146	0.237	LAADDFR	R	T	0.9	49.9	27.6	40.1	2	404.203	806.392	807.4	2	-0.0001843	-0.2283	2193.01	0	3430630	193	199	TRUE
Control1-1	Keratin, type I cytoskeletal 16 OS=Mus musculus GN=Krt16 PE=1 SV=3	sp|Q9Z2K1|K1C16_MOUSE	Uniprot_Mouse2_010715.fasta	51607.7	1	6	9	23	0.00146	0.237	LEQEIATYR	R	R	0.997	43.2	27.8	31.8	2	561.793	1121.57	1122.58	2	-0.001118	-0.9955	2277.47	18405900	126687	406	414	TRUE
Control1-1	Keratin, type I cytoskeletal 16 OS=Mus musculus GN=Krt16 PE=1 SV=3	sp|Q9Z2K1|K1C16_MOUSE	Uniprot_Mouse2_010715.fasta	51607.7	1	6	9	23	0.00146	0.237	LEQEIATYRR	R	L	0.997	30.3	27.8	15.4	2	426.898	1277.67	1278.68	3	-0.0006685	-0.5228	1948.81	9738220	439098	406	415	TRUE
Control1-1	Keratin, type I cytoskeletal 16 OS=Mus musculus GN=Krt16 PE=1 SV=3	sp|Q9Z2K1|K1C16_MOUSE	Uniprot_Mouse2_010715.fasta	51607.7	1	6	9	23	0.00146	0.237	NHEEEMLALR	K	G	0.985	25.6	25.3	25.6	2	621.3	1240.59	1241.59	2	-0.001891	-1.523	2569.21	17184300	120198	250	259	TRUE
Control1-1	Keratin, type I cytoskeletal 16 OS=Mus musculus GN=Krt16 PE=1 SV=3	sp|Q9Z2K1|K1C16_MOUSE	Uniprot_Mouse2_010715.fasta	51607.7	1	6	9	23	0.00146	0.237	qFTSSSSMK	R	G	0.997	48.8	25	45.1	2	493.219	984.424	985.429	2	0.001885	1.913	2386.17	5841410	433689	7	15	TRUE
Control1-1	Keratin, type I cytoskeletal 16 OS=Mus musculus GN=Krt16 PE=1 SV=3	sp|Q9Z2K1|K1C16_MOUSE	Uniprot_Mouse2_010715.fasta	51607.7	1	6	9	23	0.00146	0.237	TRLEQEIATYR	K	R	0.997	55.9	27.9	51.8	2	460.58	1378.72	1379.73	3	-0.0009747	-0.7064	2757.2	75311600	950254	404	414	TRUE
Control1-1	Keratin, type I cytoskeletal 16 OS=Mus musculus GN=Krt16 PE=1 SV=3	sp|Q9Z2K1|K1C16_MOUSE	Uniprot_Mouse2_010715.fasta	51607.7	1	6	9	23	0.00146	0.237	TRLEQEIATYRR	K	L	0.929	19.1	27.1	19.1	2	384.712	1534.82	1535.83	4	-0.001777	-1.157	2491.03	8927020	191904	404	415	TRUE
Control1-1	Keratin, type I cytoskeletal 16 OS=Mus musculus GN=Krt16 PE=1 SV=3	sp|Q9Z2K1|K1C16_MOUSE	Uniprot_Mouse2_010715.fasta	51607.7	1	6	9	23	0.00146	0.237	VTmQNLNDR	K	L	0.997	44.4	26.3	34.8	2	553.767	1105.52	1106.53	2	0.001186	1.072	1226.34	1808740	68181.1	115	123	TRUE
Control1-1	Keratin, type I cytoskeletal 16 OS=Mus musculus GN=Krt16 PE=1 SV=3	sp|Q9Z2K1|K1C16_MOUSE	Uniprot_Mouse2_010715.fasta	51607.7	1	6	9	23	0.00146	0.237	VTMQNLNDR	K	L	0.997	63.5	27.5	37	2	545.769	1089.52	1090.53	2	-0.0004808	-0.4409	1968.63	0	1343380	115	123	TRUE
Control1-1	Keratin, type I cytoskeletal 16 OS=Mus musculus GN=Krt16 PE=1 SV=3	sp|Q9Z2K1|K1C16_MOUSE	Uniprot_Mouse2_010715.fasta	51607.7	1	6	9	23	0.00146	0.237	VTMQNLNDR	K	L	0.997	65.8	27.3	36.2	2	545.77	1089.53	1090.53	2	0.001594	1.462	1938.15	357059000	165824	115	123	TRUE
Control1-1	Guanine nucleotide-binding protein subunit beta-2-like 1 OS=Mus musculus GN=Gnb2l1 PE=1 SV=3	sp|P68040|GBLP_MOUSE	Uniprot_Mouse2_010715.fasta	35077	1	3	4	4	0.000253	0.117	DETNYGIPQR	R	A	0.997	32.1	25	32.1	2	596.782	1191.55	1192.56	2	-0.002636	-2.21	2271.24	2307940	121687	48	57	TRUE
Control1-1	Guanine nucleotide-binding protein subunit beta-2-like 1 OS=Mus musculus GN=Gnb2l1 PE=1 SV=3	sp|P68040|GBLP_MOUSE	Uniprot_Mouse2_010715.fasta	35077	1	3	4	4	0.000253	0.117	IIVDELK	K	Q	0.879	19.4	26.8	0	2	415.255	828.495	829.503	2	-0.001145	-1.381	2674.97	0	53142.6	265	271	TRUE
Control1-1	Guanine nucleotide-binding protein subunit beta-2-like 1 OS=Mus musculus GN=Gnb2l1 PE=1 SV=3	sp|P68040|GBLP_MOUSE	Uniprot_Mouse2_010715.fasta	35077	1	3	4	4	0.000253	0.117	IIVDELKQEVISTSSK	K	A	0.907	14.9	25.1	14.9	2	895.001	1787.99	1789	2	-0.0005033	-0.2813	3479.42	1602680	99072.3	265	280	TRUE
Control1-1	Guanine nucleotide-binding protein subunit beta-2-like 1 OS=Mus musculus GN=Gnb2l1 PE=1 SV=3	sp|P68040|GBLP_MOUSE	Uniprot_Mouse2_010715.fasta	35077	1	3	4	4	0.000253	0.117	IIVDELKQEVISTSSK	K	A	0.997	37.5	25	30.4	2	597.004	1787.99	1789	3	0.0008871	0.4958	3472.23	9506710	192531	265	280	TRUE
Control1-1	Guanine nucleotide-binding protein subunit beta-2-like 1 OS=Mus musculus GN=Gnb2l1 PE=1 SV=3	sp|P68040|GBLP_MOUSE	Uniprot_Mouse2_010715.fasta	35077	1	3	4	4	0.000253	0.117	LWDLTTGTTTR	R	R	0.997	45.9	27.6	33.6	2	632.83	1263.65	1264.65	2	-7.81e-05	-0.06176	3347.46	0	241510	89	99	TRUE
Control1-1	Ras-related protein Rab-11B OS=Mus musculus GN=Rab11b PE=1 SV=3	sp|P46638|RB11B_MOUSE,sp|P62492|RB11A_MOUSE,tr|E9Q3P9|E9Q3P9_MOUSE,tr|F8WGS1|F8WGS1_MOUSE,tr|G3UY29|G3UY29_MOUSE	Uniprot_Mouse2_010715.fasta	24490	1	2	2	2	0.000127	0.0963	STIGVEFATR	K	S	0.997	37	27	30.7	2	540.788	1079.56	1080.57	2	0.0008155	0.7547	2887.03	1089300	144045	42	51	TRUE
Control1-1	Ras-related protein Rab-11B OS=Mus musculus GN=Rab11b PE=1 SV=3	sp|P46638|RB11B_MOUSE,sp|P62492|RB11A_MOUSE,tr|E9Q3P9|E9Q3P9_MOUSE,tr|F8WGS1|F8WGS1_MOUSE,tr|G3UY29|G3UY29_MOUSE	Uniprot_Mouse2_010715.fasta	24490	1	2	2	2	0.000127	0.0963	VVLIGDSGVGK	K	S	0.997	32.8	26.4	10.2	2	522.308	1042.6	1043.61	2	-7.927e-05	-0.07596	2650.89	1495940	309222	14	24	TRUE
Control1-1	Keratin, type I cytoskeletal 42 OS=Mus musculus GN=Krt42 PE=1 SV=1	sp|Q6IFX2|K1C42_MOUSE	Uniprot_Mouse2_010715.fasta	50133.6	1	6	7	28	0.00177	0.285	ALEEANADLEVK	R	I	0.997	78.2	27.9	63.8	2	651.332	1300.65	1301.66	2	-0.0009277	-0.7127	2554.21	0	161502	114	125	TRUE
Control1-1	Keratin, type I cytoskeletal 42 OS=Mus musculus GN=Krt42 PE=1 SV=1	sp|Q6IFX2|K1C42_MOUSE	Uniprot_Mouse2_010715.fasta	50133.6	1	6	7	28	0.00177	0.285	ALEEANADLEVK	R	I	0.997	118	28	81.7	2	651.333	1300.65	1301.66	2	-0.0005615	-0.4314	2523.96	346049000	26376800	114	125	TRUE
Control1-1	Keratin, type I cytoskeletal 42 OS=Mus musculus GN=Krt42 PE=1 SV=1	sp|Q6IFX2|K1C42_MOUSE	Uniprot_Mouse2_010715.fasta	50133.6	1	6	7	28	0.00177	0.285	DAEEWFFTK	K	T	0.997	50.5	25	46.6	2	586.766	1171.52	1172.53	2	-0.0006299	-0.5372	4102.26	66924200	2214010	280	288	TRUE
Control1-1	Keratin, type I cytoskeletal 42 OS=Mus musculus GN=Krt42 PE=1 SV=1	sp|Q6IFX2|K1C42_MOUSE	Uniprot_Mouse2_010715.fasta	50133.6	1	6	7	28	0.00177	0.285	DAEEWFFTKTEELNR	K	E	0.997	42.5	25	42.5	2	638.967	1913.88	1914.89	3	-0.0003762	-0.1965	4161.73	9597610	1568550	280	294	TRUE
Control1-1	Keratin, type I cytoskeletal 42 OS=Mus musculus GN=Krt42 PE=1 SV=1	sp|Q6IFX2|K1C42_MOUSE	Uniprot_Mouse2_010715.fasta	50133.6	1	6	7	28	0.00177	0.285	DYSPYFK	R	T	0.9	41.6	25	24.1	2	460.213	918.412	919.42	2	-0.0001648	-0.1793	2798.53	11767000	963260	140	146	TRUE
Control1-1	Keratin, type I cytoskeletal 42 OS=Mus musculus GN=Krt42 PE=1 SV=1	sp|Q6IFX2|K1C42_MOUSE	Uniprot_Mouse2_010715.fasta	50133.6	1	6	7	28	0.00177	0.285	GQVGGDVNVEmDAAPGVDLSR	R	I	0.997	41	25.4	39.1	2	701.335	2100.98	2101.98	3	0.007436	3.538	2977.83	15350800	318876	241	261	TRUE
Control1-1	Keratin, type I cytoskeletal 42 OS=Mus musculus GN=Krt42 PE=1 SV=1	sp|Q6IFX2|K1C42_MOUSE	Uniprot_Mouse2_010715.fasta	50133.6	1	6	7	28	0.00177	0.285	GQVGGDVNVEmDAAPGVDLSR	R	I	0.997	62.7	25.2	62.7	2	1051.49	2100.97	2101.98	2	-0.001889	-0.8986	2976.86	17100900	142867	241	261	TRUE
Control1-1	Keratin, type I cytoskeletal 42 OS=Mus musculus GN=Krt42 PE=1 SV=1	sp|Q6IFX2|K1C42_MOUSE	Uniprot_Mouse2_010715.fasta	50133.6	1	6	7	28	0.00177	0.285	GQVGGDVNVEMDAAPGVDLSR	R	I	0.997	102	25.5	102	2	1043.5	2084.98	2085.99	2	0.0005946	0.285	3364.28	2198990	431278	241	261	TRUE
Control1-1	Keratin, type I cytoskeletal 42 OS=Mus musculus GN=Krt42 PE=1 SV=1	sp|Q6IFX2|K1C42_MOUSE	Uniprot_Mouse2_010715.fasta	50133.6	1	6	7	28	0.00177	0.285	ILNEMRDQYEK	R	M	0.992	25.7	27.5	16.8	2	719.854	1437.69	1438.7	2	0.000841	0.5846	2219.29	13256900	147107	262	272	TRUE
Control1-1	Keratin, type I cytoskeletal 42 OS=Mus musculus GN=Krt42 PE=1 SV=1	sp|Q6IFX2|K1C42_MOUSE	Uniprot_Mouse2_010715.fasta	50133.6	1	6	7	28	0.00177	0.285	ILNEMRDQYEK	R	M	0.995	23.2	27.1	15.2	2	480.238	1437.69	1438.7	3	-0.0004541	-0.3157	2218.32	136936000	1342420	262	272	TRUE
Control1-1	Keratin, type I cytoskeletal 42 OS=Mus musculus GN=Krt42 PE=1 SV=1	sp|Q6IFX2|K1C42_MOUSE	Uniprot_Mouse2_010715.fasta	50133.6	1	6	7	28	0.00177	0.285	KDAEEWFFTK	R	T	0.978	17.3	25.6	17.3	2	434.212	1299.61	1300.62	3	-0.0009473	-0.7283	3564.32	2739650	206257	279	288	TRUE
Control1-1	Keratin, type I cytoskeletal 42 OS=Mus musculus GN=Krt42 PE=1 SV=1	sp|Q6IFX2|K1C42_MOUSE	Uniprot_Mouse2_010715.fasta	50133.6	1	6	7	28	0.00177	0.285	LAADDFR	R	T	0.9	42.1	27.6	30.8	2	404.203	806.392	807.4	2	-0.0004285	-0.5307	2162.52	893601000	1232590	174	180	TRUE
Control1-1	Keratin, type I cytoskeletal 42 OS=Mus musculus GN=Krt42 PE=1 SV=1	sp|Q6IFX2|K1C42_MOUSE	Uniprot_Mouse2_010715.fasta	50133.6	1	6	7	28	0.00177	0.285	LAADDFR	R	T	0.9	49.9	27.6	40.1	2	404.203	806.392	807.4	2	-0.0001843	-0.2283	2193.01	0	3430630	174	180	TRUE
Control1-1	Keratin, type I cytoskeletal 42 OS=Mus musculus GN=Krt42 PE=1 SV=1	sp|Q6IFX2|K1C42_MOUSE	Uniprot_Mouse2_010715.fasta	50133.6	1	6	7	28	0.00177	0.285	LEQEIATYR	R	R	0.997	43.2	27.8	31.8	2	561.793	1121.57	1122.58	2	-0.001118	-0.9955	2277.47	18405900	126687	387	395	TRUE
Control1-1	Keratin, type I cytoskeletal 42 OS=Mus musculus GN=Krt42 PE=1 SV=1	sp|Q6IFX2|K1C42_MOUSE	Uniprot_Mouse2_010715.fasta	50133.6	1	6	7	28	0.00177	0.285	LEQEIATYRR	R	L	0.997	30.3	27.8	15.4	2	426.898	1277.67	1278.68	3	-0.0006685	-0.5228	1948.81	9738220	439098	387	396	TRUE
Control1-1	Keratin, type I cytoskeletal 42 OS=Mus musculus GN=Krt42 PE=1 SV=1	sp|Q6IFX2|K1C42_MOUSE	Uniprot_Mouse2_010715.fasta	50133.6	1	6	7	28	0.00177	0.285	MSVEADINGLRR	R	V	0.994	23.5	28.4	9.62	2	454.238	1359.69	1360.7	3	-0.0003217	-0.2364	2921.96	0	97108.6	191	202	TRUE
Control1-1	Keratin, type I cytoskeletal 42 OS=Mus musculus GN=Krt42 PE=1 SV=1	sp|Q6IFX2|K1C42_MOUSE	Uniprot_Mouse2_010715.fasta	50133.6	1	6	7	28	0.00177	0.285	mSVEADINGLRR	R	V	0.997	29.4	28.3	25.6	2	459.57	1375.69	1376.7	3	-0.001066	-0.774	2629.19	14634900	205913	191	202	TRUE
Control1-1	Keratin, type I cytoskeletal 42 OS=Mus musculus GN=Krt42 PE=1 SV=1	sp|Q6IFX2|K1C42_MOUSE	Uniprot_Mouse2_010715.fasta	50133.6	1	6	7	28	0.00177	0.285	mSVEADINGLRR	R	V	0.997	40.7	27.7	31.8	2	459.569	1375.68	1376.7	3	-0.003812	-2.769	2659.73	4550400	780337	191	202	TRUE
Control1-1	Keratin, type I cytoskeletal 42 OS=Mus musculus GN=Krt42 PE=1 SV=1	sp|Q6IFX2|K1C42_MOUSE	Uniprot_Mouse2_010715.fasta	50133.6	1	6	7	28	0.00177	0.285	NRKDAEEWFFTK	K	T	0.997	29.8	27	27.4	2	524.26	1569.76	1570.76	3	-0.0003855	-0.2454	3198.02	2377620	121551	277	288	TRUE
Control1-1	Keratin, type I cytoskeletal 42 OS=Mus musculus GN=Krt42 PE=1 SV=1	sp|Q6IFX2|K1C42_MOUSE	Uniprot_Mouse2_010715.fasta	50133.6	1	6	7	28	0.00177	0.285	RVLDELTLAR	R	A	0.994	27	27.4	16.8	2	593.351	1184.69	1185.7	2	-3.005e-05	-0.02535	3001.58	4077630	990602	202	211	TRUE
Control1-1	Keratin, type I cytoskeletal 42 OS=Mus musculus GN=Krt42 PE=1 SV=1	sp|Q6IFX2|K1C42_MOUSE	Uniprot_Mouse2_010715.fasta	50133.6	1	6	7	28	0.00177	0.285	RVLDELTLAR	R	A	0.997	37.7	27.4	30.8	2	395.903	1184.69	1185.7	3	-0.0003792	-0.3198	2985.01	2794860	198995	202	211	TRUE
Control1-1	Keratin, type I cytoskeletal 42 OS=Mus musculus GN=Krt42 PE=1 SV=1	sp|Q6IFX2|K1C42_MOUSE	Uniprot_Mouse2_010715.fasta	50133.6	1	6	7	28	0.00177	0.285	TIVEEVQDGK	R	V	0.997	46.8	28.2	40.9	2	559.29	1116.56	1117.57	2	-0.001677	-1.501	2229.3	48940400	108561	430	439	TRUE
Control1-1	Keratin, type I cytoskeletal 42 OS=Mus musculus GN=Krt42 PE=1 SV=1	sp|Q6IFX2|K1C42_MOUSE	Uniprot_Mouse2_010715.fasta	50133.6	1	6	7	28	0.00177	0.285	TKYETELNLR	R	M	0.997	36.8	27.3	27.6	2	633.838	1265.66	1266.67	2	-0.0005635	-0.4448	2397.08	13182500	401997	181	190	TRUE
Control1-1	Keratin, type I cytoskeletal 42 OS=Mus musculus GN=Krt42 PE=1 SV=1	sp|Q6IFX2|K1C42_MOUSE	Uniprot_Mouse2_010715.fasta	50133.6	1	6	7	28	0.00177	0.285	TKYETELNLR	R	M	0.997	59.9	27.3	41	2	422.894	1265.66	1266.67	3	-0.0004548	-0.3591	2404.63	89341900	3577320	181	190	TRUE
Control1-1	Keratin, type I cytoskeletal 42 OS=Mus musculus GN=Krt42 PE=1 SV=1	sp|Q6IFX2|K1C42_MOUSE	Uniprot_Mouse2_010715.fasta	50133.6	1	6	7	28	0.00177	0.285	TRLEQEIATYR	K	R	0.997	55.9	27.9	51.8	2	460.58	1378.72	1379.73	3	-0.0009747	-0.7064	2757.2	75311600	950254	385	395	TRUE
Control1-1	Keratin, type I cytoskeletal 42 OS=Mus musculus GN=Krt42 PE=1 SV=1	sp|Q6IFX2|K1C42_MOUSE	Uniprot_Mouse2_010715.fasta	50133.6	1	6	7	28	0.00177	0.285	TRLEQEIATYRR	K	L	0.929	19.1	27.1	19.1	2	384.712	1534.82	1535.83	4	-0.001777	-1.157	2491.03	8927020	191904	385	396	TRUE
Control1-1	Keratin, type I cytoskeletal 42 OS=Mus musculus GN=Krt42 PE=1 SV=1	sp|Q6IFX2|K1C42_MOUSE	Uniprot_Mouse2_010715.fasta	50133.6	1	6	7	28	0.00177	0.285	VLDELTLAR	R	A	0.997	46.4	28	31	2	515.301	1028.59	1029.59	2	0.0009723	0.9443	3179.71	614800000	353263	203	211	TRUE
Control1-1	Keratin, type I cytoskeletal 42 OS=Mus musculus GN=Krt42 PE=1 SV=1	sp|Q6IFX2|K1C42_MOUSE	Uniprot_Mouse2_010715.fasta	50133.6	1	6	7	28	0.00177	0.285	VLDELTLAR	R	A	0.997	52.9	27	47.3	2	515.299	1028.58	1029.59	2	-0.002446	-2.375	3210.08	0	542196	203	211	TRUE
Control1-1	Cytochrome c, somatic OS=Mus musculus GN=Cycs PE=1 SV=2	sp|P62897|CYC_MOUSE,tr|G3UWG1|G3UWG1_MOUSE	Uniprot_Mouse2_010715.fasta	11606	0.951	1	1	1	6.33e-05	0.0762	ADLIAYLK	R	K	0.99	33.8	25	20.4	2	453.769	905.524	906.53	2	0.001346	1.485	3733.24	523683	66047	93	100	TRUE
Control1-1	Moesin OS=Mus musculus GN=Msn PE=1 SV=3	sp|P26041|MOES_MOUSE	Uniprot_Mouse2_010715.fasta	67768.8	0.931	0	0	2	0.000127	0.0295	IGFPWSEIR	K	N	0.997	39.3	27.2	33.7	2	552.795	1103.58	1104.58	2	-0.0006906	-0.6252	4299.36	616326	147343	238	246	TRUE
Control1-1	Moesin OS=Mus musculus GN=Msn PE=1 SV=3	sp|P26041|MOES_MOUSE	Uniprot_Mouse2_010715.fasta	67768.8	0.931	0	0	2	0.000127	0.0295	QLFDQVVK	K	T	0.99	33.5	27.1	24	2	488.777	975.539	976.546	2	-0.0002169	-0.2221	2973	2741170	226088	28	35	TRUE
Control1-1	Elongation factor 1-gamma OS=Mus musculus GN=Eef1g PE=1 SV=3	sp|Q9D8N0|EF1G_MOUSE	Uniprot_Mouse2_010715.fasta	50061.3	1	3	4	4	0.000253	0.0824	AAGTLYTYPENWR	M	A	0.997	36.7	26.7	33.6	1	792.379	1582.74	1541.74	2	42.01	-65.05	4146.54	2232080	244039	2	14	TRUE
Control1-1	Elongation factor 1-gamma OS=Mus musculus GN=Eef1g PE=1 SV=3	sp|Q9D8N0|EF1G_MOUSE	Uniprot_Mouse2_010715.fasta	50061.3	1	3	4	4	0.000253	0.0824	ALIAAQYSGAQVR	K	V	0.997	54	27.6	45.8	2	674.374	1346.73	1347.74	2	0.002336	1.733	2709.12	1907190	221785	18	30	TRUE
Control1-1	Elongation factor 1-gamma OS=Mus musculus GN=Eef1g PE=1 SV=3	sp|Q9D8N0|EF1G_MOUSE	Uniprot_Mouse2_010715.fasta	50061.3	1	3	4	4	0.000253	0.0824	STFVLDEFKR	K	K	0.975	20.6	26.4	17.3	2	621.329	1240.64	1241.65	2	-0.0008871	-0.7144	3311.75	247272	55115.8	286	295	TRUE
Control1-1	Elongation factor 1-gamma OS=Mus musculus GN=Eef1g PE=1 SV=3	sp|Q9D8N0|EF1G_MOUSE	Uniprot_Mouse2_010715.fasta	50061.3	1	3	4	4	0.000253	0.0824	STFVLDEFKR	K	K	0.997	35.5	26.4	33.4	2	414.556	1240.64	1241.65	3	-0.0003817	-0.3074	3303.8	5836940	140107	286	295	TRUE
Control1-1	Adenine phosphoribosyltransferase OS=Mus musculus GN=Aprt PE=1 SV=2	sp|P08030|APT_MOUSE	Uniprot_Mouse2_010715.fasta	19725	0.986	1	1	1	6.33e-05	0.0556	IDYIAGLDSR	K	G	0.997	42.5	27.8	37.2	2	561.793	1121.57	1122.58	2	-0.000241	-0.2147	3230.69	911041	162294	58	67	TRUE
Control1-1	Epiplakin OS=Mus musculus GN=Eppk1 PE=1 SV=2	sp|Q8R0W0|EPIPL_MOUSE	Uniprot_Mouse2_010715.fasta	724639	1	3	3	3	0.00019	0.00718	LLEAQIATGGVIDPVHSHR	R	V	0.997	43.8	26.3	20.8	2	504.027	2012.08	2013.09	4	-5.675e-05	-0.02819	3115.2	8183160	525199	727	745	TRUE
Control1-1	Epiplakin OS=Mus musculus GN=Eppk1 PE=1 SV=2	sp|Q8R0W0|EPIPL_MOUSE	Uniprot_Mouse2_010715.fasta	724639	1	3	3	3	0.00019	0.00718	LSVEEAVAAGVVGGEIQEK	R	L	0.955	18.9	26.7	18.9	2	942.999	1883.98	1884.99	2	-0.0004316	-0.229	4061.3	572445	66979.5	2289	2307	TRUE
Control1-1	Epiplakin OS=Mus musculus GN=Eppk1 PE=1 SV=2	sp|Q8R0W0|EPIPL_MOUSE	Uniprot_Mouse2_010715.fasta	724639	1	3	3	3	0.00019	0.00718	MSIYQAMWK	K	G	0.997	28	25.2	28	2	579.278	1156.54	1157.55	2	0.0007518	0.6495	3939.93	1000500	115175	2251	2259	TRUE
Control1-1	Fatty acid-binding protein, epidermal OS=Mus musculus GN=Fabp5 PE=1 SV=3	sp|Q05816|FABP5_MOUSE	Uniprot_Mouse2_010715.fasta	15137.3	1	2	2	3	0.00019	0.0741	ELGVGLALR	K	K	0.981	20.3	25	20.3	2	464.285	926.555	927.562	2	-0.0004088	-0.4407	3273.24	369316	271931	25	33	TRUE
Control1-1	Fatty acid-binding protein, epidermal OS=Mus musculus GN=Fabp5 PE=1 SV=3	sp|Q05816|FABP5_MOUSE	Uniprot_Mouse2_010715.fasta	15137.3	1	2	2	3	0.00019	0.0741	ELGVGLALR	K	K	0.997	42.8	25	36.5	2	464.285	926.555	927.562	2	7.952e-05	0.08573	3239.07	28051900	654132	25	33	TRUE
Control1-1	Fatty acid-binding protein, epidermal OS=Mus musculus GN=Fabp5 PE=1 SV=3	sp|Q05816|FABP5_MOUSE	Uniprot_Mouse2_010715.fasta	15137.3	1	2	2	3	0.00019	0.0741	ELGVGLALRK	K	M	0.925	19.4	25	16.6	2	528.331	1054.65	1055.66	2	-0.002147	-2.034	2677.48	5861110	53049.8	25	34	TRUE
Control1-1	Elongation factor 1-alpha 1 OS=Mus musculus GN=Eef1a1 PE=1 SV=3	sp|P10126|EF1A1_MOUSE	Uniprot_Mouse2_010715.fasta	50114.2	1	10	11	12	0.00076	0.251	EHALLAYTLGVK	R	Q	0.874	21.2	26.5	21.2	2	657.877	1313.74	1314.74	2	0.005494	4.179	3373.33	526488	115594	135	146	TRUE
Control1-1	Elongation factor 1-alpha 1 OS=Mus musculus GN=Eef1a1 PE=1 SV=3	sp|P10126|EF1A1_MOUSE	Uniprot_Mouse2_010715.fasta	50114.2	1	10	11	12	0.00076	0.251	IGGIGTVPVGR	K	V	0.976	19.4	25	9.48	2	513.31	1024.6	1025.61	2	0.001296	1.264	2661.05	0	101619	256	266	TRUE
Control1-1	Elongation factor 1-alpha 1 OS=Mus musculus GN=Eef1a1 PE=1 SV=3	sp|P10126|EF1A1_MOUSE	Uniprot_Mouse2_010715.fasta	50114.2	1	10	11	12	0.00076	0.251	IGGIGTVPVGR	K	V	0.997	49.6	25	42.2	2	513.309	1024.6	1025.61	2	-0.0006572	-0.6408	2629.82	54346400	206260	256	266	TRUE
Control1-1	Elongation factor 1-alpha 1 OS=Mus musculus GN=Eef1a1 PE=1 SV=3	sp|P10126|EF1A1_MOUSE	Uniprot_Mouse2_010715.fasta	50114.2	1	10	11	12	0.00076	0.251	LPLQDVYK	R	I	0.99	57.2	26.8	52.2	2	488.28	974.545	975.551	2	0.001209	1.239	2877.83	284770	262000	248	255	TRUE
Control1-1	Elongation factor 1-alpha 1 OS=Mus musculus GN=Eef1a1 PE=1 SV=3	sp|P10126|EF1A1_MOUSE	Uniprot_Mouse2_010715.fasta	50114.2	1	10	11	12	0.00076	0.251	QLIVGVNK	K	M	0.99	46.8	25	35.3	2	435.774	869.533	870.541	2	-0.0004542	-0.5217	2247.26	17260400	339536	147	154	TRUE
Control1-1	Elongation factor 1-alpha 1 OS=Mus musculus GN=Eef1a1 PE=1 SV=3	sp|P10126|EF1A1_MOUSE	Uniprot_Mouse2_010715.fasta	50114.2	1	10	11	12	0.00076	0.251	QTVAVGVIK	R	A	0.997	64.1	25	49.9	2	457.787	913.559	914.567	2	-0.000287	-0.3138	2273.8	21809200	466956	431	439	TRUE
Control1-1	Elongation factor 1-alpha 1 OS=Mus musculus GN=Eef1a1 PE=1 SV=3	sp|P10126|EF1A1_MOUSE	Uniprot_Mouse2_010715.fasta	50114.2	1	10	11	12	0.00076	0.251	THINIVVIGHVDSGK	K	S	0.981	22.3	26.4	22.3	2	397.975	1587.87	1588.88	4	-0.001331	-0.8376	2756.56	571183	123295	6	20	TRUE
Control1-1	Elongation factor 1-alpha 1 OS=Mus musculus GN=Eef1a1 PE=1 SV=3	sp|P10126|EF1A1_MOUSE	Uniprot_Mouse2_010715.fasta	50114.2	1	10	11	12	0.00076	0.251	THINIVVIGHVDSGK	K	S	0.997	32.7	26.6	25.6	2	530.299	1587.87	1588.88	3	0.001368	0.8611	2752.48	837129	85857.5	6	20	TRUE
Control1-1	Elongation factor 1-alpha 1 OS=Mus musculus GN=Eef1a1 PE=1 SV=3	sp|P10126|EF1A1_MOUSE	Uniprot_Mouse2_010715.fasta	50114.2	1	10	11	12	0.00076	0.251	VETGVLKPGmVVTFAPVNVTTEVK	R	S	0.933	19.7	25	18.2	2	844.471	2530.39	2531.38	3	0.01913	7.556	3797.25	1674780	205740	267	290	TRUE
Control1-1	Elongation factor 1-alpha 1 OS=Mus musculus GN=Eef1a1 PE=1 SV=3	sp|P10126|EF1A1_MOUSE	Uniprot_Mouse2_010715.fasta	50114.2	1	10	11	12	0.00076	0.251	YEEIVKEVSTYIK	R	K	0.997	35.3	28.2	35.3	2	534.287	1599.84	1600.85	3	-0.0005373	-0.3357	3774.38	912817	339267	167	179	TRUE
Control1-1	Elongation factor 1-alpha 1 OS=Mus musculus GN=Eef1a1 PE=1 SV=3	sp|P10126|EF1A1_MOUSE	Uniprot_Mouse2_010715.fasta	50114.2	1	10	11	12	0.00076	0.251	YYVTIIDAPGHR	K	D	0.997	43	28.2	43	2	468.914	1403.72	1404.73	3	0.0006713	0.4779	3008.11	11868500	702915	85	96	TRUE
Control1-1	Elongation factor 1-alpha 1 OS=Mus musculus GN=Eef1a1 PE=1 SV=3	sp|P10126|EF1A1_MOUSE	Uniprot_Mouse2_010715.fasta	50114.2	1	10	11	12	0.00076	0.251	YYVTIIDAPGHRDFIK	K	N	0.943	20.2	27.6	19.6	2	477.756	1906.99	1908	4	-0.001381	-0.7239	3338.71	247232	96944.5	85	100	TRUE
Control1-1	Keratin, type II cytoskeletal 7 OS=Mus musculus GN=Krt7 PE=1 SV=1	sp|Q9DCV7|K2C7_MOUSE	Uniprot_Mouse2_010715.fasta	50710.3	0.557	0	0	12	0.00076	0.0438	FASFIDK	K	V	0.9	40.6	26.9	13.8	2	414.218	826.422	827.43	2	-0.000233	-0.2816	2867.92	0	115579	96	102	TRUE
Control1-1	Keratin, type II cytoskeletal 7 OS=Mus musculus GN=Krt7 PE=1 SV=1	sp|Q9DCV7|K2C7_MOUSE	Uniprot_Mouse2_010715.fasta	50710.3	0.557	0	0	12	0.00076	0.0438	FASFIDK	K	V	0.9	52.4	26.9	16	2	414.218	826.422	827.43	2	-0.000294	-0.3553	2837.39	183417000	483921	96	102	TRUE
Control1-1	Keratin, type II cytoskeletal 7 OS=Mus musculus GN=Krt7 PE=1 SV=1	sp|Q9DCV7|K2C7_MOUSE	Uniprot_Mouse2_010715.fasta	50710.3	0.557	0	0	12	0.00076	0.0438	FASFIDKVR	K	F	0.997	39	25.6	34.3	2	361.538	1081.59	1082.6	3	-0.0002823	-0.2608	2952.6	0	318931	96	104	TRUE
Control1-1	Keratin, type II cytoskeletal 7 OS=Mus musculus GN=Krt7 PE=1 SV=1	sp|Q9DCV7|K2C7_MOUSE	Uniprot_Mouse2_010715.fasta	50710.3	0.557	0	0	12	0.00076	0.0438	FASFIDKVR	K	F	0.997	57.5	25.9	51.6	2	541.803	1081.59	1082.6	2	-0.0005435	-0.5021	2926.1	28799000	334397	96	104	TRUE
Control1-1	Keratin, type II cytoskeletal 7 OS=Mus musculus GN=Krt7 PE=1 SV=1	sp|Q9DCV7|K2C7_MOUSE	Uniprot_Mouse2_010715.fasta	50710.3	0.557	0	0	12	0.00076	0.0438	LALDIEIATYR	K	K	0.986	28.4	27.7	28.4	2	639.358	1276.7	1277.71	2	-0.00148	-1.159	4286.01	0	95552.4	377	387	TRUE
Control1-1	Keratin, type II cytoskeletal 7 OS=Mus musculus GN=Krt7 PE=1 SV=1	sp|Q9DCV7|K2C7_MOUSE	Uniprot_Mouse2_010715.fasta	50710.3	0.557	0	0	12	0.00076	0.0438	LALDIEIATYR	K	K	0.988	23.9	26.9	23.9	2	639.359	1276.7	1277.71	2	-1.54e-05	-0.01206	4252.23	0	142965	377	387	TRUE
Control1-1	Keratin, type II cytoskeletal 7 OS=Mus musculus GN=Krt7 PE=1 SV=1	sp|Q9DCV7|K2C7_MOUSE	Uniprot_Mouse2_010715.fasta	50710.3	0.557	0	0	12	0.00076	0.0438	LALDIEIATYR	K	K	0.997	28.8	26.9	26.7	2	639.359	1276.7	1277.71	2	0.001083	0.8478	5898.87	270155	27746.5	377	387	TRUE
Control1-1	Keratin, type II cytoskeletal 7 OS=Mus musculus GN=Krt7 PE=1 SV=1	sp|Q9DCV7|K2C7_MOUSE	Uniprot_Mouse2_010715.fasta	50710.3	0.557	0	0	12	0.00076	0.0438	LALDIEIATYR	K	K	0.997	33.3	26.9	30.5	2	639.359	1276.7	1277.71	2	0.0001067	0.08348	4211.91	0	230073	377	387	TRUE
Control1-1	Keratin, type II cytoskeletal 7 OS=Mus musculus GN=Krt7 PE=1 SV=1	sp|Q9DCV7|K2C7_MOUSE	Uniprot_Mouse2_010715.fasta	50710.3	0.557	0	0	12	0.00076	0.0438	LALDIEIATYR	K	K	0.997	34.7	26.9	34.7	2	639.358	1276.7	1277.71	2	-0.001114	-0.8719	4316.5	108541	89876	377	387	TRUE
Control1-1	Keratin, type II cytoskeletal 7 OS=Mus musculus GN=Krt7 PE=1 SV=1	sp|Q9DCV7|K2C7_MOUSE	Uniprot_Mouse2_010715.fasta	50710.3	0.557	0	0	12	0.00076	0.0438	LALDIEIATYR	K	K	0.997	56.7	26.9	51.4	2	639.359	1276.7	1277.71	2	0.0003508	0.2746	4092.98	0	287251	377	387	TRUE
Control1-1	Keratin, type II cytoskeletal 7 OS=Mus musculus GN=Krt7 PE=1 SV=1	sp|Q9DCV7|K2C7_MOUSE	Uniprot_Mouse2_010715.fasta	50710.3	0.557	0	0	12	0.00076	0.0438	LALDIEIATYR	K	K	0.997	65.3	26.9	65.3	2	639.359	1276.7	1277.71	2	-0.0002595	-0.2031	4154.25	0	312743	377	387	TRUE
Control1-1	Keratin, type II cytoskeletal 7 OS=Mus musculus GN=Krt7 PE=1 SV=1	sp|Q9DCV7|K2C7_MOUSE	Uniprot_Mouse2_010715.fasta	50710.3	0.557	0	0	12	0.00076	0.0438	LALDIEIATYR	K	K	0.997	74.5	26.9	71.9	2	639.359	1276.7	1277.71	2	0.0004729	0.3701	4123.78	1075250	744895	377	387	TRUE
Control1-1	60S ribosomal protein L27 OS=Mus musculus GN=Rpl27 PE=1 SV=2	sp|P61358|RL27_MOUSE	Uniprot_Mouse2_010715.fasta	15798.4	1	2	2	2	0.000127	0.125	VVLVLAGR	K	Y	0.99	37.3	25	31.2	2	413.779	825.544	826.551	2	0.000127	0.1536	2900.29	1900690	180194	10	17	TRUE
Control1-1	60S ribosomal protein L27 OS=Mus musculus GN=Rpl27 PE=1 SV=2	sp|P61358|RL27_MOUSE	Uniprot_Mouse2_010715.fasta	15798.4	1	2	2	2	0.000127	0.125	YSVDIPLDK	R	T	0.993	26.1	27.6	16.9	2	525.28	1048.55	1049.55	2	0.0008698	0.8287	3156.87	3110080	127721	85	93	TRUE
Control1-1	Malate dehydrogenase, mitochondrial OS=Mus musculus GN=Mdh2 PE=1 SV=3	sp|P08249|MDHM_MOUSE	Uniprot_Mouse2_010715.fasta	35611.9	0.986	1	1	1	6.33e-05	0.0266	ANTFVAELK	R	G	0.997	33.6	26.1	26.3	2	496.774	991.534	992.541	2	0.0004055	0.4085	2904.91	599752	53059.5	177	185	TRUE
Control1-1	Desmoplakin OS=Mus musculus GN=Dsp PE=1 SV=1	sp|E9Q557|DESP_MOUSE	Uniprot_Mouse2_010715.fasta	332920	1	34	38	38	0.00241	0.108	AITGFDDPFSGK	K	T	0.997	43	25.8	43	2	627.803	1253.59	1254.6	2	-0.0008111	-0.6465	3673.01	3020690	483133	2104	2115	TRUE
Control1-1	Desmoplakin OS=Mus musculus GN=Dsp PE=1 SV=1	sp|E9Q557|DESP_MOUSE	Uniprot_Mouse2_010715.fasta	332920	1	34	38	38	0.00241	0.108	AVTGYNDPETGNIISLFQAMNK	R	E	0.925	15.1	26.7	15.1	2	795.058	2382.15	2383.16	3	8.336e-05	0.03498	5040.16	1442690	173841	2347	2368	TRUE
Control1-1	Desmoplakin OS=Mus musculus GN=Dsp PE=1 SV=1	sp|E9Q557|DESP_MOUSE	Uniprot_Mouse2_010715.fasta	332920	1	34	38	38	0.00241	0.108	DLIDFDDR	R	Q	0.99	29.3	25	27.8	2	504.736	1007.46	1008.46	2	0.0003077	0.3052	3474.23	3150090	280885	2088	2095	TRUE
Control1-1	Desmoplakin OS=Mus musculus GN=Dsp PE=1 SV=1	sp|E9Q557|DESP_MOUSE	Uniprot_Mouse2_010715.fasta	332920	1	34	38	38	0.00241	0.108	DLKDEIVR	R	L	0.942	18.3	26.9	10.9	2	494.277	986.54	987.547	2	-0.0002234	-0.2262	2413.61	1391520	146702	1260	1267	TRUE
Control1-1	Desmoplakin OS=Mus musculus GN=Dsp PE=1 SV=1	sp|E9Q557|DESP_MOUSE	Uniprot_Mouse2_010715.fasta	332920	1	34	38	38	0.00241	0.108	EHLmLEEELR	K	N	0.997	50	26.4	40.8	2	438.883	1313.63	1314.64	3	-0.001344	-1.023	2756.13	617764	99521.9	1728	1737	TRUE
Control1-1	Desmoplakin OS=Mus musculus GN=Dsp PE=1 SV=1	sp|E9Q557|DESP_MOUSE	Uniprot_Mouse2_010715.fasta	332920	1	34	38	38	0.00241	0.108	FLDQNLQK	K	Y	0.99	41.6	28.5	19.2	2	503.271	1004.53	1005.54	2	-0.0008539	-0.8492	2270.14	9100390	518795	1069	1076	TRUE
Control1-1	Desmoplakin OS=Mus musculus GN=Dsp PE=1 SV=1	sp|E9Q557|DESP_MOUSE	Uniprot_Mouse2_010715.fasta	332920	1	34	38	38	0.00241	0.108	FLSEmLK	R	S	0.824	13.8	26.3	3.35	2	442.234	882.453	883.459	2	0.0005475	0.6197	2422.55	1253040	55135.2	1028	1034	TRUE
Control1-1	Desmoplakin OS=Mus musculus GN=Dsp PE=1 SV=1	sp|E9Q557|DESP_MOUSE	Uniprot_Mouse2_010715.fasta	332920	1	34	38	38	0.00241	0.108	FLSEMLK	R	S	0.839	13.4	25.5	3.26	2	434.236	866.457	867.465	2	-0.0006312	-0.7277	3218.3	11937900	178901	1028	1034	TRUE
Control1-1	Desmoplakin OS=Mus musculus GN=Dsp PE=1 SV=1	sp|E9Q557|DESP_MOUSE	Uniprot_Mouse2_010715.fasta	332920	1	34	38	38	0.00241	0.108	GLIDRDLYR	R	S	0.977	19.6	28	17.7	2	374.208	1119.6	1120.61	3	-0.001859	-1.659	2715.47	7144760	554119	2164	2172	TRUE
Control1-1	Desmoplakin OS=Mus musculus GN=Dsp PE=1 SV=1	sp|E9Q557|DESP_MOUSE	Uniprot_Mouse2_010715.fasta	332920	1	34	38	38	0.00241	0.108	GLVGIEFK	R	E	0.99	40.8	25	30.6	2	431.755	861.496	862.503	2	8.059e-05	0.09344	3396.64	12116700	587497	2331	2338	TRUE
Control1-1	Desmoplakin OS=Mus musculus GN=Dsp PE=1 SV=1	sp|E9Q557|DESP_MOUSE	Uniprot_Mouse2_010715.fasta	332920	1	34	38	38	0.00241	0.108	IDKQIDFR	K	L	0.99	37.6	27.8	23.8	2	345.526	1033.56	1034.56	3	-0.0004288	-0.4144	2085.99	3196220	124096	882	889	TRUE
Control1-1	Desmoplakin OS=Mus musculus GN=Dsp PE=1 SV=1	sp|E9Q557|DESP_MOUSE	Uniprot_Mouse2_010715.fasta	332920	1	34	38	38	0.00241	0.108	IEVLEEELR	K	L	0.997	68.3	28.2	55.2	2	565.309	1128.6	1129.61	2	-1.306e-05	-0.01156	3302.5	9719310	1014470	1046	1054	TRUE
Control1-1	Desmoplakin OS=Mus musculus GN=Dsp PE=1 SV=1	sp|E9Q557|DESP_MOUSE	Uniprot_Mouse2_010715.fasta	332920	1	34	38	38	0.00241	0.108	LGIYEAMK	K	I	0.99	39.4	27	39	2	462.746	923.478	924.486	2	-0.0004027	-0.4356	2905.83	4417330	485347	2284	2291	TRUE
Control1-1	Desmoplakin OS=Mus musculus GN=Dsp PE=1 SV=1	sp|E9Q557|DESP_MOUSE	Uniprot_Mouse2_010715.fasta	332920	1	34	38	38	0.00241	0.108	LKVQEQELTR	K	L	0.845	14.2	27.8	11.5	2	415.238	1242.69	1243.7	3	-0.00182	-1.464	1938.43	3082500	43239.1	1540	1549	TRUE
Control1-1	Desmoplakin OS=Mus musculus GN=Dsp PE=1 SV=1	sp|E9Q557|DESP_MOUSE	Uniprot_Mouse2_010715.fasta	332920	1	34	38	38	0.00241	0.108	LLEAQIATGGIIDPK	R	E	0.997	35.9	25	20.6	2	769.941	1537.87	1538.88	2	-0.004198	-2.728	3623.82	2571050	256904	2379	2393	TRUE
Control1-1	Desmoplakin OS=Mus musculus GN=Dsp PE=1 SV=1	sp|E9Q557|DESP_MOUSE	Uniprot_Mouse2_010715.fasta	332920	1	34	38	38	0.00241	0.108	LLQLQEQmR	R	A	0.984	23.9	28.2	21.2	2	587.817	1173.62	1174.63	2	0.0008411	0.716	2382.99	0	276475	154	162	TRUE
Control1-1	Desmoplakin OS=Mus musculus GN=Dsp PE=1 SV=1	sp|E9Q557|DESP_MOUSE	Uniprot_Mouse2_010715.fasta	332920	1	34	38	38	0.00241	0.108	LNDSILQATEQR	R	R	0.997	64.8	27.6	57.3	2	694.363	1386.71	1387.72	2	0.0003192	0.23	2984.72	3965150	179956	1268	1279	TRUE
Control1-1	Desmoplakin OS=Mus musculus GN=Dsp PE=1 SV=1	sp|E9Q557|DESP_MOUSE	Uniprot_Mouse2_010715.fasta	332920	1	34	38	38	0.00241	0.108	LNDSILQATEQRR	R	R	0.997	28.1	27.3	23.3	2	515.277	1542.81	1543.82	3	-0.002467	-1.598	2707.08	4069880	391908	1268	1280	TRUE
Control1-1	Desmoplakin OS=Mus musculus GN=Dsp PE=1 SV=1	sp|E9Q557|DESP_MOUSE	Uniprot_Mouse2_010715.fasta	332920	1	34	38	38	0.00241	0.108	LPVEEAYKR	R	G	0.997	45.3	28.8	33.2	2	368.873	1103.6	1104.6	3	0.0003822	0.346	1883.48	1609240	273945	2322	2330	TRUE
Control1-1	Desmoplakin OS=Mus musculus GN=Dsp PE=1 SV=1	sp|E9Q557|DESP_MOUSE	Uniprot_Mouse2_010715.fasta	332920	1	34	38	38	0.00241	0.108	LRIDYER	R	V	0.9	24.4	26.7	19.6	2	322.178	963.514	964.521	3	-0.0002989	-0.3099	2097.68	1537530	87601	1550	1556	TRUE
Control1-1	Desmoplakin OS=Mus musculus GN=Dsp PE=1 SV=1	sp|E9Q557|DESP_MOUSE	Uniprot_Mouse2_010715.fasta	332920	1	34	38	38	0.00241	0.108	LTYEIEDEKR	R	R	0.997	28.2	26.7	28.2	2	432.554	1294.64	1295.65	3	0.0001899	0.1466	2157.67	0	371083	1126	1135	TRUE
Control1-1	Desmoplakin OS=Mus musculus GN=Dsp PE=1 SV=1	sp|E9Q557|DESP_MOUSE	Uniprot_Mouse2_010715.fasta	332920	1	34	38	38	0.00241	0.108	LTYEIEDEKRR	R	R	0.997	32	27.8	20.7	2	363.693	1450.74	1451.75	4	0.0002423	0.1669	1890.08	3115810	225878	1126	1136	TRUE
Control1-1	Desmoplakin OS=Mus musculus GN=Dsp PE=1 SV=1	sp|E9Q557|DESP_MOUSE	Uniprot_Mouse2_010715.fasta	332920	1	34	38	38	0.00241	0.108	LVFDGLR	K	K	0.9	35.7	26	21.7	2	410.24	818.465	819.472	2	-0.0001084	-0.1322	3257.84	8172360	216920	1978	1984	TRUE
Control1-1	Desmoplakin OS=Mus musculus GN=Dsp PE=1 SV=1	sp|E9Q557|DESP_MOUSE	Uniprot_Mouse2_010715.fasta	332920	1	34	38	38	0.00241	0.108	NQFETEINITK	K	T	0.997	46	27.5	46	2	668.841	1335.67	1336.67	2	-0.0004482	-0.3353	3045.64	1458440	298289	1376	1386	TRUE
Control1-1	Desmoplakin OS=Mus musculus GN=Dsp PE=1 SV=1	sp|E9Q557|DESP_MOUSE	Uniprot_Mouse2_010715.fasta	332920	1	34	38	38	0.00241	0.108	QEAFSIR	K	M	0.9	44	29.1	18.4	2	425.723	849.431	850.442	2	-0.003405	-4.004	2393.62	3749730	221924	321	327	TRUE
Control1-1	Desmoplakin OS=Mus musculus GN=Dsp PE=1 SV=1	sp|E9Q557|DESP_MOUSE	Uniprot_Mouse2_010715.fasta	332920	1	34	38	38	0.00241	0.108	QLQNIIQATSR	R	E	0.98	27.5	28.2	17.9	2	636.356	1270.7	1271.71	2	-0.001986	-1.562	2829.62	15991400	68098.5	283	293	TRUE
Control1-1	Desmoplakin OS=Mus musculus GN=Dsp PE=1 SV=1	sp|E9Q557|DESP_MOUSE	Uniprot_Mouse2_010715.fasta	332920	1	34	38	38	0.00241	0.108	qLQNIIQATSR	R	E	0.997	47.3	26.5	47.3	2	627.843	1253.67	1254.68	2	-0.0008287	-0.6605	4155.38	4462700	706175	283	293	TRUE
Control1-1	Desmoplakin OS=Mus musculus GN=Dsp PE=1 SV=1	sp|E9Q557|DESP_MOUSE	Uniprot_Mouse2_010715.fasta	332920	1	34	38	38	0.00241	0.108	qQIQNDLNQWK	K	T	0.86	14.9	26.6	14.9	2	699.344	1396.67	1397.68	2	0.0003244	0.2321	3647.83	435539	41891.5	1870	1880	TRUE
Control1-1	Desmoplakin OS=Mus musculus GN=Dsp PE=1 SV=1	sp|E9Q557|DESP_MOUSE	Uniprot_Mouse2_010715.fasta	332920	1	34	38	38	0.00241	0.108	QQIQNDLNQWK	K	T	0.997	46	27	45.2	2	707.857	1413.7	1414.71	2	-0.0004672	-0.3302	2942.28	1558460	69784.2	1870	1880	TRUE
Control1-1	Desmoplakin OS=Mus musculus GN=Dsp PE=1 SV=1	sp|E9Q557|DESP_MOUSE	Uniprot_Mouse2_010715.fasta	332920	1	34	38	38	0.00241	0.108	SLEDLKLK	K	N	0.99	32.5	26.6	11	2	315.858	944.553	945.562	3	-0.001104	-1.168	2564.1	3994650	160922	1035	1042	TRUE
Control1-1	Desmoplakin OS=Mus musculus GN=Dsp PE=1 SV=1	sp|E9Q557|DESP_MOUSE	Uniprot_Mouse2_010715.fasta	332920	1	34	38	38	0.00241	0.108	SLLATMK	K	T	0.9	31	28.4	20.1	2	382.223	762.431	763.438	2	0.0003002	0.3932	2509.97	2096410	320946	835	841	TRUE
Control1-1	Desmoplakin OS=Mus musculus GN=Dsp PE=1 SV=1	sp|E9Q557|DESP_MOUSE	Uniprot_Mouse2_010715.fasta	332920	1	34	38	38	0.00241	0.108	SmVEDITGLR	R	L	0.974	21	26.8	21	2	568.784	1135.55	1136.56	2	-0.0005562	-0.4894	2724.56	1820660	120033	2804	2813	TRUE
Control1-1	Desmoplakin OS=Mus musculus GN=Dsp PE=1 SV=1	sp|E9Q557|DESP_MOUSE	Uniprot_Mouse2_010715.fasta	332920	1	34	38	38	0.00241	0.108	SMVEDITGLR	R	L	0.997	37.7	27.8	22.3	2	560.786	1119.56	1120.57	2	-0.001491	-1.33	3471.69	18470400	170161	2804	2813	TRUE
Control1-1	Desmoplakin OS=Mus musculus GN=Dsp PE=1 SV=1	sp|E9Q557|DESP_MOUSE	Uniprot_Mouse2_010715.fasta	332920	1	34	38	38	0.00241	0.108	SVEEVASEIQPFLR	K	G	0.997	44.6	28	38.4	2	802.419	1602.82	1603.83	2	-0.002032	-1.267	4385.92	0	358208	2012	2025	TRUE
Control1-1	Desmoplakin OS=Mus musculus GN=Dsp PE=1 SV=1	sp|E9Q557|DESP_MOUSE	Uniprot_Mouse2_010715.fasta	332920	1	34	38	38	0.00241	0.108	TGSQYDIQDAIDK	K	G	0.997	39	26	36.7	2	727.343	1452.67	1453.68	2	-0.00282	-1.94	2889.9	1038420	46759.3	2536	2548	TRUE
Control1-1	Desmoplakin OS=Mus musculus GN=Dsp PE=1 SV=1	sp|E9Q557|DESP_MOUSE	Uniprot_Mouse2_010715.fasta	332920	1	34	38	38	0.00241	0.108	TGSQYDIQDAIDKGLVDR	K	K	0.997	26.9	27.4	25.4	2	665.331	1992.97	1993.98	3	-0.005251	-2.633	3697.25	1886510	116072	2536	2553	TRUE
Control1-1	Desmoplakin OS=Mus musculus GN=Dsp PE=1 SV=1	sp|E9Q557|DESP_MOUSE	Uniprot_Mouse2_010715.fasta	332920	1	34	38	38	0.00241	0.108	WEYENELSK	R	V	0.902	18.4	25	18.4	2	599.273	1196.53	1197.54	2	-0.003502	-2.924	2891.38	1018780	155403	1354	1362	TRUE
Control1-1	Desmoplakin OS=Mus musculus GN=Dsp PE=1 SV=1	sp|E9Q557|DESP_MOUSE	Uniprot_Mouse2_010715.fasta	332920	1	34	38	38	0.00241	0.108	YIELLTR	R	S	0.9	41.2	25	24.9	2	454.267	906.519	907.525	2	0.001264	1.392	3179.86	24230800	166443	1015	1021	TRUE
Control1-1	Nicotinamide phosphoribosyltransferase OS=Mus musculus GN=Nampt PE=1 SV=1	sp|Q99KQ4|NAMPT_MOUSE	Uniprot_Mouse2_010715.fasta	55447.6	0.988	1	1	1	6.33e-05	0.0305	YLLETSGNLDGLEYK	K	L	0.976	21.8	27.4	21.8	2	857.93	1713.85	1714.85	2	-8.279e-05	-0.04828	3807.25	522719	122947	175	189	TRUE
Control1-1	Elongation factor 1-beta OS=Mus musculus GN=Eef1b PE=1 SV=5	sp|O70251|EF1B_MOUSE,tr|A0A087WS46|A0A087WS46_MOUSE	Uniprot_Mouse2_010715.fasta	24694.1	0.986	1	1	1	6.33e-05	0.0578	SIQADGLVWGSSK	R	L	0.997	40.5	28.8	40.1	2	674.348	1346.68	1347.69	2	-0.001311	-0.9731	3327.81	1639100	108082	164	176	TRUE
Control1-1	Isoform 2 of Heterogeneous nuclear ribonucleoprotein M OS=Mus musculus GN=Hnrnpm	sp|Q9D0E1-2|HNRPM_MOUSE,sp|Q9D0E1|HNRPM_MOUSE,tr|B8JK32|B8JK32_MOUSE,tr|B8JK33|B8JK33_MOUSE	Uniprot_Mouse2_010715.fasta	73742.7	0.999	1	1	1	6.33e-05	0.0145	INEILSNALK	R	R	0.997	38.2	25.2	23.1	2	557.826	1113.64	1114.65	2	-0.001679	-1.506	3244.49	1179870	213315	332	341	TRUE
Control1-1	MCG140784 OS=Mus musculus GN=Try10 PE=2 SV=1	tr|Q792Z1|Q792Z1_MOUSE	Uniprot_Mouse2_010715.fasta	26220.7	1	2	3	3	0.00019	0.0813	TLDNDIMLIK	K	L	0.997	40.9	28.1	27	2	588.32	1174.63	1175.63	2	-0.001852	-1.575	3656.75	44551300	193134	103	112	TRUE
Control1-1	MCG140784 OS=Mus musculus GN=Try10 PE=2 SV=1	tr|Q792Z1|Q792Z1_MOUSE	Uniprot_Mouse2_010715.fasta	26220.7	1	2	3	3	0.00019	0.0813	TLDNDImLIK	K	L	0.997	63.1	27.6	47.7	2	596.318	1190.62	1191.63	2	-0.00104	-0.8724	3322.28	12925000	448532	103	112	TRUE
Control1-1	MCG140784 OS=Mus musculus GN=Try10 PE=2 SV=1	tr|Q792Z1|Q792Z1_MOUSE	Uniprot_Mouse2_010715.fasta	26220.7	1	2	3	3	0.00019	0.0813	TLDNDImLIKLSSPVTLNAR	K	V	0.919	13.4	25.2	12.3	2	744.075	2229.2	2230.21	3	-0.001161	-0.5205	4230.6	36084700	1764810	103	122	TRUE
Control1-1	Myosin-7 OS=Mus musculus GN=Myh7 PE=1 SV=1	sp|Q91Z83|MYH7_MOUSE	Uniprot_Mouse2_010715.fasta	222885	0.999	2	2	2	0.000127	0.0186	LEEAGGATSVQIEMNK	R	K	0.818	14.2	26.8	11.9	2	838.911	1675.81	1676.82	2	-0.001035	-0.6172	2705.79	867581	66295.1	1150	1165	TRUE
Control1-1	Myosin-7 OS=Mus musculus GN=Myh7 PE=1 SV=1	sp|Q91Z83|MYH7_MOUSE	Uniprot_Mouse2_010715.fasta	222885	0.999	2	2	2	0.000127	0.0186	NDLQLQVQAEQDNLADAEER	K	C	0.997	95.4	26.1	95.4	2	767.032	2298.07	2299.08	3	0.0001663	0.07232	3505.01	38630200	1019520	885	904	TRUE
Control1-1	Periplakin OS=Mus musculus GN=Ppl PE=1 SV=1	tr|G5E898|G5E898_MOUSE	Uniprot_Mouse2_010715.fasta	203781	1	2	2	2	0.000127	0.0108	EAEVLLLQQR	R	V	0.997	57.9	25.5	56.1	2	599.844	1197.67	1198.68	2	0.00181	1.51	3192.11	532558	257830	1026	1035	TRUE
Control1-1	Periplakin OS=Mus musculus GN=Ppl PE=1 SV=1	tr|G5E898|G5E898_MOUSE	Uniprot_Mouse2_010715.fasta	203781	1	2	2	2	0.000127	0.0108	NLLDELASR	K	E	0.995	28.3	27.9	20.8	2	515.78	1029.55	1030.55	2	-0.0003082	-0.299	3764.49	1815310	464717	770	778	TRUE
Control1-1	Tubulin beta-4B chain OS=Mus musculus GN=Tubb4b PE=1 SV=1	sp|P68372|TBB4B_MOUSE	Uniprot_Mouse2_010715.fasta	49830.7	0.999	1	1	7	0.000443	0.18	EVDEQMLNVQNK	K	N	0.997	47	26.3	45	2	723.848	1445.68	1446.69	2	-0.001166	-0.806	2565.89	5653340	130113	325	336	TRUE
Control1-1	Tubulin beta-4B chain OS=Mus musculus GN=Tubb4b PE=1 SV=1	sp|P68372|TBB4B_MOUSE	Uniprot_Mouse2_010715.fasta	49830.7	0.999	1	1	7	0.000443	0.18	FPGQLNADLR	R	K	0.964	21.5	28.5	18.8	2	565.801	1129.59	1130.6	2	-0.0003056	-0.2703	2988.3	387179	99085.8	242	251	TRUE
Control1-1	Tubulin beta-4B chain OS=Mus musculus GN=Tubb4b PE=1 SV=1	sp|P68372|TBB4B_MOUSE	Uniprot_Mouse2_010715.fasta	49830.7	0.999	1	1	7	0.000443	0.18	IMNTFSVVPSPK	R	V	0.997	43.3	27.9	42.1	2	660.357	1318.7	1319.7	2	0.0035	2.652	3339.14	424317	111713	163	174	TRUE
Control1-1	Tubulin beta-4B chain OS=Mus musculus GN=Tubb4b PE=1 SV=1	sp|P68372|TBB4B_MOUSE	Uniprot_Mouse2_010715.fasta	49830.7	0.999	1	1	7	0.000443	0.18	INVYYNEATGGK	R	Y	0.997	38.3	25.5	35.9	2	664.826	1327.64	1328.65	2	-0.003323	-2.501	2508.26	2572600	210254	47	58	TRUE
Control1-1	Tubulin beta-4B chain OS=Mus musculus GN=Tubb4b PE=1 SV=1	sp|P68372|TBB4B_MOUSE	Uniprot_Mouse2_010715.fasta	49830.7	0.999	1	1	7	0.000443	0.18	ISEQFTAMFR	R	R	0.997	65.9	26	55.8	2	615.303	1228.59	1229.6	2	-0.000398	-0.3237	3834.17	0	280912	381	390	TRUE
Control1-1	Tubulin beta-4B chain OS=Mus musculus GN=Tubb4b PE=1 SV=1	sp|P68372|TBB4B_MOUSE	Uniprot_Mouse2_010715.fasta	49830.7	0.999	1	1	7	0.000443	0.18	LAVNmVPFPR	K	L	0.997	36.6	28.6	24.9	2	580.318	1158.62	1159.63	2	-0.0005513	-0.4754	3300.32	740281	195745	253	262	TRUE
Control1-1	Tubulin beta-4B chain OS=Mus musculus GN=Tubb4b PE=1 SV=1	sp|P68372|TBB4B_MOUSE	Uniprot_Mouse2_010715.fasta	49830.7	0.999	1	1	7	0.000443	0.18	LHFFmPGFAPLTSR	R	G	0.997	28.7	28.1	15.8	2	546.281	1635.82	1636.83	3	-0.002097	-1.281	3986.52	1177990	145655	263	276	TRUE
Control1-1	Ubiquitin-40S ribosomal protein S27a OS=Mus musculus GN=Rps27a PE=1 SV=2	sp|P62983|RS27A_MOUSE	Uniprot_Mouse2_010715.fasta	17951.6	1	5	5	5	0.000316	0.231	ESTLHLVLR	K	L	0.997	63.2	25	63.2	2	534.314	1066.61	1067.62	2	-0.0005592	-0.5237	2850.23	4942850	534850	64	72	TRUE
Control1-1	Ubiquitin-40S ribosomal protein S27a OS=Mus musculus GN=Rps27a PE=1 SV=2	sp|P62983|RS27A_MOUSE	Uniprot_Mouse2_010715.fasta	17951.6	1	5	5	5	0.000316	0.231	TITLEVEPSDTIENVK	K	A	0.997	57	28.1	53.8	2	894.465	1786.92	1787.93	2	-0.004281	-2.394	3525.98	6544450	181436	12	27	TRUE
Control1-1	Ubiquitin-40S ribosomal protein S27a OS=Mus musculus GN=Rps27a PE=1 SV=2	sp|P62983|RS27A_MOUSE	Uniprot_Mouse2_010715.fasta	17951.6	1	5	5	5	0.000316	0.231	TITLEVEPSDTIENVKAK	K	I	0.936	16.2	27.3	12	2	663.024	1986.05	1987.06	3	-0.002788	-1.403	3194.23	864350	197057	12	29	TRUE
Control1-1	Ubiquitin-40S ribosomal protein S27a OS=Mus musculus GN=Rps27a PE=1 SV=2	sp|P62983|RS27A_MOUSE	Uniprot_Mouse2_010715.fasta	17951.6	1	5	5	5	0.000316	0.231	TLSDYNIQK	R	E	0.977	25.6	26.9	18.2	2	541.279	1080.54	1081.55	2	-0.001107	-1.023	2179.06	28512300	203768	55	63	TRUE
Control1-1	Ubiquitin-40S ribosomal protein S27a OS=Mus musculus GN=Rps27a PE=1 SV=2	sp|P62983|RS27A_MOUSE	Uniprot_Mouse2_010715.fasta	17951.6	1	5	5	5	0.000316	0.231	TLSDYNIQKESTLHLVLR	R	L	0.892	15.9	25.2	15.9	2	533.294	2129.15	2130.16	4	-0.0006181	-0.2902	3461.96	2825800	228614	55	72	TRUE
Control1-1	Ras-related protein Rab-7a OS=Mus musculus GN=Rab7a PE=1 SV=2	sp|P51150|RAB7A_MOUSE	Uniprot_Mouse2_010715.fasta	23490	0.887	1	1	1	6.33e-05	0.0628	DPENFPFVVLGNK	R	I	0.976	22.2	27.9	22.2	2	738.381	1474.75	1475.75	2	0.001884	1.277	4399.41	877952	70610.9	114	126	TRUE
Control1-1	40S ribosomal protein S13 OS=Mus musculus GN=Rps13 PE=1 SV=2	sp|P62301|RS13_MOUSE	Uniprot_Mouse2_010715.fasta	17223.3	0.99	1	1	1	6.33e-05	0.0795	LTSDDVKEQIYK	K	L	0.977	22.7	27.3	19.1	2	480.253	1437.74	1438.74	3	0.002414	1.678	2375.73	519574	129774	28	39	TRUE
Control1-1	T-complex protein 1 subunit beta OS=Mus musculus GN=Cct2 PE=1 SV=4	sp|P80314|TCPB_MOUSE	Uniprot_Mouse2_010715.fasta	57478.8	1	3	3	3	0.00019	0.0636	GATQQILDEAER	R	S	0.997	48.3	26.8	41	2	665.835	1329.66	1330.66	2	0.003432	2.579	2807.38	496226	150191	377	388	TRUE
Control1-1	T-complex protein 1 subunit beta OS=Mus musculus GN=Cct2 PE=1 SV=4	sp|P80314|TCPB_MOUSE	Uniprot_Mouse2_010715.fasta	57478.8	1	3	3	3	0.00019	0.0636	ILIANTGMDTDKIK	K	I	0.997	32.5	27.4	32.5	2	511.617	1531.83	1532.84	3	0.0006308	0.4115	2851.81	836422	178160	237	250	TRUE
Control1-1	T-complex protein 1 subunit beta OS=Mus musculus GN=Cct2 PE=1 SV=4	sp|P80314|TCPB_MOUSE	Uniprot_Mouse2_010715.fasta	57478.8	1	3	3	3	0.00019	0.0636	LAVEAVLR	K	L	0.99	40.9	25	9.42	2	435.773	869.532	870.541	2	-0.001453	-1.669	3027.44	1636710	276662	182	189	TRUE
Control1-1	Alpha-actinin-1 OS=Mus musculus GN=Actn1 PE=1 SV=1	sp|Q7TPR4|ACTN1_MOUSE,tr|A1BN54|A1BN54_MOUSE	Uniprot_Mouse2_010715.fasta	103072	0.713	0	0	3	0.00019	0.0426	FAIQDISVEETSAK	R	E	0.974	21.2	27	21.2	2	769.393	1536.77	1537.77	2	0.003822	2.485	3449.82	1965850	271649	134	147	TRUE
Control1-1	Alpha-actinin-1 OS=Mus musculus GN=Actn1 PE=1 SV=1	sp|Q7TPR4|ACTN1_MOUSE,tr|A1BN54|A1BN54_MOUSE	Uniprot_Mouse2_010715.fasta	103072	0.713	0	0	3	0.00019	0.0426	TINEVENQILTR	R	D	0.997	83.2	28.4	75.5	2	715.387	1428.76	1429.76	2	0.001759	1.23	3279.94	4190690	261575	727	738	TRUE
Control1-1	Alpha-actinin-1 OS=Mus musculus GN=Actn1 PE=1 SV=1	sp|Q7TPR4|ACTN1_MOUSE,tr|A1BN54|A1BN54_MOUSE	Uniprot_Mouse2_010715.fasta	103072	0.713	0	0	3	0.00019	0.0426	VGWEQLLTTIAR	R	T	0.997	31.7	25.9	28.9	2	693.891	1385.77	1386.77	2	-0.0001726	-0.1245	5054.99	644000	138691	715	726	TRUE
Control1-1	40S ribosomal protein S9 OS=Mus musculus GN=Rps9 PE=1 SV=3	sp|Q6ZWN5|RS9_MOUSE	Uniprot_Mouse2_010715.fasta	22592.5	0.951	1	1	1	6.33e-05	0.0412	LIGEYGLR	K	N	0.99	32.1	26.6	19.2	2	460.763	919.512	920.52	2	-0.0009944	-1.08	2849.02	6141500	261294	31	38	TRUE
Control1-1	Heat shock protein HSP 90-alpha OS=Mus musculus GN=Hsp90aa1 PE=1 SV=4	sp|P07901|HS90A_MOUSE	Uniprot_Mouse2_010715.fasta	84791.2	1	9	9	17	0.00108	0.184	ADLINNLGTIAK	K	S	0.997	53.8	27.5	43	2	621.857	1241.7	1242.71	2	0.0006563	0.5281	3513.89	31664500	273780	101	112	TRUE
Control1-1	Heat shock protein HSP 90-alpha OS=Mus musculus GN=Hsp90aa1 PE=1 SV=4	sp|P07901|HS90A_MOUSE	Uniprot_Mouse2_010715.fasta	84791.2	1	9	9	17	0.00108	0.184	ALLFVPR	R	R	0.9	23.5	25.5	11.6	2	408.261	814.507	815.514	2	5.657e-05	0.06937	3485	15196700	173208	340	346	TRUE
Control1-1	Heat shock protein HSP 90-alpha OS=Mus musculus GN=Hsp90aa1 PE=1 SV=4	sp|P07901|HS90A_MOUSE	Uniprot_Mouse2_010715.fasta	84791.2	1	9	9	17	0.00108	0.184	APFDLFENR	R	K	0.997	34.7	27	34	2	554.774	1107.53	1108.54	2	-0.0009386	-0.8467	3898.94	1274240	66943.6	348	356	TRUE
Control1-1	Heat shock protein HSP 90-alpha OS=Mus musculus GN=Hsp90aa1 PE=1 SV=4	sp|P07901|HS90A_MOUSE	Uniprot_Mouse2_010715.fasta	84791.2	1	9	9	17	0.00108	0.184	DQVANSAFVER	K	L	0.997	46.3	26.9	42.5	2	618.303	1234.59	1235.6	2	-0.002644	-2.139	2275.41	5319990	135898	501	511	TRUE
Control1-1	Heat shock protein HSP 90-alpha OS=Mus musculus GN=Hsp90aa1 PE=1 SV=4	sp|P07901|HS90A_MOUSE	Uniprot_Mouse2_010715.fasta	84791.2	1	9	9	17	0.00108	0.184	ELISNSSDALDK	R	I	0.992	26.1	27.7	17.9	2	646.323	1290.63	1291.64	2	0.0007293	0.5646	2395.96	0	241535	47	58	TRUE
Control1-1	Heat shock protein HSP 90-alpha OS=Mus musculus GN=Hsp90aa1 PE=1 SV=4	sp|P07901|HS90A_MOUSE	Uniprot_Mouse2_010715.fasta	84791.2	1	9	9	17	0.00108	0.184	FYEQFSK	K	N	0.875	13.7	25	13.7	2	474.727	947.44	948.446	2	0.0009841	1.038	2391.95	5086540	671223	438	444	TRUE
Control1-1	Heat shock protein HSP 90-alpha OS=Mus musculus GN=Hsp90aa1 PE=1 SV=4	sp|P07901|HS90A_MOUSE	Uniprot_Mouse2_010715.fasta	84791.2	1	9	9	17	0.00108	0.184	GVVDSEDLPLNISR	R	E	0.997	25	27.3	0	2	505.267	1512.78	1513.79	3	-0.0002284	-0.1509	3539.53	417637	119344	388	401	TRUE
Control1-1	Heat shock protein HSP 90-alpha OS=Mus musculus GN=Hsp90aa1 PE=1 SV=4	sp|P07901|HS90A_MOUSE	Uniprot_Mouse2_010715.fasta	84791.2	1	9	9	17	0.00108	0.184	GVVDSEDLPLNISR	R	E	0.997	50.4	27.6	0	2	757.397	1512.78	1513.79	2	0.001555	1.027	3556.79	0	192081	388	401	TRUE
Control1-1	Heat shock protein HSP 90-alpha OS=Mus musculus GN=Hsp90aa1 PE=1 SV=4	sp|P07901|HS90A_MOUSE	Uniprot_Mouse2_010715.fasta	84791.2	1	9	9	17	0.00108	0.184	HIYFITGETK	K	D	0.997	53.1	27.1	40.4	2	604.818	1207.62	1208.63	2	-0.002436	-2.016	2702.82	1223460	118952	491	500	TRUE
Control1-1	Heat shock protein HSP 90-alpha OS=Mus musculus GN=Hsp90aa1 PE=1 SV=4	sp|P07901|HS90A_MOUSE	Uniprot_Mouse2_010715.fasta	84791.2	1	9	9	17	0.00108	0.184	HLEINPDHSIIETLR	K	Q	0.997	27.1	28.3	26.7	2	596.32	1785.94	1786.94	3	7.34e-05	0.04107	3291.76	0	162555	634	648	TRUE
Control1-1	Heat shock protein HSP 90-alpha OS=Mus musculus GN=Hsp90aa1 PE=1 SV=4	sp|P07901|HS90A_MOUSE	Uniprot_Mouse2_010715.fasta	84791.2	1	9	9	17	0.00108	0.184	KHLEINPDHSIIETLR	K	Q	0.986	23.2	26.6	15.9	2	479.515	1914.03	1915.04	4	-0.0005187	-0.2708	2958.11	621315	100173	633	648	TRUE
Control1-1	Heat shock protein HSP 90-alpha OS=Mus musculus GN=Hsp90aa1 PE=1 SV=4	sp|P07901|HS90A_MOUSE	Uniprot_Mouse2_010715.fasta	84791.2	1	9	9	17	0.00108	0.184	RAPFDLFENR	R	K	0.809	16.9	27.7	16.3	2	422.22	1263.64	1264.64	3	0.001372	1.085	3591	861854	113261	347	356	TRUE
Control1-1	Heat shock protein HSP 90-alpha OS=Mus musculus GN=Hsp90aa1 PE=1 SV=4	sp|P07901|HS90A_MOUSE	Uniprot_Mouse2_010715.fasta	84791.2	1	9	9	17	0.00108	0.184	TLTIVDTGIGmTK	R	A	0.997	35.2	27	0	2	683.368	1364.72	1365.73	2	-0.0002212	-0.162	3212.66	3172480	175485	88	100	TRUE
Control1-1	Heat shock protein HSP 90-alpha OS=Mus musculus GN=Hsp90aa1 PE=1 SV=4	sp|P07901|HS90A_MOUSE	Uniprot_Mouse2_010715.fasta	84791.2	1	9	9	17	0.00108	0.184	TLTIVDTGIGMTK	R	A	0.997	44.4	26.1	0	2	675.371	1348.73	1349.73	2	-5.72e-05	-0.04238	3541.57	12096100	612297	88	100	TRUE
Control1-1	Heat shock protein HSP 90-alpha OS=Mus musculus GN=Hsp90aa1 PE=1 SV=4	sp|P07901|HS90A_MOUSE	Uniprot_Mouse2_010715.fasta	84791.2	1	9	9	17	0.00108	0.184	TLTIVDTGIGMTK	R	A	0.997	61.8	26.5	0	2	675.37	1348.73	1349.73	2	-0.002499	-1.851	3603.93	910016	203272	88	100	TRUE
Control1-1	Heat shock protein HSP 90-alpha OS=Mus musculus GN=Hsp90aa1 PE=1 SV=4	sp|P07901|HS90A_MOUSE	Uniprot_Mouse2_010715.fasta	84791.2	1	9	9	17	0.00108	0.184	YESLTDPSKLDSGK	R	E	0.954	16.8	27.1	15.9	2	513.922	1538.74	1539.75	3	-0.002508	-1.629	2392.8	769580	215201	61	74	TRUE
Control1-1	Heat shock protein HSP 90-alpha OS=Mus musculus GN=Hsp90aa1 PE=1 SV=4	sp|P07901|HS90A_MOUSE	Uniprot_Mouse2_010715.fasta	84791.2	1	9	9	17	0.00108	0.184	YIDQEELNK	K	T	0.997	47.8	27.1	37.2	2	576.283	1150.55	1151.56	2	0.0002291	0.199	1989.93	5801190	150989	285	293	TRUE
Control1-1	Activated RNA polymerase II transcriptional coactivator p15 OS=Mus musculus GN=Sub1 PE=1 SV=3	sp|P11031|TCP4_MOUSE	Uniprot_Mouse2_010715.fasta	14428.1	0.986	1	1	1	6.33e-05	0.0866	EQISDIDDAVR	K	K	0.997	61.3	25.6	55.3	2	630.808	1259.6	1260.61	2	0.001234	0.9787	2660.9	1213040	185617	115	125	TRUE
Control1-1	Protein S100-A14 OS=Mus musculus GN=S100a14 PE=2 SV=1	sp|Q9D2Q8|S10AE_MOUSE	Uniprot_Mouse2_010715.fasta	11599.3	1	2	2	2	0.000127	0.212	AIETLIK	R	N	0.9	44.3	25	16.4	2	394.25	786.485	787.493	2	-0.0006771	-0.8598	2611.99	1891950	175199	21	27	TRUE
Control1-1	Protein S100-A14 OS=Mus musculus GN=S100a14 PE=2 SV=1	sp|Q9D2Q8|S10AE_MOUSE	Uniprot_Mouse2_010715.fasta	11599.3	1	2	2	2	0.000127	0.212	SANAEDAQEFSDVER	R	A	0.997	48.3	25	48.3	2	834.362	1666.71	1667.71	2	0.002865	1.718	2488.22	375084	44418.8	6	20	TRUE
Control1-1	Nucleophosmin OS=Mus musculus GN=Npm1 PE=1 SV=1	tr|Q5SQB5|Q5SQB5_MOUSE	Uniprot_Mouse2_010715.fasta	31723.2	0.136	0	0	2	0.000127	0.0246	VTLATLK	K	M	0.9	23.4	25	18.4	2	373.244	744.474	745.482	2	-0.0005141	-0.6897	2398.69	6533740	730652	74	80	TRUE
Control1-1	Nucleophosmin OS=Mus musculus GN=Npm1 PE=1 SV=1	tr|Q5SQB5|Q5SQB5_MOUSE	Uniprot_Mouse2_010715.fasta	31723.2	0.136	0	0	2	0.000127	0.0246	VTLATLK	K	M	0.9	30.9	25	22.3	2	373.245	744.475	745.482	2	-0.0001479	-0.1984	2394.96	6533740	713933	74	80	TRUE
Control1-1	Keratin, type II cytoskeletal 2 epidermal OS=Mus musculus GN=Krt2 PE=1 SV=1	sp|Q3TTY5|K22E_MOUSE	Uniprot_Mouse2_010715.fasta	70923.6	1	4	6	14	0.000886	0.0665	DYQELMNTK	R	L	0.997	51.8	25	36.3	2	571.263	1140.51	1141.52	2	-0.0005775	-0.5059	2694.08	99940900	303386	483	491	TRUE
Control1-1	Keratin, type II cytoskeletal 2 epidermal OS=Mus musculus GN=Krt2 PE=1 SV=1	sp|Q3TTY5|K22E_MOUSE	Uniprot_Mouse2_010715.fasta	70923.6	1	4	6	14	0.000886	0.0665	FASFIDK	K	V	0.9	40.6	26.9	13.8	2	414.218	826.422	827.43	2	-0.000233	-0.2816	2867.92	0	115579	210	216	TRUE
Control1-1	Keratin, type II cytoskeletal 2 epidermal OS=Mus musculus GN=Krt2 PE=1 SV=1	sp|Q3TTY5|K22E_MOUSE	Uniprot_Mouse2_010715.fasta	70923.6	1	4	6	14	0.000886	0.0665	FASFIDK	K	V	0.9	52.4	26.9	16	2	414.218	826.422	827.43	2	-0.000294	-0.3553	2837.39	183417000	483921	210	216	TRUE
Control1-1	Keratin, type II cytoskeletal 2 epidermal OS=Mus musculus GN=Krt2 PE=1 SV=1	sp|Q3TTY5|K22E_MOUSE	Uniprot_Mouse2_010715.fasta	70923.6	1	4	6	14	0.000886	0.0665	FASFIDKVR	K	F	0.997	39	25.6	34.3	2	361.538	1081.59	1082.6	3	-0.0002823	-0.2608	2952.6	0	318931	210	218	TRUE
Control1-1	Keratin, type II cytoskeletal 2 epidermal OS=Mus musculus GN=Krt2 PE=1 SV=1	sp|Q3TTY5|K22E_MOUSE	Uniprot_Mouse2_010715.fasta	70923.6	1	4	6	14	0.000886	0.0665	FASFIDKVR	K	F	0.997	57.5	25.9	51.6	2	541.803	1081.59	1082.6	2	-0.0005435	-0.5021	2926.1	28799000	334397	210	218	TRUE
Control1-1	Keratin, type II cytoskeletal 2 epidermal OS=Mus musculus GN=Krt2 PE=1 SV=1	sp|Q3TTY5|K22E_MOUSE	Uniprot_Mouse2_010715.fasta	70923.6	1	4	6	14	0.000886	0.0665	GFSSGSAVVSGGSR	R	R	0.997	43.5	26.1	43.5	2	627.807	1253.6	1254.61	2	-0.0007531	-0.6003	2014.09	4013450	32866.3	23	36	TRUE
Control1-1	Keratin, type II cytoskeletal 2 epidermal OS=Mus musculus GN=Krt2 PE=1 SV=1	sp|Q3TTY5|K22E_MOUSE	Uniprot_Mouse2_010715.fasta	70923.6	1	4	6	14	0.000886	0.0665	GFSSGSAVVSGGSR	R	R	0.997	78.5	26.3	66.8	2	627.807	1253.6	1254.61	2	-0.0003869	-0.3084	1983.69	0	646645	23	36	TRUE
Control1-1	Keratin, type II cytoskeletal 2 epidermal OS=Mus musculus GN=Krt2 PE=1 SV=1	sp|Q3TTY5|K22E_MOUSE	Uniprot_Mouse2_010715.fasta	70923.6	1	4	6	14	0.000886	0.0665	GFSSGSAVVSGGSR	R	R	0.997	84.9	26.1	74	2	627.807	1253.6	1254.61	2	-0.000509	-0.4057	1953.37	136156000	412629	23	36	TRUE
Control1-1	Keratin, type II cytoskeletal 2 epidermal OS=Mus musculus GN=Krt2 PE=1 SV=1	sp|Q3TTY5|K22E_MOUSE	Uniprot_Mouse2_010715.fasta	70923.6	1	4	6	14	0.000886	0.0665	GFSSGSAVVSGGSRR	R	S	0.987	20.1	26.9	14.3	2	470.908	1409.7	1410.71	3	-0.0001209	-0.08573	1714.14	2445260	114897	23	37	TRUE
Control1-1	Keratin, type II cytoskeletal 2 epidermal OS=Mus musculus GN=Krt2 PE=1 SV=1	sp|Q3TTY5|K22E_MOUSE	Uniprot_Mouse2_010715.fasta	70923.6	1	4	6	14	0.000886	0.0665	LLRDYQELMNTK	R	L	0.967	22.1	27.8	22.1	2	508.602	1522.78	1523.79	3	0.003119	2.047	3082.41	179513000	277493	480	491	TRUE
Control1-1	Keratin, type II cytoskeletal 2 epidermal OS=Mus musculus GN=Krt2 PE=1 SV=1	sp|Q3TTY5|K22E_MOUSE	Uniprot_Mouse2_010715.fasta	70923.6	1	4	6	14	0.000886	0.0665	LLRDYQELMNTK	R	L	0.986	23.7	27.5	14.7	2	762.398	1522.78	1523.79	2	-0.0007125	-0.4676	3087.12	9203020	131348	480	491	TRUE
Control1-1	Keratin, type II cytoskeletal 2 epidermal OS=Mus musculus GN=Krt2 PE=1 SV=1	sp|Q3TTY5|K22E_MOUSE	Uniprot_Mouse2_010715.fasta	70923.6	1	4	6	14	0.000886	0.0665	LLRDYQELmNTK	R	L	0.997	34.5	27.3	27.4	2	513.933	1538.78	1539.78	3	8.661e-05	0.05625	2437.76	39724300	107140	480	491	TRUE
Control1-1	Keratin, type II cytoskeletal 2 epidermal OS=Mus musculus GN=Krt2 PE=1 SV=1	sp|Q3TTY5|K22E_MOUSE	Uniprot_Mouse2_010715.fasta	70923.6	1	4	6	14	0.000886	0.0665	LLRDYQELMNTK	R	L	0.997	37	27.5	37	2	508.601	1522.78	1523.79	3	-0.0001766	-0.1159	3112.8	0	146013	480	491	TRUE
Control1-1	Keratin, type II cytoskeletal 2 epidermal OS=Mus musculus GN=Krt2 PE=1 SV=1	sp|Q3TTY5|K22E_MOUSE	Uniprot_Mouse2_010715.fasta	70923.6	1	4	6	14	0.000886	0.0665	LSLDVEIATYR	K	K	0.992	29.9	27.1	29.9	2	640.347	1278.68	1279.69	2	-0.00192	-1.501	3828.46	322187	129350	492	502	TRUE
Control1-1	40S ribosomal protein S8 OS=Mus musculus GN=Rps8 PE=1 SV=2	sp|P62242|RS8_MOUSE	Uniprot_Mouse2_010715.fasta	24206.4	1	4	4	4	0.000253	0.221	ELEFYLR	K	K	0.9	25	26	17.8	2	485.256	968.497	969.504	2	0.0003961	0.4086	3676.09	2208350	210192	194	200	TRUE
Control1-1	40S ribosomal protein S8 OS=Mus musculus GN=Rps8 PE=1 SV=2	sp|P62242|RS8_MOUSE	Uniprot_Mouse2_010715.fasta	24206.4	1	4	4	4	0.000253	0.221	IIDVVYNASNNELVR	R	T	0.984	24.5	28.5	24.5	2	859.957	1717.9	1718.91	2	-0.001093	-0.6356	3522.81	1078280	114758	78	92	TRUE
Control1-1	40S ribosomal protein S8 OS=Mus musculus GN=Rps8 PE=1 SV=2	sp|P62242|RS8_MOUSE	Uniprot_Mouse2_010715.fasta	24206.4	1	4	4	4	0.000253	0.221	ISSLLEEQFQQGK	K	L	0.997	76.5	27.2	76.5	2	753.895	1505.78	1506.78	2	0.003327	2.208	3326.06	5089970	253741	158	170	TRUE
Control1-1	40S ribosomal protein S8 OS=Mus musculus GN=Rps8 PE=1 SV=2	sp|P62242|RS8_MOUSE	Uniprot_Mouse2_010715.fasta	24206.4	1	4	4	4	0.000253	0.221	LTPEEEEILNK	K	K	0.997	33.9	27.5	32.4	2	657.842	1313.67	1314.68	2	-0.001286	-0.9783	2864.48	4794600	131552	129	139	TRUE
Control1-1	Insulin-degrading enzyme (Fragment) OS=Mus musculus GN=Ide PE=1 SV=1	tr|F6RPJ9|F6RPJ9_MOUSE	Uniprot_Mouse2_010715.fasta	114267	1	4	4	4	0.000253	0.0415	GWVNTLVGGQK	K	E	0.889	17.9	28.7	17.9	2	579.817	1157.62	1158.63	2	0.000743	0.6413	3434.78	556536	119714	322	332	TRUE
Control1-1	Insulin-degrading enzyme (Fragment) OS=Mus musculus GN=Ide PE=1 SV=1	tr|F6RPJ9|F6RPJ9_MOUSE	Uniprot_Mouse2_010715.fasta	114267	1	4	4	4	0.000253	0.0415	IVPIKDIR	K	N	0.99	43.4	25	43.4	2	318.543	952.608	953.614	3	0.0003648	0.3825	2191.04	879456	60401.8	272	279	TRUE
Control1-1	Insulin-degrading enzyme (Fragment) OS=Mus musculus GN=Ide PE=1 SV=1	tr|F6RPJ9|F6RPJ9_MOUSE	Uniprot_Mouse2_010715.fasta	114267	1	4	4	4	0.000253	0.0415	LFSEVENK	K	N	0.917	15.9	25.8	4.69	2	483.251	964.486	965.494	2	-8.503e-05	-0.08807	2138.16	183702	46119.1	242	249	TRUE
Control1-1	Insulin-degrading enzyme (Fragment) OS=Mus musculus GN=Ide PE=1 SV=1	tr|F6RPJ9|F6RPJ9_MOUSE	Uniprot_Mouse2_010715.fasta	114267	1	4	4	4	0.000253	0.0415	TKEQLGYIVFSGPR	R	R	0.922	15.5	27.2	14.3	2	532.291	1593.85	1594.86	3	9.693e-05	0.06078	3451.99	1724880	109264	793	806	TRUE
Control1-1	Tubulin beta-4A chain OS=Mus musculus GN=Tubb4a PE=1 SV=3	sp|Q9D6F9|TBB4A_MOUSE	Uniprot_Mouse2_010715.fasta	49585.5	0.81	0	0	5	0.000316	0.126	FPGQLNADLR	R	K	0.964	21.5	28.5	18.8	2	565.801	1129.59	1130.6	2	-0.0003056	-0.2703	2988.3	387179	99085.8	242	251	TRUE
Control1-1	Tubulin beta-4A chain OS=Mus musculus GN=Tubb4a PE=1 SV=3	sp|Q9D6F9|TBB4A_MOUSE	Uniprot_Mouse2_010715.fasta	49585.5	0.81	0	0	5	0.000316	0.126	IMNTFSVVPSPK	R	V	0.997	43.3	27.9	42.1	2	660.357	1318.7	1319.7	2	0.0035	2.652	3339.14	424317	111713	163	174	TRUE
Control1-1	Tubulin beta-4A chain OS=Mus musculus GN=Tubb4a PE=1 SV=3	sp|Q9D6F9|TBB4A_MOUSE	Uniprot_Mouse2_010715.fasta	49585.5	0.81	0	0	5	0.000316	0.126	ISEQFTAMFR	R	R	0.997	65.9	26	55.8	2	615.303	1228.59	1229.6	2	-0.000398	-0.3237	3834.17	0	280912	381	390	TRUE
Control1-1	Tubulin beta-4A chain OS=Mus musculus GN=Tubb4a PE=1 SV=3	sp|Q9D6F9|TBB4A_MOUSE	Uniprot_Mouse2_010715.fasta	49585.5	0.81	0	0	5	0.000316	0.126	LAVNmVPFPR	K	L	0.997	36.6	28.6	24.9	2	580.318	1158.62	1159.63	2	-0.0005513	-0.4754	3300.32	740281	195745	253	262	TRUE
Control1-1	Tubulin beta-4A chain OS=Mus musculus GN=Tubb4a PE=1 SV=3	sp|Q9D6F9|TBB4A_MOUSE	Uniprot_Mouse2_010715.fasta	49585.5	0.81	0	0	5	0.000316	0.126	LHFFmPGFAPLTSR	R	G	0.997	28.7	28.1	15.8	2	546.281	1635.82	1636.83	3	-0.002097	-1.281	3986.52	1177990	145655	263	276	TRUE
Control1-1	ADP/ATP translocase 2 OS=Mus musculus GN=Slc25a5 PE=1 SV=3	sp|P51881|ADT2_MOUSE	Uniprot_Mouse2_010715.fasta	32932.6	1	5	5	6	0.00038	0.228	DFLAGGVAAAISK	K	T	0.997	46.2	26.9	31.4	2	610.338	1218.66	1219.67	2	-0.0001076	-0.08821	3817.47	2335130	321817	11	23	TRUE
Control1-1	ADP/ATP translocase 2 OS=Mus musculus GN=Slc25a5 PE=1 SV=3	sp|P51881|ADT2_MOUSE	Uniprot_Mouse2_010715.fasta	32932.6	1	5	5	6	0.00038	0.228	EQGVLSFWR	K	G	0.997	39.2	28.2	32.2	2	561.291	1120.57	1121.57	2	0.0007865	0.7013	4129.89	2339270	160488	64	72	TRUE
Control1-1	ADP/ATP translocase 2 OS=Mus musculus GN=Slc25a5 PE=1 SV=3	sp|P51881|ADT2_MOUSE	Uniprot_Mouse2_010715.fasta	32932.6	1	5	5	6	0.00038	0.228	LLLQVQHASK	K	Q	0.992	19.7	25	18	2	379.564	1135.67	1136.68	3	-0.0003061	-0.2693	2173.74	3194330	102186	34	43	TRUE
Control1-1	ADP/ATP translocase 2 OS=Mus musculus GN=Slc25a5 PE=1 SV=3	sp|P51881|ADT2_MOUSE	Uniprot_Mouse2_010715.fasta	32932.6	1	5	5	6	0.00038	0.228	TDAAVSFAK	M	D	0.997	44.8	26.6	44.8	1	476.243	950.471	909.468	2	42.01	-109.6	2871.68	1028040	79748.6	2	10	TRUE
Control1-1	ADP/ATP translocase 2 OS=Mus musculus GN=Slc25a5 PE=1 SV=3	sp|P51881|ADT2_MOUSE	Uniprot_Mouse2_010715.fasta	32932.6	1	5	5	6	0.00038	0.228	YFAGNLASGGAAGATSLcFVYPLDFAR	R	T	0.997	52.9	26.5	52.9	2	932.785	2795.33	2796.35	3	-0.003646	-1.304	5083.91	8932990	486236	112	138	TRUE
Control1-1	ADP/ATP translocase 2 OS=Mus musculus GN=Slc25a5 PE=1 SV=3	sp|P51881|ADT2_MOUSE	Uniprot_Mouse2_010715.fasta	32932.6	1	5	5	6	0.00038	0.228	YFAGNLASGGAAGATSLcFVYPLDFAR	R	T	0.997	53.9	26.6	53.9	2	932.786	2795.34	2796.35	3	-0.002548	-0.9111	5085.28	8932990	614773	112	138	TRUE
Control1-1	Basic leucine zipper and W2 domain-containing protein 1 OS=Mus musculus GN=Bzw1 PE=1 SV=1	tr|A0A087WQS2|A0A087WQS2_MOUSE	Uniprot_Mouse2_010715.fasta	51211.2	0.999	3	3	3	0.00019	0.0599	AEVLSEEPILK	K	W	0.854	14.9	26.7	10	2	614.345	1226.68	1227.68	2	0.0003953	0.322	3116.35	467057	93577	401	411	TRUE
Control1-1	Basic leucine zipper and W2 domain-containing protein 1 OS=Mus musculus GN=Bzw1 PE=1 SV=1	tr|A0A087WQS2|A0A087WQS2_MOUSE	Uniprot_Mouse2_010715.fasta	51211.2	0.999	3	3	3	0.00019	0.0599	IVVLFYK	K	A	0.9	20.4	25	20.4	2	441.279	880.543	881.55	2	0.0003063	0.3474	3672.04	369657	61925.1	394	400	TRUE
Control1-1	Basic leucine zipper and W2 domain-containing protein 1 OS=Mus musculus GN=Bzw1 PE=1 SV=1	tr|A0A087WQS2|A0A087WQS2_MOUSE	Uniprot_Mouse2_010715.fasta	51211.2	0.999	3	3	3	0.00019	0.0599	LMELFPANK	R	Q	0.965	21.5	28.5	8.44	2	531.787	1061.56	1062.57	2	0.001474	1.387	3496.57	484102	62951.8	247	255	TRUE
Control1-1	Keratin, type II cytoskeletal 6A OS=Mus musculus GN=Krt6a PE=2 SV=3	sp|P50446|K2C6A_MOUSE	Uniprot_Mouse2_010715.fasta	59336.7	1	2	3	43	0.00272	0.219	AEAESWYQTK	R	Y	0.997	50.5	25	49.6	2	606.78	1211.54	1212.55	2	-0.001219	-1.005	2389.25	49810800	1136260	339	348	TRUE
Control1-1	Keratin, type II cytoskeletal 6A OS=Mus musculus GN=Krt6a PE=2 SV=3	sp|P50446|K2C6A_MOUSE	Uniprot_Mouse2_010715.fasta	59336.7	1	2	3	43	0.00272	0.219	AQYEDIAQR	K	S	0.885	16.8	27.8	8.37	2	547.268	1092.52	1093.53	2	0.0005336	0.488	1861.47	8309560	67018.8	328	336	TRUE
Control1-1	Keratin, type II cytoskeletal 6A OS=Mus musculus GN=Krt6a PE=2 SV=3	sp|P50446|K2C6A_MOUSE	Uniprot_Mouse2_010715.fasta	59336.7	1	2	3	43	0.00272	0.219	DVDAAYmNKVELQAK	K	A	0.985	20.8	28	20.8	2	570.95	1709.83	1710.84	3	-0.001011	-0.5912	2406.16	2712780	219328	262	276	TRUE
Control1-1	Keratin, type II cytoskeletal 6A OS=Mus musculus GN=Krt6a PE=2 SV=3	sp|P50446|K2C6A_MOUSE	Uniprot_Mouse2_010715.fasta	59336.7	1	2	3	43	0.00272	0.219	DVDAAYMNKVELQAK	K	A	0.995	28.4	28.6	20	2	565.619	1693.84	1694.84	3	0.001838	1.085	2950.6	0	235799	262	276	TRUE
Control1-1	Keratin, type II cytoskeletal 6A OS=Mus musculus GN=Krt6a PE=2 SV=3	sp|P50446|K2C6A_MOUSE	Uniprot_Mouse2_010715.fasta	59336.7	1	2	3	43	0.00272	0.219	DVDAAYMNKVELQAK	K	A	0.997	37.9	28.4	32.3	2	565.619	1693.83	1694.84	3	-0.0009084	-0.536	2920.05	34895600	220662	262	276	TRUE
Control1-1	Keratin, type II cytoskeletal 6A OS=Mus musculus GN=Krt6a PE=2 SV=3	sp|P50446|K2C6A_MOUSE	Uniprot_Mouse2_010715.fasta	59336.7	1	2	3	43	0.00272	0.219	EYQELMNVK	K	L	0.997	42.7	25.8	41.3	2	577.282	1152.55	1153.56	2	0.0001098	0.09518	2742.56	15566000	438030	436	444	TRUE
Control1-1	Keratin, type II cytoskeletal 6A OS=Mus musculus GN=Krt6a PE=2 SV=3	sp|P50446|K2C6A_MOUSE	Uniprot_Mouse2_010715.fasta	59336.7	1	2	3	43	0.00272	0.219	FASFIDK	K	V	0.9	40.6	26.9	13.8	2	414.218	826.422	827.43	2	-0.000233	-0.2816	2867.92	0	115579	163	169	TRUE
Control1-1	Keratin, type II cytoskeletal 6A OS=Mus musculus GN=Krt6a PE=2 SV=3	sp|P50446|K2C6A_MOUSE	Uniprot_Mouse2_010715.fasta	59336.7	1	2	3	43	0.00272	0.219	FASFIDK	K	V	0.9	52.4	26.9	16	2	414.218	826.422	827.43	2	-0.000294	-0.3553	2837.39	183417000	483921	163	169	TRUE
Control1-1	Keratin, type II cytoskeletal 6A OS=Mus musculus GN=Krt6a PE=2 SV=3	sp|P50446|K2C6A_MOUSE	Uniprot_Mouse2_010715.fasta	59336.7	1	2	3	43	0.00272	0.219	FASFIDKVR	K	F	0.997	39	25.6	34.3	2	361.538	1081.59	1082.6	3	-0.0002823	-0.2608	2952.6	0	318931	163	171	TRUE
Control1-1	Keratin, type II cytoskeletal 6A OS=Mus musculus GN=Krt6a PE=2 SV=3	sp|P50446|K2C6A_MOUSE	Uniprot_Mouse2_010715.fasta	59336.7	1	2	3	43	0.00272	0.219	FASFIDKVR	K	F	0.997	57.5	25.9	51.6	2	541.803	1081.59	1082.6	2	-0.0005435	-0.5021	2926.1	28799000	334397	163	171	TRUE
Control1-1	Keratin, type II cytoskeletal 6A OS=Mus musculus GN=Krt6a PE=2 SV=3	sp|P50446|K2C6A_MOUSE	Uniprot_Mouse2_010715.fasta	59336.7	1	2	3	43	0.00272	0.219	KDVDAAYMNKVELQAK	K	A	0.997	29.4	28.2	28	2	608.318	1821.93	1822.94	3	0.001931	1.059	2526.56	2487310	143394	261	276	TRUE
Control1-1	Keratin, type II cytoskeletal 6A OS=Mus musculus GN=Krt6a PE=2 SV=3	sp|P50446|K2C6A_MOUSE	Uniprot_Mouse2_010715.fasta	59336.7	1	2	3	43	0.00272	0.219	KDVDAAYMNKVELQAK	K	A	0.997	29.6	28	27.1	2	456.49	1821.93	1822.94	4	-0.0005239	-0.2874	2524.54	3010070	99331.1	261	276	TRUE
Control1-1	Keratin, type II cytoskeletal 6A OS=Mus musculus GN=Krt6a PE=2 SV=3	sp|P50446|K2C6A_MOUSE	Uniprot_Mouse2_010715.fasta	59336.7	1	2	3	43	0.00272	0.219	LALDVEIATYR	K	K	0.936	17.8	26.7	9.07	2	632.351	1262.69	1263.69	2	-0.0004287	-0.3392	4023.85	508521	111515	445	455	TRUE
Control1-1	Keratin, type II cytoskeletal 6A OS=Mus musculus GN=Krt6a PE=2 SV=3	sp|P50446|K2C6A_MOUSE	Uniprot_Mouse2_010715.fasta	59336.7	1	2	3	43	0.00272	0.219	LALDVEIATYR	K	K	0.997	31.4	26.7	27.5	2	632.351	1262.69	1263.69	2	0.001036	0.8199	3888.52	473009	159152	445	455	TRUE
Control1-1	Keratin, type II cytoskeletal 6A OS=Mus musculus GN=Krt6a PE=2 SV=3	sp|P50446|K2C6A_MOUSE	Uniprot_Mouse2_010715.fasta	59336.7	1	2	3	43	0.00272	0.219	LALDVEIATYR	K	K	0.997	41	26.7	32.5	2	632.348	1262.68	1263.69	2	-0.006288	-4.976	3857.9	797571	220976	445	455	TRUE
Control1-1	Keratin, type II cytoskeletal 6A OS=Mus musculus GN=Krt6a PE=2 SV=3	sp|P50446|K2C6A_MOUSE	Uniprot_Mouse2_010715.fasta	59336.7	1	2	3	43	0.00272	0.219	LALDVEIATYR	K	K	0.997	52.2	26.7	34.4	2	632.351	1262.69	1263.69	2	0.0003037	0.2404	3796.96	21349000	368328	445	455	TRUE
Control1-1	Keratin, type II cytoskeletal 6A OS=Mus musculus GN=Krt6a PE=2 SV=3	sp|P50446|K2C6A_MOUSE	Uniprot_Mouse2_010715.fasta	59336.7	1	2	3	43	0.00272	0.219	LALDVEIATYR	K	K	0.997	58.1	26.7	36.2	2	632.351	1262.69	1263.69	2	0.0001817	0.1438	3827.47	0	412708	445	455	TRUE
Control1-1	Keratin, type II cytoskeletal 6A OS=Mus musculus GN=Krt6a PE=2 SV=3	sp|P50446|K2C6A_MOUSE	Uniprot_Mouse2_010715.fasta	59336.7	1	2	3	43	0.00272	0.219	LALDVEIATYRK	K	L	0.993	19.7	25	19.7	2	464.601	1390.78	1391.79	3	0.0002305	0.1656	3348.09	521889	276162	445	456	TRUE
Control1-1	Keratin, type II cytoskeletal 6A OS=Mus musculus GN=Krt6a PE=2 SV=3	sp|P50446|K2C6A_MOUSE	Uniprot_Mouse2_010715.fasta	59336.7	1	2	3	43	0.00272	0.219	LALDVEIATYRK	K	L	0.997	44.3	25	42.3	2	696.397	1390.78	1391.79	2	-0.003144	-2.259	3323.99	2731200	384565	445	456	TRUE
Control1-1	Keratin, type II cytoskeletal 6A OS=Mus musculus GN=Krt6a PE=2 SV=3	sp|P50446|K2C6A_MOUSE	Uniprot_Mouse2_010715.fasta	59336.7	1	2	3	43	0.00272	0.219	LALDVEIATYRK	K	L	0.997	43.1	25	40.6	2	464.601	1390.78	1391.79	3	-4.418e-05	-0.03174	3314.29	14327100	449992	445	456	TRUE
Control1-1	Keratin, type II cytoskeletal 6A OS=Mus musculus GN=Krt6a PE=2 SV=3	sp|P50446|K2C6A_MOUSE	Uniprot_Mouse2_010715.fasta	59336.7	1	2	3	43	0.00272	0.219	LEGLEDALQK	K	A	0.997	75.2	27.5	67.9	2	558.301	1114.59	1115.59	2	-0.0003822	-0.3426	3037.1	3656030	181309	416	425	TRUE
Control1-1	Keratin, type II cytoskeletal 6A OS=Mus musculus GN=Krt6a PE=2 SV=3	sp|P50446|K2C6A_MOUSE	Uniprot_Mouse2_010715.fasta	59336.7	1	2	3	43	0.00272	0.219	NTKQEIAEINR	R	M	0.951	18.5	28.9	14.3	2	439.237	1314.69	1315.7	3	-0.001566	-1.19	1740.3	1544320	211756	365	375	TRUE
Control1-1	Keratin, type II cytoskeletal 6A OS=Mus musculus GN=Krt6a PE=2 SV=3	sp|P50446|K2C6A_MOUSE	Uniprot_Mouse2_010715.fasta	59336.7	1	2	3	43	0.00272	0.219	SLDLDSIIAEVK	R	A	0.979	22	27.2	19.7	2	651.861	1301.71	1302.72	2	-0.0009419	-0.723	3850.8	0	77238.6	316	327	TRUE
Control1-1	Keratin, type II cytoskeletal 6A OS=Mus musculus GN=Krt6a PE=2 SV=3	sp|P50446|K2C6A_MOUSE	Uniprot_Mouse2_010715.fasta	59336.7	1	2	3	43	0.00272	0.219	SLDLDSIIAEVK	R	A	0.997	25.9	27.4	21	2	434.91	1301.71	1302.72	3	0.0002033	0.156	4671.96	19505300	230538	316	327	TRUE
Control1-1	Keratin, type II cytoskeletal 6A OS=Mus musculus GN=Krt6a PE=2 SV=3	sp|P50446|K2C6A_MOUSE	Uniprot_Mouse2_010715.fasta	59336.7	1	2	3	43	0.00272	0.219	SLDLDSIIAEVK	R	A	0.997	37.6	27.5	32.3	2	651.861	1301.71	1302.72	2	-0.0004547	-0.349	4665.05	0	105518	316	327	TRUE
Control1-1	Keratin, type II cytoskeletal 6A OS=Mus musculus GN=Krt6a PE=2 SV=3	sp|P50446|K2C6A_MOUSE	Uniprot_Mouse2_010715.fasta	59336.7	1	2	3	43	0.00272	0.219	SLDLDSIIAEVK	R	A	0.997	43.7	27.2	40.7	2	651.861	1301.71	1302.72	2	-0.0006988	-0.5364	4908.18	2878190	111667	316	327	TRUE
Control1-1	Keratin, type II cytoskeletal 6A OS=Mus musculus GN=Krt6a PE=2 SV=3	sp|P50446|K2C6A_MOUSE	Uniprot_Mouse2_010715.fasta	59336.7	1	2	3	43	0.00272	0.219	SLDLDSIIAEVK	R	A	0.997	55.4	27.8	53.2	2	651.861	1301.71	1302.72	2	-0.001553	-1.192	3816.6	11403100	211095	316	327	TRUE
Control1-1	Keratin, type II cytoskeletal 6A OS=Mus musculus GN=Krt6a PE=2 SV=3	sp|P50446|K2C6A_MOUSE	Uniprot_Mouse2_010715.fasta	59336.7	1	2	3	43	0.00272	0.219	SLDLDSIIAEVK	R	A	0.997	61.3	27.8	55.9	2	651.86	1301.71	1302.72	2	-0.001675	-1.286	4938.4	348643	197676	316	327	TRUE
Control1-1	Keratin, type II cytoskeletal 6A OS=Mus musculus GN=Krt6a PE=2 SV=3	sp|P50446|K2C6A_MOUSE	Uniprot_Mouse2_010715.fasta	59336.7	1	2	3	43	0.00272	0.219	SLDLDSIIAEVK	R	A	0.997	66.5	27.2	55.7	2	651.861	1301.71	1302.72	2	-0.0009429	-0.7238	4816.79	0	309563	316	327	TRUE
Control1-1	Keratin, type II cytoskeletal 6A OS=Mus musculus GN=Krt6a PE=2 SV=3	sp|P50446|K2C6A_MOUSE	Uniprot_Mouse2_010715.fasta	59336.7	1	2	3	43	0.00272	0.219	SLDLDSIIAEVK	R	A	0.997	70.4	27.5	58.6	2	651.861	1301.71	1302.72	2	-8.845e-05	-0.0679	4877.68	440011	204314	316	327	TRUE
Control1-1	Keratin, type II cytoskeletal 6A OS=Mus musculus GN=Krt6a PE=2 SV=3	sp|P50446|K2C6A_MOUSE	Uniprot_Mouse2_010715.fasta	59336.7	1	2	3	43	0.00272	0.219	SLDLDSIIAEVK	R	A	0.997	74.2	27.2	65.8	2	651.861	1301.71	1302.72	2	-0.0006988	-0.5364	4756.03	8005430	1771130	316	327	TRUE
Control1-1	Keratin, type II cytoskeletal 6A OS=Mus musculus GN=Krt6a PE=2 SV=3	sp|P50446|K2C6A_MOUSE	Uniprot_Mouse2_010715.fasta	59336.7	1	2	3	43	0.00272	0.219	SLDLDSIIAEVK	R	A	0.997	74.9	27.2	66.1	2	651.861	1301.71	1302.72	2	-0.0006988	-0.5364	4786.19	1380420	406053	316	327	TRUE
Control1-1	Keratin, type II cytoskeletal 6A OS=Mus musculus GN=Krt6a PE=2 SV=3	sp|P50446|K2C6A_MOUSE	Uniprot_Mouse2_010715.fasta	59336.7	1	2	3	43	0.00272	0.219	SLDLDSIIAEVK	R	A	0.997	88.2	27.5	74.5	2	651.861	1301.71	1302.72	2	-0.0004547	-0.349	4695.63	230181000	27939100	316	327	TRUE
Control1-1	Keratin, type II cytoskeletal 6A OS=Mus musculus GN=Krt6a PE=2 SV=3	sp|P50446|K2C6A_MOUSE	Uniprot_Mouse2_010715.fasta	59336.7	1	2	3	43	0.00272	0.219	SLDLDSIIAEVK	R	A	0.997	88.2	27.5	74.4	2	651.861	1301.71	1302.72	2	-0.0004547	-0.349	4725.83	28237500	2633840	316	327	TRUE
Control1-1	Keratin, type II cytoskeletal 6A OS=Mus musculus GN=Krt6a PE=2 SV=3	sp|P50446|K2C6A_MOUSE	Uniprot_Mouse2_010715.fasta	59336.7	1	2	3	43	0.00272	0.219	SLDLDSIIAEVK	R	A	0.997	88.5	27.5	72.8	2	651.861	1301.71	1302.72	2	-0.0004547	-0.349	4847.54	2941540	510045	316	327	TRUE
Control1-1	Keratin, type II cytoskeletal 6A OS=Mus musculus GN=Krt6a PE=2 SV=3	sp|P50446|K2C6A_MOUSE	Uniprot_Mouse2_010715.fasta	59336.7	1	2	3	43	0.00272	0.219	SRAEAESWYQTK	R	Y	0.983	28.2	25.7	28.2	2	728.349	1454.68	1455.69	2	0.005086	3.494	2134.13	13580200	384821	337	348	TRUE
Control1-1	Keratin, type II cytoskeletal 6A OS=Mus musculus GN=Krt6a PE=2 SV=3	sp|P50446|K2C6A_MOUSE	Uniprot_Mouse2_010715.fasta	59336.7	1	2	3	43	0.00272	0.219	SRAEAESWYQTK	R	Y	0.997	42.3	25.4	28.6	2	485.9	1454.68	1455.69	3	-8.515e-05	-0.05849	2159.69	0	377482	337	348	TRUE
Control1-1	Keratin, type II cytoskeletal 6A OS=Mus musculus GN=Krt6a PE=2 SV=3	sp|P50446|K2C6A_MOUSE	Uniprot_Mouse2_010715.fasta	59336.7	1	2	3	43	0.00272	0.219	SRAEAESWYQTK	R	Y	0.997	50.6	25.3	45	2	485.9	1454.68	1455.69	3	-0.001092	-0.7503	2128.95	122801000	134994	337	348	TRUE
Control1-1	Keratin, type II cytoskeletal 6A OS=Mus musculus GN=Krt6a PE=2 SV=3	sp|P50446|K2C6A_MOUSE	Uniprot_Mouse2_010715.fasta	59336.7	1	2	3	43	0.00272	0.219	SRAEAESWYQTKYEELQVTAGR	R	H	0.997	66.8	26.4	65.4	2	651.318	2601.24	2602.25	4	-0.003836	-1.474	3360.91	6884240	797767	337	358	TRUE
Control1-1	Keratin, type II cytoskeletal 6A OS=Mus musculus GN=Krt6a PE=2 SV=3	sp|P50446|K2C6A_MOUSE	Uniprot_Mouse2_010715.fasta	59336.7	1	2	3	43	0.00272	0.219	TAAENEFVTLK	R	K	0.997	45.8	27.5	43.5	2	611.82	1221.63	1222.63	2	0.002269	1.855	2930.04	92186200	603152	250	260	TRUE
Control1-1	Keratin, type II cytoskeletal 6A OS=Mus musculus GN=Krt6a PE=2 SV=3	sp|P50446|K2C6A_MOUSE	Uniprot_Mouse2_010715.fasta	59336.7	1	2	3	43	0.00272	0.219	TAAENEFVTLKK	R	D	0.997	71.8	27.8	70.2	2	675.866	1349.72	1350.73	2	-0.001057	-0.7823	2421.48	14705400	125602	250	261	TRUE
Control1-1	Keratin, type II cytoskeletal 6A OS=Mus musculus GN=Krt6a PE=2 SV=3	sp|P50446|K2C6A_MOUSE	Uniprot_Mouse2_010715.fasta	59336.7	1	2	3	43	0.00272	0.219	TAAENEFVTLKK	R	D	0.997	77	27.5	66.3	2	450.914	1349.72	1350.73	3	-0.0002766	-0.2048	2423.34	146674000	6383460	250	261	TRUE
Control1-1	Keratin, type II cytoskeletal 6A OS=Mus musculus GN=Krt6a PE=2 SV=3	sp|P50446|K2C6A_MOUSE	Uniprot_Mouse2_010715.fasta	59336.7	1	2	3	43	0.00272	0.219	YEELQVTAGR	K	H	0.997	62.4	28.2	57.6	2	583.296	1164.58	1165.58	2	0.0004067	0.3489	2391.52	0	1772420	349	358	TRUE
Control1-1	T-complex protein 1 subunit eta OS=Mus musculus GN=Cct7 PE=1 SV=1	sp|P80313|TCPH_MOUSE	Uniprot_Mouse2_010715.fasta	59653.2	0.991	2	2	2	0.000127	0.0257	ALEIIPR	K	Q	0.9	26.6	25	21.1	2	406.255	810.496	811.504	2	-3.63e-05	-0.04473	2927.08	929842	173413	441	447	TRUE
Control1-1	T-complex protein 1 subunit eta OS=Mus musculus GN=Cct7 PE=1 SV=1	sp|P80313|TCPH_MOUSE	Uniprot_Mouse2_010715.fasta	59653.2	0.991	2	2	2	0.000127	0.0257	TLVDIAK	K	S	0.9	39.5	26.7	19.3	2	380.234	758.454	759.461	2	4.426e-05	0.05828	2341.28	0	120931	78	84	TRUE
Control1-1	Proteasome subunit alpha type-4 OS=Mus musculus GN=Psma4 PE=1 SV=1	sp|Q9R1P0|PSA4_MOUSE	Uniprot_Mouse2_010715.fasta	29471.6	1	2	2	2	0.000127	0.0881	LLDEVFFSEK	K	I	0.994	26.5	27.3	24.9	2	613.819	1225.62	1226.63	2	-0.0002715	-0.2213	4043.02	2288210	107359	55	64	TRUE
Control1-1	Proteasome subunit alpha type-4 OS=Mus musculus GN=Psma4 PE=1 SV=1	sp|Q9R1P0|PSA4_MOUSE	Uniprot_Mouse2_010715.fasta	29471.6	1	2	2	2	0.000127	0.0881	LSAEKVEIATLTR	K	E	0.997	54	25.1	47.8	2	477.612	1429.81	1430.82	3	-7.248e-07	-0.0005066	2893.61	1586450	127718	206	218	TRUE
Control1-1	Endoplasmin OS=Mus musculus GN=Hsp90b1 PE=1 SV=2	sp|P08113|ENPL_MOUSE	Uniprot_Mouse2_010715.fasta	92478.6	0.677	0	0	2	0.000127	0.0175	ELISNASDALDK	R	I	0.997	59.5	27.8	55.1	2	638.323	1274.63	1275.64	2	-0.003272	-2.565	2718.93	1491800	131309	103	114	TRUE
Control1-1	Endoplasmin OS=Mus musculus GN=Hsp90b1 PE=1 SV=2	sp|P08113|ENPL_MOUSE	Uniprot_Mouse2_010715.fasta	92478.6	0.677	0	0	2	0.000127	0.0175	ELISNASDALDKIR	R	L	0.997	69	27.7	59.2	2	515.614	1543.82	1544.83	3	0.0005404	0.3498	3327.18	7890910	176375	103	116	TRUE
Control1-1	40S ribosomal protein S18 OS=Mus musculus GN=Rps18 PE=1 SV=3	sp|P62270|RS18_MOUSE	Uniprot_Mouse2_010715.fasta	17719.3	0.951	1	1	1	6.33e-05	0.0526	IPDWFLNR	K	Q	0.99	29	28.6	28.7	2	530.782	1059.55	1060.56	2	-0.0003695	-0.3484	4071.63	2635920	78027.7	79	86	TRUE
Control1-1	Cytoskeleton-associated protein 4 OS=Mus musculus GN=Ckap4 PE=1 SV=2	sp|Q8BMK4|CKAP4_MOUSE	Uniprot_Mouse2_010715.fasta	63692.4	0.986	1	1	1	6.33e-05	0.0243	ERDFTSLENTVEER	R	L	0.997	31.8	25	26.2	2	575.607	1723.8	1724.81	3	-0.001483	-0.8598	3026.62	184256	96667.1	206	219	TRUE
Control1-1	Keratin, type II cytoskeletal 5 OS=Mus musculus GN=Krt5 PE=1 SV=1	sp|Q922U2|K2C5_MOUSE	Uniprot_Mouse2_010715.fasta	61768	1	8	12	43	0.00272	0.174	FASFIDK	K	V	0.9	40.6	26.9	13.8	2	414.218	826.422	827.43	2	-0.000233	-0.2816	2867.92	0	115579	173	179	TRUE
Control1-1	Keratin, type II cytoskeletal 5 OS=Mus musculus GN=Krt5 PE=1 SV=1	sp|Q922U2|K2C5_MOUSE	Uniprot_Mouse2_010715.fasta	61768	1	8	12	43	0.00272	0.174	FASFIDK	K	V	0.9	52.4	26.9	16	2	414.218	826.422	827.43	2	-0.000294	-0.3553	2837.39	183417000	483921	173	179	TRUE
Control1-1	Keratin, type II cytoskeletal 5 OS=Mus musculus GN=Krt5 PE=1 SV=1	sp|Q922U2|K2C5_MOUSE	Uniprot_Mouse2_010715.fasta	61768	1	8	12	43	0.00272	0.174	FASFIDKVR	K	F	0.997	39	25.6	34.3	2	361.538	1081.59	1082.6	3	-0.0002823	-0.2608	2952.6	0	318931	173	181	TRUE
Control1-1	Keratin, type II cytoskeletal 5 OS=Mus musculus GN=Krt5 PE=1 SV=1	sp|Q922U2|K2C5_MOUSE	Uniprot_Mouse2_010715.fasta	61768	1	8	12	43	0.00272	0.174	FASFIDKVR	K	F	0.997	57.5	25.9	51.6	2	541.803	1081.59	1082.6	2	-0.0005435	-0.5021	2926.1	28799000	334397	173	181	TRUE
Control1-1	Keratin, type II cytoskeletal 5 OS=Mus musculus GN=Krt5 PE=1 SV=1	sp|Q922U2|K2C5_MOUSE	Uniprot_Mouse2_010715.fasta	61768	1	8	12	43	0.00272	0.174	LALDVEIATYR	K	K	0.936	17.8	26.7	9.07	2	632.351	1262.69	1263.69	2	-0.0004287	-0.3392	4023.85	508521	111515	455	465	TRUE
Control1-1	Keratin, type II cytoskeletal 5 OS=Mus musculus GN=Krt5 PE=1 SV=1	sp|Q922U2|K2C5_MOUSE	Uniprot_Mouse2_010715.fasta	61768	1	8	12	43	0.00272	0.174	LALDVEIATYR	K	K	0.997	31.4	26.7	27.5	2	632.351	1262.69	1263.69	2	0.001036	0.8199	3888.52	473009	159152	455	465	TRUE
Control1-1	Keratin, type II cytoskeletal 5 OS=Mus musculus GN=Krt5 PE=1 SV=1	sp|Q922U2|K2C5_MOUSE	Uniprot_Mouse2_010715.fasta	61768	1	8	12	43	0.00272	0.174	LALDVEIATYR	K	K	0.997	41	26.7	32.5	2	632.348	1262.68	1263.69	2	-0.006288	-4.976	3857.9	797571	220976	455	465	TRUE
Control1-1	Keratin, type II cytoskeletal 5 OS=Mus musculus GN=Krt5 PE=1 SV=1	sp|Q922U2|K2C5_MOUSE	Uniprot_Mouse2_010715.fasta	61768	1	8	12	43	0.00272	0.174	LALDVEIATYR	K	K	0.997	52.2	26.7	34.4	2	632.351	1262.69	1263.69	2	0.0003037	0.2404	3796.96	21349000	368328	455	465	TRUE
Control1-1	Keratin, type II cytoskeletal 5 OS=Mus musculus GN=Krt5 PE=1 SV=1	sp|Q922U2|K2C5_MOUSE	Uniprot_Mouse2_010715.fasta	61768	1	8	12	43	0.00272	0.174	LALDVEIATYR	K	K	0.997	58.1	26.7	36.2	2	632.351	1262.69	1263.69	2	0.0001817	0.1438	3827.47	0	412708	455	465	TRUE
Control1-1	Keratin, type II cytoskeletal 5 OS=Mus musculus GN=Krt5 PE=1 SV=1	sp|Q922U2|K2C5_MOUSE	Uniprot_Mouse2_010715.fasta	61768	1	8	12	43	0.00272	0.174	LALDVEIATYRK	K	L	0.993	19.7	25	19.7	2	464.601	1390.78	1391.79	3	0.0002305	0.1656	3348.09	521889	276162	455	466	TRUE
Control1-1	Keratin, type II cytoskeletal 5 OS=Mus musculus GN=Krt5 PE=1 SV=1	sp|Q922U2|K2C5_MOUSE	Uniprot_Mouse2_010715.fasta	61768	1	8	12	43	0.00272	0.174	LALDVEIATYRK	K	L	0.997	44.3	25	42.3	2	696.397	1390.78	1391.79	2	-0.003144	-2.259	3323.99	2731200	384565	455	466	TRUE
Control1-1	Keratin, type II cytoskeletal 5 OS=Mus musculus GN=Krt5 PE=1 SV=1	sp|Q922U2|K2C5_MOUSE	Uniprot_Mouse2_010715.fasta	61768	1	8	12	43	0.00272	0.174	LALDVEIATYRK	K	L	0.997	43.1	25	40.6	2	464.601	1390.78	1391.79	3	-4.418e-05	-0.03174	3314.29	14327100	449992	455	466	TRUE
Control1-1	Keratin, type II cytoskeletal 5 OS=Mus musculus GN=Krt5 PE=1 SV=1	sp|Q922U2|K2C5_MOUSE	Uniprot_Mouse2_010715.fasta	61768	1	8	12	43	0.00272	0.174	LLREYQELMNTK	R	L	0.997	34.7	27.1	28.6	2	513.273	1536.8	1537.8	3	-0.0001516	-0.09858	3167.26	5028380	355386	443	454	TRUE
Control1-1	Keratin, type II cytoskeletal 5 OS=Mus musculus GN=Krt5 PE=1 SV=1	sp|Q922U2|K2C5_MOUSE	Uniprot_Mouse2_010715.fasta	61768	1	8	12	43	0.00272	0.174	NKYEDEINKR	K	T	0.997	40.7	27.1	32.3	2	327.919	1307.65	1308.65	4	-0.0001505	-0.115	1560.17	9992760	422308	250	259	TRUE
Control1-1	Keratin, type II cytoskeletal 5 OS=Mus musculus GN=Krt5 PE=1 SV=1	sp|Q922U2|K2C5_MOUSE	Uniprot_Mouse2_010715.fasta	61768	1	8	12	43	0.00272	0.174	SLDLDSIIAEVK	R	A	0.979	22	27.2	19.7	2	651.861	1301.71	1302.72	2	-0.0009419	-0.723	3850.8	0	77238.6	326	337	TRUE
Control1-1	Keratin, type II cytoskeletal 5 OS=Mus musculus GN=Krt5 PE=1 SV=1	sp|Q922U2|K2C5_MOUSE	Uniprot_Mouse2_010715.fasta	61768	1	8	12	43	0.00272	0.174	SLDLDSIIAEVK	R	A	0.997	25.9	27.4	21	2	434.91	1301.71	1302.72	3	0.0002033	0.156	4671.96	19505300	230538	326	337	TRUE
Control1-1	Keratin, type II cytoskeletal 5 OS=Mus musculus GN=Krt5 PE=1 SV=1	sp|Q922U2|K2C5_MOUSE	Uniprot_Mouse2_010715.fasta	61768	1	8	12	43	0.00272	0.174	SLDLDSIIAEVK	R	A	0.997	37.6	27.5	32.3	2	651.861	1301.71	1302.72	2	-0.0004547	-0.349	4665.05	0	105518	326	337	TRUE
Control1-1	Keratin, type II cytoskeletal 5 OS=Mus musculus GN=Krt5 PE=1 SV=1	sp|Q922U2|K2C5_MOUSE	Uniprot_Mouse2_010715.fasta	61768	1	8	12	43	0.00272	0.174	SLDLDSIIAEVK	R	A	0.997	43.7	27.2	40.7	2	651.861	1301.71	1302.72	2	-0.0006988	-0.5364	4908.18	2878190	111667	326	337	TRUE
Control1-1	Keratin, type II cytoskeletal 5 OS=Mus musculus GN=Krt5 PE=1 SV=1	sp|Q922U2|K2C5_MOUSE	Uniprot_Mouse2_010715.fasta	61768	1	8	12	43	0.00272	0.174	SLDLDSIIAEVK	R	A	0.997	55.4	27.8	53.2	2	651.861	1301.71	1302.72	2	-0.001553	-1.192	3816.6	11403100	211095	326	337	TRUE
Control1-1	Keratin, type II cytoskeletal 5 OS=Mus musculus GN=Krt5 PE=1 SV=1	sp|Q922U2|K2C5_MOUSE	Uniprot_Mouse2_010715.fasta	61768	1	8	12	43	0.00272	0.174	SLDLDSIIAEVK	R	A	0.997	61.3	27.8	55.9	2	651.86	1301.71	1302.72	2	-0.001675	-1.286	4938.4	348643	197676	326	337	TRUE
Control1-1	Keratin, type II cytoskeletal 5 OS=Mus musculus GN=Krt5 PE=1 SV=1	sp|Q922U2|K2C5_MOUSE	Uniprot_Mouse2_010715.fasta	61768	1	8	12	43	0.00272	0.174	SLDLDSIIAEVK	R	A	0.997	66.5	27.2	55.7	2	651.861	1301.71	1302.72	2	-0.0009429	-0.7238	4816.79	0	309563	326	337	TRUE
Control1-1	Keratin, type II cytoskeletal 5 OS=Mus musculus GN=Krt5 PE=1 SV=1	sp|Q922U2|K2C5_MOUSE	Uniprot_Mouse2_010715.fasta	61768	1	8	12	43	0.00272	0.174	SLDLDSIIAEVK	R	A	0.997	70.4	27.5	58.6	2	651.861	1301.71	1302.72	2	-8.845e-05	-0.0679	4877.68	440011	204314	326	337	TRUE
Control1-1	Keratin, type II cytoskeletal 5 OS=Mus musculus GN=Krt5 PE=1 SV=1	sp|Q922U2|K2C5_MOUSE	Uniprot_Mouse2_010715.fasta	61768	1	8	12	43	0.00272	0.174	SLDLDSIIAEVK	R	A	0.997	74.2	27.2	65.8	2	651.861	1301.71	1302.72	2	-0.0006988	-0.5364	4756.03	8005430	1771130	326	337	TRUE
Control1-1	Keratin, type II cytoskeletal 5 OS=Mus musculus GN=Krt5 PE=1 SV=1	sp|Q922U2|K2C5_MOUSE	Uniprot_Mouse2_010715.fasta	61768	1	8	12	43	0.00272	0.174	SLDLDSIIAEVK	R	A	0.997	74.9	27.2	66.1	2	651.861	1301.71	1302.72	2	-0.0006988	-0.5364	4786.19	1380420	406053	326	337	TRUE
Control1-1	Keratin, type II cytoskeletal 5 OS=Mus musculus GN=Krt5 PE=1 SV=1	sp|Q922U2|K2C5_MOUSE	Uniprot_Mouse2_010715.fasta	61768	1	8	12	43	0.00272	0.174	SLDLDSIIAEVK	R	A	0.997	88.2	27.5	74.5	2	651.861	1301.71	1302.72	2	-0.0004547	-0.349	4695.63	230181000	27939100	326	337	TRUE
Control1-1	Keratin, type II cytoskeletal 5 OS=Mus musculus GN=Krt5 PE=1 SV=1	sp|Q922U2|K2C5_MOUSE	Uniprot_Mouse2_010715.fasta	61768	1	8	12	43	0.00272	0.174	SLDLDSIIAEVK	R	A	0.997	88.2	27.5	74.4	2	651.861	1301.71	1302.72	2	-0.0004547	-0.349	4725.83	28237500	2633840	326	337	TRUE
Control1-1	Keratin, type II cytoskeletal 5 OS=Mus musculus GN=Krt5 PE=1 SV=1	sp|Q922U2|K2C5_MOUSE	Uniprot_Mouse2_010715.fasta	61768	1	8	12	43	0.00272	0.174	SLDLDSIIAEVK	R	A	0.997	88.5	27.5	72.8	2	651.861	1301.71	1302.72	2	-0.0004547	-0.349	4847.54	2941540	510045	326	337	TRUE
Control1-1	Keratin, type II cytoskeletal 5 OS=Mus musculus GN=Krt5 PE=1 SV=1	sp|Q922U2|K2C5_MOUSE	Uniprot_Mouse2_010715.fasta	61768	1	8	12	43	0.00272	0.174	SRTEAESWYQTK	R	Y	0.997	39	25	33.4	2	495.904	1484.69	1485.7	3	-0.0007975	-0.5368	2165.82	36982700	262974	347	358	TRUE
Control1-1	Keratin, type II cytoskeletal 5 OS=Mus musculus GN=Krt5 PE=1 SV=1	sp|Q922U2|K2C5_MOUSE	Uniprot_Mouse2_010715.fasta	61768	1	8	12	43	0.00272	0.174	SRTEAESWYQTKYEELQQTAGR	R	H	0.959	19	25.4	19	2	666.068	2660.24	2661.25	4	-0.002194	-0.8245	3358.01	1900610	234185	347	368	TRUE
Control1-1	Keratin, type II cytoskeletal 5 OS=Mus musculus GN=Krt5 PE=1 SV=1	sp|Q922U2|K2C5_MOUSE	Uniprot_Mouse2_010715.fasta	61768	1	8	12	43	0.00272	0.174	TEAESWYQTK	R	Y	0.997	59.3	25	58.3	2	621.785	1241.56	1242.56	2	-0.000466	-0.375	2420.24	0	189881	349	358	TRUE
Control1-1	Keratin, type II cytoskeletal 5 OS=Mus musculus GN=Krt5 PE=1 SV=1	sp|Q922U2|K2C5_MOUSE	Uniprot_Mouse2_010715.fasta	61768	1	8	12	43	0.00272	0.174	TEAESWYQTKYEELQQTAGR	R	H	0.938	13.9	25	13.9	2	806.71	2417.11	2418.12	3	-0.006715	-2.777	3548.81	16035500	177374	349	368	TRUE
Control1-1	Keratin, type II cytoskeletal 5 OS=Mus musculus GN=Krt5 PE=1 SV=1	sp|Q922U2|K2C5_MOUSE	Uniprot_Mouse2_010715.fasta	61768	1	8	12	43	0.00272	0.174	TTAENEFVMLK	R	K	0.997	49.9	26.7	42.6	2	641.821	1281.63	1282.63	2	8.928e-05	0.06961	3367.1	5029300	167270	260	270	TRUE
Control1-1	Keratin, type II cytoskeletal 5 OS=Mus musculus GN=Krt5 PE=1 SV=1	sp|Q922U2|K2C5_MOUSE	Uniprot_Mouse2_010715.fasta	61768	1	8	12	43	0.00272	0.174	TTAENEFVmLK	R	K	0.997	61.7	26	48.5	2	649.818	1297.62	1298.63	2	-0.000441	-0.3396	2986.31	4484640	429983	260	270	TRUE
Control1-1	Keratin, type II cytoskeletal 5 OS=Mus musculus GN=Krt5 PE=1 SV=1	sp|Q922U2|K2C5_MOUSE	Uniprot_Mouse2_010715.fasta	61768	1	8	12	43	0.00272	0.174	TTAENEFVMLKK	R	D	0.997	37.3	27.7	26.8	2	705.868	1409.72	1410.73	2	-0.0009166	-0.6497	2811.37	341667	366173	260	271	TRUE
Control1-1	Keratin, type II cytoskeletal 5 OS=Mus musculus GN=Krt5 PE=1 SV=1	sp|Q922U2|K2C5_MOUSE	Uniprot_Mouse2_010715.fasta	61768	1	8	12	43	0.00272	0.174	TTAENEFVMLKK	R	D	0.997	47.3	27.2	38.2	2	470.915	1409.72	1410.73	3	0.0001686	0.1195	2828.7	60176600	195875	260	271	TRUE
Control1-1	Keratin, type II cytoskeletal 5 OS=Mus musculus GN=Krt5 PE=1 SV=1	sp|Q922U2|K2C5_MOUSE	Uniprot_Mouse2_010715.fasta	61768	1	8	12	43	0.00272	0.174	TTAENEFVmLKK	R	D	0.997	56.1	27.7	41.4	2	476.246	1425.72	1426.72	3	-0.0004837	-0.339	2502.52	18689700	237318	260	271	TRUE
Control1-1	Keratin, type II cytoskeletal 5 OS=Mus musculus GN=Krt5 PE=1 SV=1	sp|Q922U2|K2C5_MOUSE	Uniprot_Mouse2_010715.fasta	61768	1	8	12	43	0.00272	0.174	TTAENEFVmLKK	R	D	0.997	72.1	27.7	58.1	2	476.246	1425.72	1426.72	3	-0.001491	-1.045	2533.3	20556300	611503	260	271	TRUE
Control1-1	Keratin, type II cytoskeletal 5 OS=Mus musculus GN=Krt5 PE=1 SV=1	sp|Q922U2|K2C5_MOUSE	Uniprot_Mouse2_010715.fasta	61768	1	8	12	43	0.00272	0.174	VDALmDEINFMK	R	M	0.968	18.6	25.2	16.1	2	721.338	1440.66	1441.67	2	-0.001124	-0.7796	3895.55	0	76657.1	287	298	TRUE
Control1-1	Keratin, type II cytoskeletal 5 OS=Mus musculus GN=Krt5 PE=1 SV=1	sp|Q922U2|K2C5_MOUSE	Uniprot_Mouse2_010715.fasta	61768	1	8	12	43	0.00272	0.174	VDALmDEINFmK	R	M	0.995	24.9	25	24.2	2	729.336	1456.66	1457.67	2	-0.001288	-0.8836	3299.74	5340110	122382	287	298	TRUE
Control1-1	Keratin, type II cytoskeletal 5 OS=Mus musculus GN=Krt5 PE=1 SV=1	sp|Q922U2|K2C5_MOUSE	Uniprot_Mouse2_010715.fasta	61768	1	8	12	43	0.00272	0.174	VDALmDEINFMK	R	M	0.996	30.5	25.2	20.9	2	721.338	1440.66	1441.67	2	-0.001368	-0.949	3926.67	7031120	87395.2	287	298	TRUE
Control1-1	Keratin, type II cytoskeletal 5 OS=Mus musculus GN=Krt5 PE=1 SV=1	sp|Q922U2|K2C5_MOUSE	Uniprot_Mouse2_010715.fasta	61768	1	8	12	43	0.00272	0.174	VDALMDEINFMK	R	M	0.997	57.2	26.4	50.4	2	713.341	1424.67	1425.68	2	-0.00157	-1.101	4408.24	159741	131007	287	298	TRUE
Control1-1	Keratin, type II cytoskeletal 5 OS=Mus musculus GN=Krt5 PE=1 SV=1	sp|Q922U2|K2C5_MOUSE	Uniprot_Mouse2_010715.fasta	61768	1	8	12	43	0.00272	0.174	VDALMDEINFMK	R	M	0.997	77.2	26.2	73.5	2	713.342	1424.67	1425.68	2	0.000627	0.4398	4377.55	15711300	171625	287	298	TRUE
Control1-1	Keratin, type II cytoskeletal 5 OS=Mus musculus GN=Krt5 PE=1 SV=1	sp|Q922U2|K2C5_MOUSE	Uniprot_Mouse2_010715.fasta	61768	1	8	12	43	0.00272	0.174	VDALMDEINFmK	R	M	0.997	100	25.1	79.2	2	721.339	1440.66	1441.67	2	-0.0001474	-0.1022	3817.86	22917200	1280710	287	298	TRUE
Control1-1	Heterogeneous nuclear ribonucleoprotein H OS=Mus musculus GN=Hnrnph1 PE=1 SV=3	sp|O35737|HNRH1_MOUSE,tr|Q8C2Q7|Q8C2Q7_MOUSE	Uniprot_Mouse2_010715.fasta	49199.8	0.708	0	0	2	0.000127	0.0579	HTGPNSPDTANDGFVR	K	L	0.997	27.5	25	27.5	2	562.261	1683.76	1684.77	3	0.0003104	0.1842	1947.32	1084730	95255.6	99	114	TRUE
Control1-1	Heterogeneous nuclear ribonucleoprotein H OS=Mus musculus GN=Hnrnph1 PE=1 SV=3	sp|O35737|HNRH1_MOUSE,tr|Q8C2Q7|Q8C2Q7_MOUSE	Uniprot_Mouse2_010715.fasta	49199.8	0.708	0	0	2	0.000127	0.0579	VHIEIGPDGR	R	V	0.997	39.9	27.3	33.5	2	364.865	1091.57	1092.58	3	-0.0004356	-0.3987	2249.37	1065730	188121	317	326	TRUE
Control1-1	F-box only protein 50 OS=Mus musculus GN=Nccrp1 PE=2 SV=2	sp|G3X9C2|FBX50_MOUSE,tr|A0A0A0MQ97|A0A0A0MQ97_MOUSE	Uniprot_Mouse2_010715.fasta	30407.7	0.986	1	1	1	6.33e-05	0.0451	VTDSSVSVQLRE	R	-	0.997	55.9	28	44.3	2	660.345	1318.68	1319.68	2	0.002153	1.631	2473.11	6789300	94049.3	255	266	TRUE
Control1-1	60S ribosomal protein L23a OS=Mus musculus GN=Rpl23a PE=1 SV=1	sp|P62751|RL23A_MOUSE	Uniprot_Mouse2_010715.fasta	17696.2	0.986	1	1	1	6.33e-05	0.0833	LAPDYDALDVANK	R	I	0.997	58.9	27.1	58.9	2	702.853	1403.69	1404.7	2	-0.002822	-2.009	3107.14	5645260	113460	140	152	TRUE
Control1-1	14-3-3 protein gamma OS=Mus musculus GN=Ywhag PE=1 SV=2	sp|P61982|1433G_MOUSE	Uniprot_Mouse2_010715.fasta	28303.1	0.998	1	1	3	0.00019	0.13	DSTLIMQLLR	K	D	0.997	51.2	27	38.4	2	595.334	1188.65	1189.66	2	-0.0002097	-0.1763	4789.26	5155570	495370	218	227	TRUE
Control1-1	14-3-3 protein gamma OS=Mus musculus GN=Ywhag PE=1 SV=2	sp|P61982|1433G_MOUSE	Uniprot_Mouse2_010715.fasta	28303.1	0.998	1	1	3	0.00019	0.13	NLLSVAYK	R	N	0.99	35	25	22.2	2	454.266	906.517	907.525	2	-0.0001012	-0.1116	3059.46	76083100	247093	43	50	TRUE
Control1-1	14-3-3 protein gamma OS=Mus musculus GN=Ywhag PE=1 SV=2	sp|P61982|1433G_MOUSE	Uniprot_Mouse2_010715.fasta	28303.1	0.998	1	1	3	0.00019	0.13	NVTELNEPLSNEER	K	N	0.997	43.7	25.8	41.7	2	822.395	1642.78	1643.79	2	-0.003529	-2.147	2654.99	663548	136604	29	42	TRUE
Control1-1	Actin, cytoplasmic 2 OS=Mus musculus GN=Actg1 PE=1 SV=1	sp|P63260|ACTG_MOUSE	Uniprot_Mouse2_010715.fasta	41793.9	1	1	2	29	0.00184	0.488	AVFPSIVGRPR	R	H	0.997	36.8	25.3	34.1	2	400.242	1197.7	1198.71	3	0.004724	3.941	2943.83	43454300	425977	29	39	TRUE
Control1-1	Actin, cytoplasmic 2 OS=Mus musculus GN=Actg1 PE=1 SV=1	sp|P63260|ACTG_MOUSE	Uniprot_Mouse2_010715.fasta	41793.9	1	1	2	29	0.00184	0.488	AVFPSIVGRPR	R	H	0.997	36.3	25.4	31.3	2	400.24	1197.7	1198.71	3	0.0006954	0.5801	2912.17	0	3447790	29	39	TRUE
Control1-1	Actin, cytoplasmic 2 OS=Mus musculus GN=Actg1 PE=1 SV=1	sp|P63260|ACTG_MOUSE	Uniprot_Mouse2_010715.fasta	41793.9	1	1	2	29	0.00184	0.488	DLTDYLmK	R	I	0.99	28.2	25	28.2	2	507.744	1013.47	1014.48	2	-0.0001512	-0.1491	3246.76	32551500	310900	184	191	TRUE
Control1-1	Actin, cytoplasmic 2 OS=Mus musculus GN=Actg1 PE=1 SV=1	sp|P63260|ACTG_MOUSE	Uniprot_Mouse2_010715.fasta	41793.9	1	1	2	29	0.00184	0.488	DLTDYLMK	R	I	0.99	39.7	25.2	38	2	499.747	997.479	998.487	2	-0.0003534	-0.3539	3782.29	94032700	4025780	184	191	TRUE
Control1-1	Actin, cytoplasmic 2 OS=Mus musculus GN=Actg1 PE=1 SV=1	sp|P63260|ACTG_MOUSE	Uniprot_Mouse2_010715.fasta	41793.9	1	1	2	29	0.00184	0.488	DLYANTVLSGGTTMYPGIADR	K	M	0.98	18.4	26.4	15.3	2	739.026	2214.06	2215.07	3	-0.007529	-3.399	4108.75	6376560	117521	292	312	TRUE
Control1-1	Actin, cytoplasmic 2 OS=Mus musculus GN=Actg1 PE=1 SV=1	sp|P63260|ACTG_MOUSE	Uniprot_Mouse2_010715.fasta	41793.9	1	1	2	29	0.00184	0.488	DLYANTVLSGGTTmYPGIADR	K	M	0.989	20.2	26.5	16	2	744.36	2230.06	2231.07	3	0.000608	0.2725	3793.62	7769970	129493	292	312	TRUE
Control1-1	Actin, cytoplasmic 2 OS=Mus musculus GN=Actg1 PE=1 SV=1	sp|P63260|ACTG_MOUSE	Uniprot_Mouse2_010715.fasta	41793.9	1	1	2	29	0.00184	0.488	DLYANTVLSGGTTMYPGIADR	K	M	0.997	40.3	26.5	39.6	2	1108.04	2214.06	2215.07	2	-0.004769	-2.153	4110.5	4639260	83704.1	292	312	TRUE
Control1-1	Actin, cytoplasmic 2 OS=Mus musculus GN=Actg1 PE=1 SV=1	sp|P63260|ACTG_MOUSE	Uniprot_Mouse2_010715.fasta	41793.9	1	1	2	29	0.00184	0.488	EEEIAALVIDNGSGmcK	M	A	0.821	19.3	25	16.8	1	947.432	1892.85	1851.85	2	42.01	-54.8	4699.7	407078	35067.8	2	18	TRUE
Control1-1	Actin, cytoplasmic 2 OS=Mus musculus GN=Actg1 PE=1 SV=1	sp|P63260|ACTG_MOUSE	Uniprot_Mouse2_010715.fasta	41793.9	1	1	2	29	0.00184	0.488	EEEIAALVIDNGSGMcK	M	A	0.984	27.2	25	25.4	1	939.434	1876.85	1835.85	2	42.01	-56.54	4978.89	3441740	71613.5	2	18	TRUE
Control1-1	Actin, cytoplasmic 2 OS=Mus musculus GN=Actg1 PE=1 SV=1	sp|P63260|ACTG_MOUSE	Uniprot_Mouse2_010715.fasta	41793.9	1	1	2	29	0.00184	0.488	EITALAPSTMK	K	I	0.994	36.2	28.6	33.9	2	581.31	1160.6	1161.62	2	-0.00656	-5.647	2686.77	0	595666	316	326	TRUE
Control1-1	Actin, cytoplasmic 2 OS=Mus musculus GN=Actg1 PE=1 SV=1	sp|P63260|ACTG_MOUSE	Uniprot_Mouse2_010715.fasta	41793.9	1	1	2	29	0.00184	0.488	EITALAPSTmK	K	I	0.997	45.5	27.8	42.5	2	589.31	1176.6	1177.61	2	-0.001475	-1.252	2178.63	14579900	222819	316	326	TRUE
Control1-1	Actin, cytoplasmic 2 OS=Mus musculus GN=Actg1 PE=1 SV=1	sp|P63260|ACTG_MOUSE	Uniprot_Mouse2_010715.fasta	41793.9	1	1	2	29	0.00184	0.488	GYSFTTTAER	R	E	0.997	30.6	25	30.6	2	566.767	1131.52	1132.53	2	-0.0004092	-0.3613	2373.52	51177100	710244	197	206	TRUE
Control1-1	Actin, cytoplasmic 2 OS=Mus musculus GN=Actg1 PE=1 SV=1	sp|P63260|ACTG_MOUSE	Uniprot_Mouse2_010715.fasta	41793.9	1	1	2	29	0.00184	0.488	IKIIAPPER	K	K	0.997	28	25	28	2	346.222	1035.64	1036.65	3	3.844e-05	0.03708	2266.01	5923090	234021	327	335	TRUE
Control1-1	Actin, cytoplasmic 2 OS=Mus musculus GN=Actg1 PE=1 SV=1	sp|P63260|ACTG_MOUSE	Uniprot_Mouse2_010715.fasta	41793.9	1	1	2	29	0.00184	0.488	IWHHTFYNELR	K	V	0.997	44.6	27.3	40.3	2	505.922	1514.74	1515.75	3	0.00101	0.6665	2772.82	1478480	113895	85	95	TRUE
Control1-1	Actin, cytoplasmic 2 OS=Mus musculus GN=Actg1 PE=1 SV=1	sp|P63260|ACTG_MOUSE	Uniprot_Mouse2_010715.fasta	41793.9	1	1	2	29	0.00184	0.488	KDLYANTVLSGGTTmYPGIADR	R	M	0.973	17.6	26.5	14.2	2	787.057	2358.15	2359.16	3	-0.002412	-1.022	3343.97	1240210	135774	291	312	TRUE
Control1-1	Actin, cytoplasmic 2 OS=Mus musculus GN=Actg1 PE=1 SV=1	sp|P63260|ACTG_MOUSE	Uniprot_Mouse2_010715.fasta	41793.9	1	1	2	29	0.00184	0.488	KDLYANTVLSGGTTMYPGIADR	R	M	0.997	42.3	27.2	42.3	2	781.727	2342.16	2343.17	3	0.0006207	0.2649	3639.57	2857670	245956	291	312	TRUE
Control1-1	Actin, cytoplasmic 2 OS=Mus musculus GN=Actg1 PE=1 SV=1	sp|P63260|ACTG_MOUSE	Uniprot_Mouse2_010715.fasta	41793.9	1	1	2	29	0.00184	0.488	LDLAGRDLTDYLMK	R	I	0.966	18	27.4	18	2	541.952	1622.83	1623.84	3	7.984e-05	0.04917	4096.67	6810600	166532	178	191	TRUE
Control1-1	Actin, cytoplasmic 2 OS=Mus musculus GN=Actg1 PE=1 SV=1	sp|P63260|ACTG_MOUSE	Uniprot_Mouse2_010715.fasta	41793.9	1	1	2	29	0.00184	0.488	QEYDESGPSIVHR	K	K	0.997	32.6	25.6	32.6	2	506.24	1515.7	1516.7	3	0.001573	1.037	2076.22	22844700	290924	360	372	TRUE
Control1-1	Actin, cytoplasmic 2 OS=Mus musculus GN=Actg1 PE=1 SV=1	sp|P63260|ACTG_MOUSE	Uniprot_Mouse2_010715.fasta	41793.9	1	1	2	29	0.00184	0.488	qEYDESGPSIVHR	K	K	0.997	71.3	25	71.3	2	750.341	1498.67	1499.68	2	-0.001467	-0.9785	2541.67	5950400	528728	360	372	TRUE
Control1-1	Actin, cytoplasmic 2 OS=Mus musculus GN=Actg1 PE=1 SV=1	sp|P63260|ACTG_MOUSE	Uniprot_Mouse2_010715.fasta	41793.9	1	1	2	29	0.00184	0.488	QEYDESGPSIVHRK	K	C	0.902	17.8	26.8	17.8	2	411.955	1643.79	1644.8	4	-0.0008503	-0.517	1757.54	796237	132537	360	373	TRUE
Control1-1	Actin, cytoplasmic 2 OS=Mus musculus GN=Actg1 PE=1 SV=1	sp|P63260|ACTG_MOUSE	Uniprot_Mouse2_010715.fasta	41793.9	1	1	2	29	0.00184	0.488	SYELPDGQVITIGNER	K	F	0.913	21.4	27.5	20.9	2	895.948	1789.88	1790.89	2	-0.004159	-2.322	3573.42	0	107410	239	254	TRUE
Control1-1	Actin, cytoplasmic 2 OS=Mus musculus GN=Actg1 PE=1 SV=1	sp|P63260|ACTG_MOUSE	Uniprot_Mouse2_010715.fasta	41793.9	1	1	2	29	0.00184	0.488	SYELPDGQVITIGNER	K	F	0.994	27.2	27.8	22.7	2	895.949	1789.88	1790.89	2	-0.000741	-0.4138	3861.52	173506	96268.4	239	254	TRUE
Control1-1	Actin, cytoplasmic 2 OS=Mus musculus GN=Actg1 PE=1 SV=1	sp|P63260|ACTG_MOUSE	Uniprot_Mouse2_010715.fasta	41793.9	1	1	2	29	0.00184	0.488	SYELPDGQVITIGNER	K	F	0.997	32.7	27.8	29.5	2	895.951	1789.89	1790.89	2	0.002799	1.563	3922.14	300058	128968	239	254	TRUE
Control1-1	Actin, cytoplasmic 2 OS=Mus musculus GN=Actg1 PE=1 SV=1	sp|P63260|ACTG_MOUSE	Uniprot_Mouse2_010715.fasta	41793.9	1	1	2	29	0.00184	0.488	SYELPDGQVITIGNER	K	F	0.997	41.4	27.7	39.4	2	597.635	1789.88	1790.89	3	-0.002402	-1.341	3906.61	6143820	276854	239	254	TRUE
Control1-1	Actin, cytoplasmic 2 OS=Mus musculus GN=Actg1 PE=1 SV=1	sp|P63260|ACTG_MOUSE	Uniprot_Mouse2_010715.fasta	41793.9	1	1	2	29	0.00184	0.488	SYELPDGQVITIGNER	K	F	0.997	121	27.8	103	2	895.949	1789.88	1790.89	2	-0.001229	-0.6864	3891.81	34922800	7441750	239	254	TRUE
Control1-1	Actin, cytoplasmic 2 OS=Mus musculus GN=Actg1 PE=1 SV=1	sp|P63260|ACTG_MOUSE	Uniprot_Mouse2_010715.fasta	41793.9	1	1	2	29	0.00184	0.488	TTGIVmDSGDGVTHTVPIYEGYALPHAILR	R	L	0.921	18	26.3	16.2	2	800.654	3198.59	3199.61	4	-0.01357	-4.241	3986.23	1094680	139873	148	177	TRUE
Control1-1	Actin, cytoplasmic 2 OS=Mus musculus GN=Actg1 PE=1 SV=1	sp|P63260|ACTG_MOUSE	Uniprot_Mouse2_010715.fasta	41793.9	1	1	2	29	0.00184	0.488	TTGIVMDSGDGVTHTVPIYEGYALPHAILR	R	L	0.958	15.8	25.8	14.6	2	1061.87	3182.6	3183.61	3	-0.008328	-2.616	4122.51	1195560	209639	148	177	TRUE
Control1-1	Actin, cytoplasmic 2 OS=Mus musculus GN=Actg1 PE=1 SV=1	sp|P63260|ACTG_MOUSE	Uniprot_Mouse2_010715.fasta	41793.9	1	1	2	29	0.00184	0.488	VAPEEHPVLLTEAPLNPK	R	A	0.997	33.3	25.4	15.5	2	652.026	1953.06	1954.06	3	-0.0008301	-0.4248	3178.88	198865000	3487440	96	113	TRUE
Control1-1	Actin, cytoplasmic 2 OS=Mus musculus GN=Actg1 PE=1 SV=1	sp|P63260|ACTG_MOUSE	Uniprot_Mouse2_010715.fasta	41793.9	1	1	2	29	0.00184	0.488	VAPEEHPVLLTEAPLNPK	R	A	0.997	46.9	25.2	16.5	2	652.026	1953.06	1954.06	3	-0.001746	-0.8933	3209.94	1556520	1593350	96	113	TRUE
Control1-1	Transitional endoplasmic reticulum ATPase OS=Mus musculus GN=Vcp PE=1 SV=4	sp|Q01853|TERA_MOUSE	Uniprot_Mouse2_010715.fasta	89324.8	1	5	5	5	0.000316	0.0645	ASGADSKGDDLSTAILK	M	Q	0.997	36.3	28.2	35.7	1	564.289	1689.84	1648.84	3	42.01	-60.45	3143.9	0	196726	2	18	TRUE
Control1-1	Transitional endoplasmic reticulum ATPase OS=Mus musculus GN=Vcp PE=1 SV=4	sp|Q01853|TERA_MOUSE	Uniprot_Mouse2_010715.fasta	89324.8	1	5	5	5	0.000316	0.0645	DVDLEFLAK	K	M	0.992	31.1	28.4	22.2	2	525.277	1048.54	1049.55	2	-0.004623	-4.405	3908.61	3319870	151191	669	677	TRUE
Control1-1	Transitional endoplasmic reticulum ATPase OS=Mus musculus GN=Vcp PE=1 SV=4	sp|Q01853|TERA_MOUSE	Uniprot_Mouse2_010715.fasta	89324.8	1	5	5	5	0.000316	0.0645	ESIESEIRR	R	E	0.846	14.4	27.9	13.9	2	373.531	1117.57	1118.58	3	-0.001399	-1.25	2099.88	1654510	433773	701	709	TRUE
Control1-1	Transitional endoplasmic reticulum ATPase OS=Mus musculus GN=Vcp PE=1 SV=4	sp|Q01853|TERA_MOUSE	Uniprot_Mouse2_010715.fasta	89324.8	1	5	5	5	0.000316	0.0645	LEILQIHTK	R	N	0.944	14.2	25	14.2	2	365.557	1093.65	1094.66	3	-0.0003956	-0.3614	2918.73	2134750	109064	378	386	TRUE
Control1-1	Transitional endoplasmic reticulum ATPase OS=Mus musculus GN=Vcp PE=1 SV=4	sp|Q01853|TERA_MOUSE	Uniprot_Mouse2_010715.fasta	89324.8	1	5	5	5	0.000316	0.0645	MDELQLFR	K	G	0.99	48.1	26.5	48.1	2	526.266	1050.52	1051.52	2	0.0002157	0.2051	3828.31	1635430	157472	46	53	TRUE
Control1-1	ATP synthase subunit alpha OS=Mus musculus GN=Atp5a1 PE=1 SV=1	tr|D3Z6F5|D3Z6F5_MOUSE	Uniprot_Mouse2_010715.fasta	54596.2	0.978	0	0	5	0.000316	0.143	HALIIYDDLSK	K	Q	0.997	67.8	28.3	61.8	2	644.353	1286.69	1287.69	2	0.003866	3.002	3124.75	861970	75176.8	256	266	TRUE
Control1-1	ATP synthase subunit alpha OS=Mus musculus GN=Atp5a1 PE=1 SV=1	tr|D3Z6F5|D3Z6F5_MOUSE	Uniprot_Mouse2_010715.fasta	54596.2	0.978	0	0	5	0.000316	0.143	ILGADTSVDLEETGR	R	V	0.997	40.6	28.4	40.6	2	788.395	1574.78	1575.79	2	-0.002851	-1.809	3093.14	1318850	120013	9	23	TRUE
Control1-1	ATP synthase subunit alpha OS=Mus musculus GN=Atp5a1 PE=1 SV=1	tr|D3Z6F5|D3Z6F5_MOUSE	Uniprot_Mouse2_010715.fasta	54596.2	0.978	0	0	5	0.000316	0.143	TGAIVDVPVGEELLGR	R	V	0.944	21.4	26	13.1	2	812.948	1623.88	1624.89	2	-0.001538	-0.9467	4139.53	3726250	534444	84	99	TRUE
Control1-1	ATP synthase subunit alpha OS=Mus musculus GN=Atp5a1 PE=1 SV=1	tr|D3Z6F5|D3Z6F5_MOUSE	Uniprot_Mouse2_010715.fasta	54596.2	0.978	0	0	5	0.000316	0.143	TSIAIDTIINQK	K	R	0.997	39	27.1	35.8	2	658.873	1315.73	1316.74	2	-0.003307	-2.511	3506.11	2189520	195666	169	180	TRUE
Control1-1	ATP synthase subunit alpha OS=Mus musculus GN=Atp5a1 PE=1 SV=1	tr|D3Z6F5|D3Z6F5_MOUSE	Uniprot_Mouse2_010715.fasta	54596.2	0.978	0	0	5	0.000316	0.143	VVDALGNAIDGKGPIGSK	R	T	0.997	46.6	26.8	42.4	2	570.984	1709.93	1710.94	3	-0.0008236	-0.4814	3004.97	1497700	234649	100	117	TRUE
Control1-1	Myosin-10 OS=Mus musculus GN=Myh10 PE=1 SV=2	sp|Q61879|MYH10_MOUSE,tr|Q3UH59|Q3UH59_MOUSE,tr|Q5SV64|Q5SV64_MOUSE	Uniprot_Mouse2_010715.fasta	229002	0.789	0	0	6	0.00038	0.0207	AGVLAHLEEER	R	D	0.997	34.3	27.7	34.3	2	408.55	1222.63	1223.64	3	-0.001346	-1.1	2708.68	4748410	565510	772	782	TRUE
Control1-1	Myosin-10 OS=Mus musculus GN=Myh10 PE=1 SV=2	sp|Q61879|MYH10_MOUSE,tr|Q3UH59|Q3UH59_MOUSE,tr|Q5SV64|Q5SV64_MOUSE	Uniprot_Mouse2_010715.fasta	229002	0.789	0	0	6	0.00038	0.0207	AGVLAHLEEERDLK	R	I	0.985	21	28.1	11.7	2	527.285	1578.83	1579.84	3	-0.003863	-2.445	2808.15	771534	40159.1	772	785	TRUE
Control1-1	Myosin-10 OS=Mus musculus GN=Myh10 PE=1 SV=2	sp|Q61879|MYH10_MOUSE,tr|Q3UH59|Q3UH59_MOUSE,tr|Q5SV64|Q5SV64_MOUSE	Uniprot_Mouse2_010715.fasta	229002	0.789	0	0	6	0.00038	0.0207	FDQLLAEEK	K	G	0.964	25.1	28	10.7	2	546.78	1091.55	1092.56	2	-0.00371	-3.395	2695.08	2141630	50824.5	1453	1461	TRUE
Control1-1	Myosin-10 OS=Mus musculus GN=Myh10 PE=1 SV=2	sp|Q61879|MYH10_MOUSE,tr|Q3UH59|Q3UH59_MOUSE,tr|Q5SV64|Q5SV64_MOUSE	Uniprot_Mouse2_010715.fasta	229002	0.789	0	0	6	0.00038	0.0207	KFDQLLAEEK	K	G	0.919	16	27.8	12.3	2	407.556	1219.64	1220.65	3	-9.018e-05	-0.07388	2596.83	2834160	243157	1452	1461	TRUE
Control1-1	Myosin-10 OS=Mus musculus GN=Myh10 PE=1 SV=2	sp|Q61879|MYH10_MOUSE,tr|Q3UH59|Q3UH59_MOUSE,tr|Q5SV64|Q5SV64_MOUSE	Uniprot_Mouse2_010715.fasta	229002	0.789	0	0	6	0.00038	0.0207	KFDQLLAEEK	K	G	0.986	27.8	27.2	17	2	610.829	1219.64	1220.65	2	-0.00142	-1.163	2597.26	2147010	275939	1452	1461	TRUE
Control1-1	Myosin-10 OS=Mus musculus GN=Myh10 PE=1 SV=2	sp|Q61879|MYH10_MOUSE,tr|Q3UH59|Q3UH59_MOUSE,tr|Q5SV64|Q5SV64_MOUSE	Uniprot_Mouse2_010715.fasta	229002	0.789	0	0	6	0.00038	0.0207	TQLEELEDELQATEDAK	R	L	0.884	13.5	26.2	11.7	2	654.645	1960.91	1961.92	3	0.0008269	0.4215	4267.22	618667	38909.2	1546	1562	TRUE
Control1-1	Heterogeneous nuclear ribonucleoprotein H2 OS=Mus musculus GN=Hnrnph2 PE=2 SV=1	sp|P70333|HNRH2_MOUSE	Uniprot_Mouse2_010715.fasta	49280	0.707	0	0	2	0.000127	0.0579	HTGPNSPDTANDGFVR	K	L	0.997	27.5	25	27.5	2	562.261	1683.76	1684.77	3	0.0003104	0.1842	1947.32	1084730	95255.6	99	114	TRUE
Control1-1	Heterogeneous nuclear ribonucleoprotein H2 OS=Mus musculus GN=Hnrnph2 PE=2 SV=1	sp|P70333|HNRH2_MOUSE	Uniprot_Mouse2_010715.fasta	49280	0.707	0	0	2	0.000127	0.0579	VHIEIGPDGR	R	V	0.997	39.9	27.3	33.5	2	364.865	1091.57	1092.58	3	-0.0004356	-0.3987	2249.37	1065730	188121	317	326	TRUE
Control1-1	Filamin-A OS=Mus musculus GN=Flna PE=1 SV=5	sp|Q8BTM8|FLNA_MOUSE,tr|B7FAU9|B7FAU9_MOUSE,tr|B7FAV1|B7FAV1_MOUSE	Uniprot_Mouse2_010715.fasta	281212	1	2	2	2	0.000127	0.0121	DAGEGLLAVQITDPEGKPK	K	K	0.987	20.6	27.3	20.1	2	646.678	1937.01	1938.02	3	0.001036	0.5347	3487.31	717974	59316.4	1574	1592	TRUE
Control1-1	Filamin-A OS=Mus musculus GN=Flna PE=1 SV=5	sp|Q8BTM8|FLNA_MOUSE,tr|B7FAU9|B7FAU9_MOUSE,tr|B7FAV1|B7FAV1_MOUSE	Uniprot_Mouse2_010715.fasta	281212	1	2	2	2	0.000127	0.0121	IANLQTDLSDGLR	R	L	0.99	29.5	27.8	22.5	2	708.377	1414.74	1415.75	2	-0.002638	-1.864	3472.38	947990	59371.1	64	76	TRUE
Control1-1	Calmodulin OS=Mus musculus GN=Calm1 PE=1 SV=2	sp|P62204|CALM_MOUSE	Uniprot_Mouse2_010715.fasta	16838	1	2	2	3	0.00019	0.309	ADQLTEEQIAEFK	M	E	0.967	27.3	27.6	27.3	1	782.381	1562.75	1521.74	2	42.01	-65.41	3917.49	9068650	90223	2	14	TRUE
Control1-1	Calmodulin OS=Mus musculus GN=Calm1 PE=1 SV=2	sp|P62204|CALM_MOUSE	Uniprot_Mouse2_010715.fasta	16838	1	2	2	3	0.00019	0.309	EAFSLFDKDGDGTITTK	K	E	0.997	56.2	26.4	55.6	2	615.635	1843.88	1844.89	3	0.0002949	0.1598	3462.39	6348620	410478	15	31	TRUE
Control1-1	Calmodulin OS=Mus musculus GN=Calm1 PE=1 SV=2	sp|P62204|CALM_MOUSE	Uniprot_Mouse2_010715.fasta	16838	1	2	2	3	0.00019	0.309	VFDKDGNGYISAAELR	R	H	0.997	39.9	27.5	38.1	2	585.628	1753.86	1754.87	3	-0.001344	-0.7659	3059.17	6846420	436629	92	107	TRUE
Control1-1	F-actin-capping protein subunit alpha-2 OS=Mus musculus GN=Capza2 PE=1 SV=3	sp|P47754|CAZA2_MOUSE	Uniprot_Mouse2_010715.fasta	32967.2	0.089	0	0	1	6.33e-05	0.035	LLLNNDNLLR	R	E	0.997	39.6	25	28.7	2	599.352	1196.69	1197.7	2	0.0007024	0.5864	3570.88	4247030	191607	38	47	FALSE	tr|Q5RKN9|Q5RKN9_MOUSE,sp|P47753|CAZA1_MOUSE
Control1-1	Protein Krt78 OS=Mus musculus GN=Krt78 PE=4 SV=1	tr|E9Q0F0|E9Q0F0_MOUSE	Uniprot_Mouse2_010715.fasta	112258	1	2	3	11	0.000696	0.0243	FLEQQNKVLETK	R	W	0.829	13.4	27.2	6.43	2	492.94	1475.8	1476.81	3	-0.001399	-0.9473	2320.93	923522	49206.4	125	136	TRUE
Control1-1	Protein Krt78 OS=Mus musculus GN=Krt78 PE=4 SV=1	tr|E9Q0F0|E9Q0F0_MOUSE	Uniprot_Mouse2_010715.fasta	112258	1	2	3	11	0.000696	0.0243	SLNNQFASFIDK	R	V	0.89	16.2	27.1	16	2	692.349	1382.68	1383.69	2	-0.0001129	-0.08157	3905.78	456919	87024.1	111	122	TRUE
Control1-1	Protein Krt78 OS=Mus musculus GN=Krt78 PE=4 SV=1	tr|E9Q0F0|E9Q0F0_MOUSE	Uniprot_Mouse2_010715.fasta	112258	1	2	3	11	0.000696	0.0243	SLNNQFASFIDK	R	V	0.94	18.6	27.3	17.1	2	692.349	1382.68	1383.69	2	0.001352	0.9771	3992.27	0	72829.7	111	122	TRUE
Control1-1	Protein Krt78 OS=Mus musculus GN=Krt78 PE=4 SV=1	tr|E9Q0F0|E9Q0F0_MOUSE	Uniprot_Mouse2_010715.fasta	112258	1	2	3	11	0.000696	0.0243	SLNNQFASFIDK	R	V	0.997	82.4	27.4	72.1	2	692.348	1382.68	1383.69	2	-0.001089	-0.7873	3874.49	0	285266	111	122	TRUE
Control1-1	Protein Krt78 OS=Mus musculus GN=Krt78 PE=4 SV=1	tr|E9Q0F0|E9Q0F0_MOUSE	Uniprot_Mouse2_010715.fasta	112258	1	2	3	11	0.000696	0.0243	SLNNQFASFIDK	R	V	0.997	83.9	27.2	73.4	2	692.349	1382.68	1383.69	2	-0.0006011	-0.4345	3843.86	377880000	12672500	111	122	TRUE
Control1-1	Protein Krt78 OS=Mus musculus GN=Krt78 PE=4 SV=1	tr|E9Q0F0|E9Q0F0_MOUSE	Uniprot_Mouse2_010715.fasta	112258	1	2	3	11	0.000696	0.0243	SLNNQFASFIDKVR	R	F	0.992	22.4	27.9	22.4	2	546.958	1637.85	1638.86	3	-0.0003758	-0.2293	4207.94	1137950	61459.6	111	124	TRUE
Control1-1	Protein Krt78 OS=Mus musculus GN=Krt78 PE=4 SV=1	tr|E9Q0F0|E9Q0F0_MOUSE	Uniprot_Mouse2_010715.fasta	112258	1	2	3	11	0.000696	0.0243	SLNNQFASFIDKVR	R	F	0.997	49.3	27.9	39.2	2	819.934	1637.85	1638.86	2	0.0009194	0.561	4094.79	10070900	276410	111	124	TRUE
Control1-1	Protein Krt78 OS=Mus musculus GN=Krt78 PE=4 SV=1	tr|E9Q0F0|E9Q0F0_MOUSE	Uniprot_Mouse2_010715.fasta	112258	1	2	3	11	0.000696	0.0243	SLNNQFASFIDKVR	R	F	0.997	44.2	27.6	38.8	2	546.959	1637.85	1638.86	3	0.001821	1.111	4083.92	0	175681	111	124	TRUE
Control1-1	Protein Krt78 OS=Mus musculus GN=Krt78 PE=4 SV=1	tr|E9Q0F0|E9Q0F0_MOUSE	Uniprot_Mouse2_010715.fasta	112258	1	2	3	11	0.000696	0.0243	SLNNQFASFIDKVR	R	F	0.997	45.2	27.7	37.3	2	546.958	1637.85	1638.86	3	0.001089	0.6645	4177.61	0	112252	111	124	TRUE
Control1-1	Protein Krt78 OS=Mus musculus GN=Krt78 PE=4 SV=1	tr|E9Q0F0|E9Q0F0_MOUSE	Uniprot_Mouse2_010715.fasta	112258	1	2	3	11	0.000696	0.0243	SLNNQFASFIDKVR	R	F	0.997	61.7	27.9	51.2	2	546.958	1637.85	1638.86	3	-0.0001927	-0.1176	4145	0	342391	111	124	TRUE
Control1-1	Protein Krt78 OS=Mus musculus GN=Krt78 PE=4 SV=1	tr|E9Q0F0|E9Q0F0_MOUSE	Uniprot_Mouse2_010715.fasta	112258	1	2	3	11	0.000696	0.0243	SLNNQFASFIDKVR	R	F	0.997	66.8	27.9	52.5	2	546.958	1637.85	1638.86	3	-9.612e-06	-0.005865	4114.26	37579200	8350470	111	124	TRUE
Control1-1	Plastin-3 OS=Mus musculus GN=Pls3 PE=1 SV=3	sp|Q99K51|PLST_MOUSE,tr|B1AX58|B1AX58_MOUSE	Uniprot_Mouse2_010715.fasta	70744.7	0.986	1	1	1	6.33e-05	0.0254	IDINMSGFNETDDLKR	R	A	0.997	28.8	27.3	28.8	2	623.3	1866.88	1867.89	3	-0.0003359	-0.1798	3429.59	0	74711.5	321	336	TRUE
Control1-1	Adenosylhomocysteinase OS=Mus musculus GN=Ahcy PE=1 SV=3	sp|P50247|SAHH_MOUSE	Uniprot_Mouse2_010715.fasta	47689.1	1	5	5	5	0.000316	0.134	GISEETTTGVHNLYK	R	M	0.83	14	27.9	11.3	2	550.276	1647.81	1648.82	3	-0.002931	-1.778	2524.4	2034100	79430.2	152	166	TRUE
Control1-1	Adenosylhomocysteinase OS=Mus musculus GN=Ahcy PE=1 SV=3	sp|P50247|SAHH_MOUSE	Uniprot_Mouse2_010715.fasta	47689.1	1	5	5	5	0.000316	0.134	IILLAEGR	R	L	0.99	36.9	25	29.8	2	442.781	883.548	884.557	2	-0.0009564	-1.081	2999.83	2791330	179947	336	343	TRUE
Control1-1	Adenosylhomocysteinase OS=Mus musculus GN=Ahcy PE=1 SV=3	sp|P50247|SAHH_MOUSE	Uniprot_Mouse2_010715.fasta	47689.1	1	5	5	5	0.000316	0.134	VADIGLAAWGR	K	K	0.997	33.9	27.6	28.5	2	564.81	1127.61	1128.62	2	-0.002573	-2.28	3660.5	1562180	195787	9	19	TRUE
Control1-1	Adenosylhomocysteinase OS=Mus musculus GN=Ahcy PE=1 SV=3	sp|P50247|SAHH_MOUSE	Uniprot_Mouse2_010715.fasta	47689.1	1	5	5	5	0.000316	0.134	VAVVAGYGDVGK	K	G	0.991	25	27	23.3	2	567.811	1133.61	1134.62	2	-0.0008965	-0.7901	2486.63	369021	61815.8	215	226	TRUE
Control1-1	Adenosylhomocysteinase OS=Mus musculus GN=Ahcy PE=1 SV=3	sp|P50247|SAHH_MOUSE	Uniprot_Mouse2_010715.fasta	47689.1	1	5	5	5	0.000316	0.134	VPAINVNDSVTK	K	S	0.982	26.9	27.3	22.2	2	628.843	1255.67	1256.68	2	-0.005299	-4.217	2500.27	781696	207566	175	186	TRUE
Control1-1	Myosin regulatory light chain 12B OS=Mus musculus GN=Myl12b PE=1 SV=2	sp|Q3THE2|ML12B_MOUSE,tr|Q6ZWQ9|Q6ZWQ9_MOUSE	Uniprot_Mouse2_010715.fasta	19780.3	0.64	1	1	1	6.33e-05	0.0581	GNFNYIEFTR	K	I	0.901	21.2	25.6	21.2	2	630.806	1259.6	1260.6	2	0.004282	3.397	3623.96	881120	207946	152	161	TRUE
Control1-1	Myosin-14 OS=Mus musculus GN=Myh14 PE=1 SV=1	sp|Q6URW6|MYH14_MOUSE	Uniprot_Mouse2_010715.fasta	228588	0.314	0	0	5	0.000316	0.019	EQADFALEALAK	K	A	0.997	68.1	28.6	0	2	653.337	1304.66	1305.67	2	-0.001606	-1.23	3680.4	2983110	342492	438	449	TRUE
Control1-1	Myosin-14 OS=Mus musculus GN=Myh14 PE=1 SV=1	sp|Q6URW6|MYH14_MOUSE	Uniprot_Mouse2_010715.fasta	228588	0.314	0	0	5	0.000316	0.019	FDQLLAEEK	K	A	0.964	25.1	28	10.7	2	546.78	1091.55	1092.56	2	-0.00371	-3.395	2695.08	2141630	50824.5	1474	1482	TRUE
Control1-1	Myosin-14 OS=Mus musculus GN=Myh14 PE=1 SV=1	sp|Q6URW6|MYH14_MOUSE	Uniprot_Mouse2_010715.fasta	228588	0.314	0	0	5	0.000316	0.019	KFDQLLAEEK	R	A	0.919	16	27.8	12.3	2	407.556	1219.64	1220.65	3	-9.018e-05	-0.07388	2596.83	2834160	243157	1473	1482	TRUE
Control1-1	Myosin-14 OS=Mus musculus GN=Myh14 PE=1 SV=1	sp|Q6URW6|MYH14_MOUSE	Uniprot_Mouse2_010715.fasta	228588	0.314	0	0	5	0.000316	0.019	KFDQLLAEEK	R	A	0.986	27.8	27.2	17	2	610.829	1219.64	1220.65	2	-0.00142	-1.163	2597.26	2147010	275939	1473	1482	TRUE
Control1-1	Myosin-14 OS=Mus musculus GN=Myh14 PE=1 SV=1	sp|Q6URW6|MYH14_MOUSE	Uniprot_Mouse2_010715.fasta	228588	0.314	0	0	5	0.000316	0.019	qLLQANPILEAFGNAK	R	T	0.993	29.2	26	29.2	2	855.464	1708.91	1709.92	2	-0.001766	-1.033	5522.64	791193	117616	241	256	TRUE
Control1-1	Keratin, type II cytoskeletal 72 OS=Mus musculus GN=Krt72 PE=3 SV=1	sp|Q6IME9|K2C72_MOUSE	Uniprot_Mouse2_010715.fasta	56751.1	0.999	1	1	12	0.00076	0.0712	DVDAAYmNKVELQAK	K	V	0.985	20.8	28	20.8	2	570.95	1709.83	1710.84	3	-0.001011	-0.5912	2406.16	2712780	219328	244	258	TRUE
Control1-1	Keratin, type II cytoskeletal 72 OS=Mus musculus GN=Krt72 PE=3 SV=1	sp|Q6IME9|K2C72_MOUSE	Uniprot_Mouse2_010715.fasta	56751.1	0.999	1	1	12	0.00076	0.0712	DVDAAYMNKVELQAK	K	V	0.995	28.4	28.6	20	2	565.619	1693.84	1694.84	3	0.001838	1.085	2950.6	0	235799	244	258	TRUE
Control1-1	Keratin, type II cytoskeletal 72 OS=Mus musculus GN=Krt72 PE=3 SV=1	sp|Q6IME9|K2C72_MOUSE	Uniprot_Mouse2_010715.fasta	56751.1	0.999	1	1	12	0.00076	0.0712	DVDAAYMNKVELQAK	K	V	0.997	37.9	28.4	32.3	2	565.619	1693.83	1694.84	3	-0.0009084	-0.536	2920.05	34895600	220662	244	258	TRUE
Control1-1	Keratin, type II cytoskeletal 72 OS=Mus musculus GN=Krt72 PE=3 SV=1	sp|Q6IME9|K2C72_MOUSE	Uniprot_Mouse2_010715.fasta	56751.1	0.999	1	1	12	0.00076	0.0712	FASFIDK	K	V	0.9	40.6	26.9	13.8	2	414.218	826.422	827.43	2	-0.000233	-0.2816	2867.92	0	115579	145	151	TRUE
Control1-1	Keratin, type II cytoskeletal 72 OS=Mus musculus GN=Krt72 PE=3 SV=1	sp|Q6IME9|K2C72_MOUSE	Uniprot_Mouse2_010715.fasta	56751.1	0.999	1	1	12	0.00076	0.0712	FASFIDK	K	V	0.9	52.4	26.9	16	2	414.218	826.422	827.43	2	-0.000294	-0.3553	2837.39	183417000	483921	145	151	TRUE
Control1-1	Keratin, type II cytoskeletal 72 OS=Mus musculus GN=Krt72 PE=3 SV=1	sp|Q6IME9|K2C72_MOUSE	Uniprot_Mouse2_010715.fasta	56751.1	0.999	1	1	12	0.00076	0.0712	FASFIDKVR	K	F	0.997	39	25.6	34.3	2	361.538	1081.59	1082.6	3	-0.0002823	-0.2608	2952.6	0	318931	145	153	TRUE
Control1-1	Keratin, type II cytoskeletal 72 OS=Mus musculus GN=Krt72 PE=3 SV=1	sp|Q6IME9|K2C72_MOUSE	Uniprot_Mouse2_010715.fasta	56751.1	0.999	1	1	12	0.00076	0.0712	FASFIDKVR	K	F	0.997	57.5	25.9	51.6	2	541.803	1081.59	1082.6	2	-0.0005435	-0.5021	2926.1	28799000	334397	145	153	TRUE
Control1-1	Keratin, type II cytoskeletal 72 OS=Mus musculus GN=Krt72 PE=3 SV=1	sp|Q6IME9|K2C72_MOUSE	Uniprot_Mouse2_010715.fasta	56751.1	0.999	1	1	12	0.00076	0.0712	FLEQQNQVLETK	R	W	0.875	16.9	28.2	16.9	2	738.888	1475.76	1476.77	2	0.0001328	0.08995	2828.07	1973940	1745640	154	165	TRUE
Control1-1	Keratin, type II cytoskeletal 72 OS=Mus musculus GN=Krt72 PE=3 SV=1	sp|Q6IME9|K2C72_MOUSE	Uniprot_Mouse2_010715.fasta	56751.1	0.999	1	1	12	0.00076	0.0712	FLEQQNQVLETK	R	W	0.997	40	27.9	23.4	2	738.887	1475.76	1476.77	2	-0.002064	-1.398	2721.02	640122	117992	154	165	TRUE
Control1-1	Keratin, type II cytoskeletal 72 OS=Mus musculus GN=Krt72 PE=3 SV=1	sp|Q6IME9|K2C72_MOUSE	Uniprot_Mouse2_010715.fasta	56751.1	0.999	1	1	12	0.00076	0.0712	FLEQQNQVLETK	R	W	0.997	44.5	28	34.4	2	738.89	1475.77	1476.77	2	0.00294	1.991	2680.52	4611860	91470.4	154	165	TRUE
Control1-1	Keratin, type II cytoskeletal 72 OS=Mus musculus GN=Krt72 PE=3 SV=1	sp|Q6IME9|K2C72_MOUSE	Uniprot_Mouse2_010715.fasta	56751.1	0.999	1	1	12	0.00076	0.0712	KDVDAAYMNKVELQAK	K	V	0.997	29.4	28.2	28	2	608.318	1821.93	1822.94	3	0.001931	1.059	2526.56	2487310	143394	243	258	TRUE
Control1-1	Keratin, type II cytoskeletal 72 OS=Mus musculus GN=Krt72 PE=3 SV=1	sp|Q6IME9|K2C72_MOUSE	Uniprot_Mouse2_010715.fasta	56751.1	0.999	1	1	12	0.00076	0.0712	KDVDAAYMNKVELQAK	K	V	0.997	29.6	28	27.1	2	456.49	1821.93	1822.94	4	-0.0005239	-0.2874	2524.54	3010070	99331.1	243	258	TRUE
Control1-1	Keratin, type II cytoskeletal 8 OS=Mus musculus GN=Krt8 PE=1 SV=4	sp|P11679|K2C8_MOUSE	Uniprot_Mouse2_010715.fasta	54567	1	3	3	9	0.00057	0.124	ASLEAAIADAEQR	R	G	0.997	40.6	27.4	35.8	2	672.842	1343.67	1344.68	2	0.000627	0.4663	3502.12	0	110006	335	347	TRUE
Control1-1	Keratin, type II cytoskeletal 8 OS=Mus musculus GN=Krt8 PE=1 SV=4	sp|P11679|K2C8_MOUSE	Uniprot_Mouse2_010715.fasta	54567	1	3	3	9	0.00057	0.124	EYQELMNVK	R	L	0.997	42.7	25.8	41.3	2	577.282	1152.55	1153.56	2	0.0001098	0.09518	2742.56	15566000	438030	379	387	TRUE
Control1-1	Keratin, type II cytoskeletal 8 OS=Mus musculus GN=Krt8 PE=1 SV=4	sp|P11679|K2C8_MOUSE	Uniprot_Mouse2_010715.fasta	54567	1	3	3	9	0.00057	0.124	FASFIDK	K	V	0.9	40.6	26.9	13.8	2	414.218	826.422	827.43	2	-0.000233	-0.2816	2867.92	0	115579	108	114	TRUE
Control1-1	Keratin, type II cytoskeletal 8 OS=Mus musculus GN=Krt8 PE=1 SV=4	sp|P11679|K2C8_MOUSE	Uniprot_Mouse2_010715.fasta	54567	1	3	3	9	0.00057	0.124	FASFIDK	K	V	0.9	52.4	26.9	16	2	414.218	826.422	827.43	2	-0.000294	-0.3553	2837.39	183417000	483921	108	114	TRUE
Control1-1	Keratin, type II cytoskeletal 8 OS=Mus musculus GN=Krt8 PE=1 SV=4	sp|P11679|K2C8_MOUSE	Uniprot_Mouse2_010715.fasta	54567	1	3	3	9	0.00057	0.124	FASFIDKVR	K	F	0.997	39	25.6	34.3	2	361.538	1081.59	1082.6	3	-0.0002823	-0.2608	2952.6	0	318931	108	116	TRUE
Control1-1	Keratin, type II cytoskeletal 8 OS=Mus musculus GN=Krt8 PE=1 SV=4	sp|P11679|K2C8_MOUSE	Uniprot_Mouse2_010715.fasta	54567	1	3	3	9	0.00057	0.124	FASFIDKVR	K	F	0.997	57.5	25.9	51.6	2	541.803	1081.59	1082.6	2	-0.0005435	-0.5021	2926.1	28799000	334397	108	116	TRUE
Control1-1	Keratin, type II cytoskeletal 8 OS=Mus musculus GN=Krt8 PE=1 SV=4	sp|P11679|K2C8_MOUSE	Uniprot_Mouse2_010715.fasta	54567	1	3	3	9	0.00057	0.124	LEGLTDEINFLR	R	Q	0.997	35.4	28.2	32.1	2	710.376	1418.74	1419.75	2	-0.002393	-1.685	4358.26	881188	109262	220	231	TRUE
Control1-1	Keratin, type II cytoskeletal 8 OS=Mus musculus GN=Krt8 PE=1 SV=4	sp|P11679|K2C8_MOUSE	Uniprot_Mouse2_010715.fasta	54567	1	3	3	9	0.00057	0.124	NKYEDEINKR	K	T	0.997	40.7	27.1	32.3	2	327.919	1307.65	1308.65	4	-0.0001505	-0.115	1560.17	9992760	422308	183	192	TRUE
Control1-1	Keratin, type II cytoskeletal 8 OS=Mus musculus GN=Krt8 PE=1 SV=4	sp|P11679|K2C8_MOUSE	Uniprot_Mouse2_010715.fasta	54567	1	3	3	9	0.00057	0.124	WSLLQQQK	K	T	0.941	19.8	28.4	13.6	2	515.788	1029.56	1030.57	2	0.000383	0.3717	3132.99	1091710	123762	129	136	TRUE
Control1-1	4-trimethylaminobutyraldehyde dehydrogenase OS=Mus musculus GN=Aldh9a1 PE=1 SV=1	sp|Q9JLJ2|AL9A1_MOUSE	Uniprot_Mouse2_010715.fasta	53514.8	0.998	1	1	1	6.33e-05	0.0202	LGDPLLEDTR	K	M	0.997	35.3	26.1	17	2	564.798	1127.58	1128.59	2	-0.001053	-0.9333	3036.32	696970	119266	317	326	TRUE
Control1-1	40S ribosomal protein SA OS=Mus musculus GN=Rpsa PE=1 SV=4	sp|P14206|RSSA_MOUSE	Uniprot_Mouse2_010715.fasta	32838.1	1	7	7	7	0.000443	0.251	AIVAIENPADVSVISSR	R	N	0.909	14.2	26.3	14.2	2	580.987	1739.94	1740.95	3	-0.002418	-1.389	3661.58	1884780	75042.2	64	80	TRUE
Control1-1	40S ribosomal protein SA OS=Mus musculus GN=Rpsa PE=1 SV=4	sp|P14206|RSSA_MOUSE	Uniprot_Mouse2_010715.fasta	32838.1	1	7	7	7	0.000443	0.251	FAAATGATPIAGR	K	F	0.997	56.4	29	53.2	2	602.328	1202.64	1203.65	2	-0.0003933	-0.3268	2269.85	5982260	319337	90	102	TRUE
Control1-1	40S ribosomal protein SA OS=Mus musculus GN=Rpsa PE=1 SV=4	sp|P14206|RSSA_MOUSE	Uniprot_Mouse2_010715.fasta	32838.1	1	7	7	7	0.000443	0.251	FTPGTFTNQIQAAFR	R	E	0.987	28.2	27.3	25.5	2	849.932	1697.85	1698.86	2	-0.002599	-1.53	4344.7	1137800	115137	103	117	TRUE
Control1-1	40S ribosomal protein SA OS=Mus musculus GN=Rpsa PE=1 SV=4	sp|P14206|RSSA_MOUSE	Uniprot_Mouse2_010715.fasta	32838.1	1	7	7	7	0.000443	0.251	KSDGIYIINLK	R	R	0.997	35	25	29.2	2	421.915	1262.72	1263.73	3	-1.586e-05	-0.01255	3315.97	1544950	168056	42	52	TRUE
Control1-1	40S ribosomal protein SA OS=Mus musculus GN=Rpsa PE=1 SV=4	sp|P14206|RSSA_MOUSE	Uniprot_Mouse2_010715.fasta	32838.1	1	7	7	7	0.000443	0.251	LLVVTDPR	R	A	0.99	34.8	25	31.9	2	456.778	911.542	912.551	2	-0.00196	-2.148	2564.24	6156680	158006	121	128	TRUE
Control1-1	40S ribosomal protein SA OS=Mus musculus GN=Rpsa PE=1 SV=4	sp|P14206|RSSA_MOUSE	Uniprot_Mouse2_010715.fasta	32838.1	1	7	7	7	0.000443	0.251	SDGIYIINLK	K	R	0.997	39.1	26.8	37.7	2	568.322	1134.63	1135.64	2	0.001064	0.9373	3771.82	1320760	98560.6	43	52	TRUE
Control1-1	40S ribosomal protein SA OS=Mus musculus GN=Rpsa PE=1 SV=4	sp|P14206|RSSA_MOUSE	Uniprot_Mouse2_010715.fasta	32838.1	1	7	7	7	0.000443	0.251	SGALDVLQMK	M	E	0.995	36	28	35.7	1	552.291	1102.57	1061.57	2	42.01	-96.38	4179.02	280096	185132	2	11	TRUE
Control1-1	60S acidic ribosomal protein P2 OS=Mus musculus GN=Rplp2 PE=1 SV=3	sp|P99027|RLA2_MOUSE	Uniprot_Mouse2_010715.fasta	11651.3	0.997	1	1	1	6.33e-05	0.139	ILDSVGIEADDDRLNK	K	V	0.997	52.3	27.7	52	2	591.64	1771.9	1772.9	3	0.001912	1.079	2875.69	9421030	401706	26	41	TRUE
Control1-1	Isoform 2 of Heterogeneous nuclear ribonucleoprotein K OS=Mus musculus GN=Hnrnpk	sp|P61979-2|HNRPK_MOUSE,sp|P61979-3|HNRPK_MOUSE,sp|P61979|HNRPK_MOUSE,tr|B2M1R6|B2M1R6_MOUSE	Uniprot_Mouse2_010715.fasta	51030.4	1	3	3	3	0.00019	0.0776	DLAGSIIGK	K	G	0.949	24.2	28.4	9.06	2	437.255	872.495	873.504	2	-0.001879	-2.151	3015.26	3858360	386314	397	405	TRUE
Control1-1	Isoform 2 of Heterogeneous nuclear ribonucleoprotein K OS=Mus musculus GN=Hnrnpk	sp|P61979-2|HNRPK_MOUSE,sp|P61979-3|HNRPK_MOUSE,sp|P61979|HNRPK_MOUSE,tr|B2M1R6|B2M1R6_MOUSE	Uniprot_Mouse2_010715.fasta	51030.4	1	3	3	3	0.00019	0.0776	IILDLISESPIK	K	G	0.962	17.9	25	17.9	2	670.905	1339.8	1340.8	2	-0.001186	-0.8846	4433.46	234854	94552.4	208	219	TRUE
Control1-1	Isoform 2 of Heterogeneous nuclear ribonucleoprotein K OS=Mus musculus GN=Hnrnpk	sp|P61979-2|HNRPK_MOUSE,sp|P61979-3|HNRPK_MOUSE,sp|P61979|HNRPK_MOUSE,tr|B2M1R6|B2M1R6_MOUSE	Uniprot_Mouse2_010715.fasta	51030.4	1	3	3	3	0.00019	0.0776	LLIHQSLAGGIIGVK	R	G	0.997	28.5	25	28.5	2	506.984	1517.93	1518.94	3	0.0006187	0.4073	3514.89	1762900	72508.5	149	163	TRUE
Control1-1	Isoform 2 of Keratin, type I cytoskeletal 10 OS=Mus musculus GN=Krt10	sp|P02535-2|K1C10_MOUSE,sp|P02535-3|K1C10_MOUSE,sp|P02535|K1C10_MOUSE,tr|A2A513|A2A513_MOUSE	Uniprot_Mouse2_010715.fasta	57061.5	1	7	9	29	0.00184	0.159	ALEESNYELEGK	R	I	0.997	45	25	45	2	691.326	1380.64	1381.65	2	-0.003179	-2.301	2424.18	0	80674.6	155	166	TRUE
Control1-1	Isoform 2 of Keratin, type I cytoskeletal 10 OS=Mus musculus GN=Krt10	sp|P02535-2|K1C10_MOUSE,sp|P02535-3|K1C10_MOUSE,sp|P02535|K1C10_MOUSE,tr|A2A513|A2A513_MOUSE	Uniprot_Mouse2_010715.fasta	57061.5	1	7	9	29	0.00184	0.159	ALEESNYELEGK	R	I	0.997	86.1	25.5	81.9	2	691.327	1380.64	1381.65	2	-0.0009816	-0.7105	2454.92	1023330000	526855	155	166	TRUE
Control1-1	Isoform 2 of Keratin, type I cytoskeletal 10 OS=Mus musculus GN=Krt10	sp|P02535-2|K1C10_MOUSE,sp|P02535-3|K1C10_MOUSE,sp|P02535|K1C10_MOUSE,tr|A2A513|A2A513_MOUSE	Uniprot_Mouse2_010715.fasta	57061.5	1	7	9	29	0.00184	0.159	IKEWYEK	K	H	0.9	26.5	26.9	15.2	2	498.263	994.511	995.52	2	-0.001571	-1.578	2135.25	0	343433	167	173	TRUE
Control1-1	Isoform 2 of Keratin, type I cytoskeletal 10 OS=Mus musculus GN=Krt10	sp|P02535-2|K1C10_MOUSE,sp|P02535-3|K1C10_MOUSE,sp|P02535|K1C10_MOUSE,tr|A2A513|A2A513_MOUSE	Uniprot_Mouse2_010715.fasta	57061.5	1	7	9	29	0.00184	0.159	IKEWYEK	K	H	0.9	44.7	26.4	24.4	2	498.264	994.513	995.52	2	7.698e-05	0.07733	2104.53	44998400	144772	167	173	TRUE
Control1-1	Isoform 2 of Keratin, type I cytoskeletal 10 OS=Mus musculus GN=Krt10	sp|P02535-2|K1C10_MOUSE,sp|P02535-3|K1C10_MOUSE,sp|P02535|K1C10_MOUSE,tr|A2A513|A2A513_MOUSE	Uniprot_Mouse2_010715.fasta	57061.5	1	7	9	29	0.00184	0.159	LAADDFR	R	L	0.9	42.1	27.6	30.8	2	404.203	806.392	807.4	2	-0.0004285	-0.5307	2162.52	893601000	1232590	218	224	TRUE
Control1-1	Isoform 2 of Keratin, type I cytoskeletal 10 OS=Mus musculus GN=Krt10	sp|P02535-2|K1C10_MOUSE,sp|P02535-3|K1C10_MOUSE,sp|P02535|K1C10_MOUSE,tr|A2A513|A2A513_MOUSE	Uniprot_Mouse2_010715.fasta	57061.5	1	7	9	29	0.00184	0.159	LAADDFR	R	L	0.9	49.9	27.6	40.1	2	404.203	806.392	807.4	2	-0.0001843	-0.2283	2193.01	0	3430630	218	224	TRUE
Control1-1	Isoform 2 of Keratin, type I cytoskeletal 10 OS=Mus musculus GN=Krt10	sp|P02535-2|K1C10_MOUSE,sp|P02535-3|K1C10_MOUSE,sp|P02535|K1C10_MOUSE,tr|A2A513|A2A513_MOUSE	Uniprot_Mouse2_010715.fasta	57061.5	1	7	9	29	0.00184	0.159	LAADDFRLK	R	Y	0.991	22.1	27.8	19.9	2	350.197	1047.57	1048.58	3	-0.001502	-1.433	2759.67	1026480	42759.2	218	226	TRUE
Control1-1	Isoform 2 of Keratin, type I cytoskeletal 10 OS=Mus musculus GN=Krt10	sp|P02535-2|K1C10_MOUSE,sp|P02535-3|K1C10_MOUSE,sp|P02535|K1C10_MOUSE,tr|A2A513|A2A513_MOUSE	Uniprot_Mouse2_010715.fasta	57061.5	1	7	9	29	0.00184	0.159	LENEIQTYR	R	S	0.997	63.1	28.2	54.6	2	583.296	1164.58	1165.58	2	0.0006508	0.5584	2235.53	162189000	415580	431	439	TRUE
Control1-1	Isoform 2 of Keratin, type I cytoskeletal 10 OS=Mus musculus GN=Krt10	sp|P02535-2|K1C10_MOUSE,sp|P02535-3|K1C10_MOUSE,sp|P02535|K1C10_MOUSE,tr|A2A513|A2A513_MOUSE	Uniprot_Mouse2_010715.fasta	57061.5	1	7	9	29	0.00184	0.159	qSLEASLAETEGR	K	Y	0.997	32.7	25	32.7	2	687.331	1372.65	1373.65	2	6.892e-05	0.05017	3572.73	262236	121758	376	388	TRUE
Control1-1	Isoform 2 of Keratin, type I cytoskeletal 10 OS=Mus musculus GN=Krt10	sp|P02535-2|K1C10_MOUSE,sp|P02535-3|K1C10_MOUSE,sp|P02535|K1C10_MOUSE,tr|A2A513|A2A513_MOUSE	Uniprot_Mouse2_010715.fasta	57061.5	1	7	9	29	0.00184	0.159	QSLEASLAETEGR	K	Y	0.997	48.6	26.8	42.8	2	695.843	1389.67	1390.68	2	-0.001821	-1.31	3548.96	2096180	496888	376	388	TRUE
Control1-1	Isoform 2 of Keratin, type I cytoskeletal 10 OS=Mus musculus GN=Krt10	sp|P02535-2|K1C10_MOUSE,sp|P02535-3|K1C10_MOUSE,sp|P02535|K1C10_MOUSE,tr|A2A513|A2A513_MOUSE	Uniprot_Mouse2_010715.fasta	57061.5	1	7	9	29	0.00184	0.159	QSLEASLAETEGR	K	Y	0.997	39.1	26.7	36.2	2	464.232	1389.67	1390.68	3	0.0005762	0.4143	2959.17	36701200	699455	376	388	TRUE
Control1-1	Isoform 2 of Keratin, type I cytoskeletal 10 OS=Mus musculus GN=Krt10	sp|P02535-2|K1C10_MOUSE,sp|P02535-3|K1C10_MOUSE,sp|P02535|K1C10_MOUSE,tr|A2A513|A2A513_MOUSE	Uniprot_Mouse2_010715.fasta	57061.5	1	7	9	29	0.00184	0.159	QSLEASLAETEGR	K	Y	0.997	73.1	26.8	69.3	2	695.843	1389.67	1390.68	2	-0.001699	-1.222	2984.28	0	259704	376	388	TRUE
Control1-1	Isoform 2 of Keratin, type I cytoskeletal 10 OS=Mus musculus GN=Krt10	sp|P02535-2|K1C10_MOUSE,sp|P02535-3|K1C10_MOUSE,sp|P02535|K1C10_MOUSE,tr|A2A513|A2A513_MOUSE	Uniprot_Mouse2_010715.fasta	57061.5	1	7	9	29	0.00184	0.159	QSLEASLAETEGR	K	Y	0.997	81.6	26.9	79.5	2	695.843	1389.67	1390.68	2	-0.001333	-0.9585	2953.69	260109000	425595	376	388	TRUE
Control1-1	Isoform 2 of Keratin, type I cytoskeletal 10 OS=Mus musculus GN=Krt10	sp|P02535-2|K1C10_MOUSE,sp|P02535-3|K1C10_MOUSE,sp|P02535|K1C10_MOUSE,tr|A2A513|A2A513_MOUSE	Uniprot_Mouse2_010715.fasta	57061.5	1	7	9	29	0.00184	0.159	qSLEASLAETEGR	K	Y	0.997	80.2	25.2	71.5	2	687.33	1372.65	1373.65	2	-0.0007856	-0.5719	3540.79	39578900	1830980	376	388	TRUE
Control1-1	Isoform 2 of Keratin, type I cytoskeletal 10 OS=Mus musculus GN=Krt10	sp|P02535-2|K1C10_MOUSE,sp|P02535-3|K1C10_MOUSE,sp|P02535|K1C10_MOUSE,tr|A2A513|A2A513_MOUSE	Uniprot_Mouse2_010715.fasta	57061.5	1	7	9	29	0.00184	0.159	qSVEADINGLR	R	R	0.997	56.4	27.6	48.1	2	592.799	1183.58	1184.59	2	-0.0004401	-0.3715	3542.64	30411700	1682320	235	245	TRUE
Control1-1	Isoform 2 of Keratin, type I cytoskeletal 10 OS=Mus musculus GN=Krt10	sp|P02535-2|K1C10_MOUSE,sp|P02535-3|K1C10_MOUSE,sp|P02535|K1C10_MOUSE,tr|A2A513|A2A513_MOUSE	Uniprot_Mouse2_010715.fasta	57061.5	1	7	9	29	0.00184	0.159	QSVEADINGLR	R	R	0.997	75.9	27.1	57.9	2	601.313	1200.61	1201.62	2	0.0007215	0.6004	2921	71146400	553131	235	245	TRUE
Control1-1	Isoform 2 of Keratin, type I cytoskeletal 10 OS=Mus musculus GN=Krt10	sp|P02535-2|K1C10_MOUSE,sp|P02535-3|K1C10_MOUSE,sp|P02535|K1C10_MOUSE,tr|A2A513|A2A513_MOUSE	Uniprot_Mouse2_010715.fasta	57061.5	1	7	9	29	0.00184	0.159	QSVEADINGLRR	R	V	0.85	14.1	27.6	14.1	2	453.244	1356.71	1357.72	3	-0.0006605	-0.4865	2585.63	494225	146750	235	246	TRUE
Control1-1	Isoform 2 of Keratin, type I cytoskeletal 10 OS=Mus musculus GN=Krt10	sp|P02535-2|K1C10_MOUSE,sp|P02535-3|K1C10_MOUSE,sp|P02535|K1C10_MOUSE,tr|A2A513|A2A513_MOUSE	Uniprot_Mouse2_010715.fasta	57061.5	1	7	9	29	0.00184	0.159	qSVEADINGLRR	R	V	0.919	21.6	27.5	12.4	2	670.849	1339.68	1340.69	2	-0.001716	-1.28	3202.14	0	777647	235	246	TRUE
Control1-1	Isoform 2 of Keratin, type I cytoskeletal 10 OS=Mus musculus GN=Krt10	sp|P02535-2|K1C10_MOUSE,sp|P02535-3|K1C10_MOUSE,sp|P02535|K1C10_MOUSE,tr|A2A513|A2A513_MOUSE	Uniprot_Mouse2_010715.fasta	57061.5	1	7	9	29	0.00184	0.159	QSVEADINGLRR	R	V	0.924	16	27.6	16	2	453.244	1356.71	1357.72	3	-0.0004774	-0.3516	2687.11	287433	155152	235	246	TRUE
Control1-1	Isoform 2 of Keratin, type I cytoskeletal 10 OS=Mus musculus GN=Krt10	sp|P02535-2|K1C10_MOUSE,sp|P02535-3|K1C10_MOUSE,sp|P02535|K1C10_MOUSE,tr|A2A513|A2A513_MOUSE	Uniprot_Mouse2_010715.fasta	57061.5	1	7	9	29	0.00184	0.159	QSVEADINGLRR	R	V	0.951	20.5	28.5	8.9	2	679.364	1356.71	1357.72	2	0.001916	1.412	2646.09	6139520	829054	235	246	TRUE
Control1-1	Isoform 2 of Keratin, type I cytoskeletal 10 OS=Mus musculus GN=Krt10	sp|P02535-2|K1C10_MOUSE,sp|P02535-3|K1C10_MOUSE,sp|P02535|K1C10_MOUSE,tr|A2A513|A2A513_MOUSE	Uniprot_Mouse2_010715.fasta	57061.5	1	7	9	29	0.00184	0.159	QSVEADINGLRR	R	V	0.969	18.4	27.6	18.4	2	453.244	1356.71	1357.72	3	-0.0003858	-0.2842	2190.21	646372	152537	235	246	TRUE
Control1-1	Isoform 2 of Keratin, type I cytoskeletal 10 OS=Mus musculus GN=Krt10	sp|P02535-2|K1C10_MOUSE,sp|P02535-3|K1C10_MOUSE,sp|P02535|K1C10_MOUSE,tr|A2A513|A2A513_MOUSE	Uniprot_Mouse2_010715.fasta	57061.5	1	7	9	29	0.00184	0.159	qSVEADINGLRR	R	V	0.988	28.5	27.3	18.4	2	670.848	1339.68	1340.69	2	-0.002175	-1.622	3233.11	311474000	1174700	235	246	TRUE
Control1-1	Isoform 2 of Keratin, type I cytoskeletal 10 OS=Mus musculus GN=Krt10	sp|P02535-2|K1C10_MOUSE,sp|P02535-3|K1C10_MOUSE,sp|P02535|K1C10_MOUSE,tr|A2A513|A2A513_MOUSE	Uniprot_Mouse2_010715.fasta	57061.5	1	7	9	29	0.00184	0.159	QSVEADINGLRR	R	V	0.997	43.3	27.3	38.8	2	453.244	1356.71	1357.72	3	-1.962e-05	-0.01445	2655.95	1085000000	175565000	235	246	TRUE
Control1-1	Isoform 2 of Keratin, type I cytoskeletal 10 OS=Mus musculus GN=Krt10	sp|P02535-2|K1C10_MOUSE,sp|P02535-3|K1C10_MOUSE,sp|P02535|K1C10_MOUSE,tr|A2A513|A2A513_MOUSE	Uniprot_Mouse2_010715.fasta	57061.5	1	7	9	29	0.00184	0.159	SEITELR	K	R	0.9	40.9	28.4	26.5	2	424.23	846.445	847.452	2	-3.308e-05	-0.03903	2084.87	21590800	65108.7	352	358	TRUE
Control1-1	Isoform 2 of Keratin, type I cytoskeletal 10 OS=Mus musculus GN=Krt10	sp|P02535-2|K1C10_MOUSE,sp|P02535-3|K1C10_MOUSE,sp|P02535|K1C10_MOUSE,tr|A2A513|A2A513_MOUSE	Uniprot_Mouse2_010715.fasta	57061.5	1	7	9	29	0.00184	0.159	VLDELTLSK	R	S	0.997	36.9	26.7	35	2	509.295	1016.58	1017.58	2	0.0008198	0.8056	2979.39	990040	161438	247	255	TRUE
Control1-1	Isoform 2 of Keratin, type I cytoskeletal 10 OS=Mus musculus GN=Krt10	sp|P02535-2|K1C10_MOUSE,sp|P02535-3|K1C10_MOUSE,sp|P02535|K1C10_MOUSE,tr|A2A513|A2A513_MOUSE	Uniprot_Mouse2_010715.fasta	57061.5	1	7	9	29	0.00184	0.159	VRALEESNYELEGK	K	I	0.997	46.6	28	40.4	2	546.276	1635.81	1636.82	3	-0.003015	-1.842	2439.02	1207560	50834.4	153	166	TRUE
Control1-1	Isoform 2 of Keratin, type I cytoskeletal 10 OS=Mus musculus GN=Krt10	sp|P02535-2|K1C10_MOUSE,sp|P02535-3|K1C10_MOUSE,sp|P02535|K1C10_MOUSE,tr|A2A513|A2A513_MOUSE	Uniprot_Mouse2_010715.fasta	57061.5	1	7	9	29	0.00184	0.159	VTmQNLNDR	K	L	0.997	44.4	26.3	34.8	2	553.767	1105.52	1106.53	2	0.001186	1.072	1226.34	1808740	68181.1	137	145	TRUE
Control1-1	Isoform 2 of Keratin, type I cytoskeletal 10 OS=Mus musculus GN=Krt10	sp|P02535-2|K1C10_MOUSE,sp|P02535-3|K1C10_MOUSE,sp|P02535|K1C10_MOUSE,tr|A2A513|A2A513_MOUSE	Uniprot_Mouse2_010715.fasta	57061.5	1	7	9	29	0.00184	0.159	VTMQNLNDR	K	L	0.997	63.5	27.5	37	2	545.769	1089.52	1090.53	2	-0.0004808	-0.4409	1968.63	0	1343380	137	145	TRUE
Control1-1	Isoform 2 of Keratin, type I cytoskeletal 10 OS=Mus musculus GN=Krt10	sp|P02535-2|K1C10_MOUSE,sp|P02535-3|K1C10_MOUSE,sp|P02535|K1C10_MOUSE,tr|A2A513|A2A513_MOUSE	Uniprot_Mouse2_010715.fasta	57061.5	1	7	9	29	0.00184	0.159	VTMQNLNDR	K	L	0.997	65.8	27.3	36.2	2	545.77	1089.53	1090.53	2	0.001594	1.462	1938.15	357059000	165824	137	145	TRUE
Control1-1	40S ribosomal protein S28 OS=Mus musculus GN=Rps28 PE=2 SV=1	sp|P62858|RS28_MOUSE	Uniprot_Mouse2_010715.fasta	7840.9	1	2	2	2	0.000127	0.304	EGDVLTLLESER	R	E	0.997	49.5	28.3	49	2	680.852	1359.69	1360.7	2	0.0005686	0.4179	4256.37	2206600	350568	52	63	TRUE
Control1-1	40S ribosomal protein S28 OS=Mus musculus GN=Rps28 PE=2 SV=1	sp|P62858|RS28_MOUSE	Uniprot_Mouse2_010715.fasta	7840.9	1	2	2	2	0.000127	0.304	VEFMDDTSR	R	S	0.997	51	25	51	2	550.239	1098.46	1099.47	2	-0.001551	-1.411	2451.67	1139510	114697	32	40	TRUE
Control1-1	GTP-binding nuclear protein Ran OS=Mus musculus GN=Ran PE=1 SV=3	sp|P62827|RAN_MOUSE	Uniprot_Mouse2_010715.fasta	24423.1	0.999	2	2	2	0.000127	0.102	AAQGEPQVQFK	M	L	0.889	24.8	27.8	24.8	1	622.817	1243.62	1202.62	2	42.01	-83.29	2759.96	515498	79787.9	2	12	TRUE
Control1-1	GTP-binding nuclear protein Ran OS=Mus musculus GN=Ran PE=1 SV=3	sp|P62827|RAN_MOUSE	Uniprot_Mouse2_010715.fasta	24423.1	0.999	2	2	2	0.000127	0.102	LVLVGDGGTGK	K	T	0.993	28	29.5	22	2	508.294	1014.57	1015.58	2	0.001214	1.195	2365.86	1875410	504987	13	23	TRUE
Control1-1	60S ribosomal protein L30 OS=Mus musculus GN=Rpl30 PE=2 SV=2	sp|P62889|RL30_MOUSE	Uniprot_Mouse2_010715.fasta	12784.7	1	2	2	2	0.000127	0.209	KSEIEYYAMLAK	R	T	0.997	30.6	27.8	29.1	2	482.583	1444.73	1445.73	3	-0.000442	-0.3058	3347.95	650489	51394.7	57	68	TRUE
Control1-1	60S ribosomal protein L30 OS=Mus musculus GN=Rpl30 PE=2 SV=2	sp|P62889|RL30_MOUSE	Uniprot_Mouse2_010715.fasta	12784.7	1	2	2	2	0.000127	0.209	LVILANNcPALR	K	K	0.997	32.2	25.3	32.2	2	677.387	1352.76	1353.77	2	-7.387e-05	-0.05457	3306.93	240561	112907	45	56	TRUE
[truncated: 7,262 more rows]

## Sheet: Peptide
Biological sample name	Protein name	Protein accession numbers	Database sources	Protein molecular weight (Da)	Protein identification probability	Exclusive unique peptide count	Exclusive unique spectrum count	Total spectrum count	Percentage of total spectra	Percentage sequence coverage	Peptide sequence	Previous amino acid	Next amino acid	Best Peptide identification probability	Best Mascot Ion Score	Best Mascot Identity Score	Best Mascot Homology Score	Best Mascot Delta Ion Score	Number of identified +1H spectra	Number of identified +2H spectra	Number of identified +3H spectra	Number of identified +4H spectra	Number of enzymatic termini	Calculated +1H Peptide Mass (AMU)	Median Retention Time	Total Precursor Intensity	Total TIC	Peptide start index	Peptide stop index
[truncated: 6,032 more rows]

[truncated: 1 more sheets: Protein]
